# Supplementary material for: Comparative transcriptomics analysis reveals defense mechanisms of Manihot esculenta Crantz against Sri Lanka Cassava MosaicVirus
Source: BMC Genomics. 2024 May 2;25:436. doi: 10.1186/s12864-024-10315-0 (PMC11067156; doi:10.1186/s12864-024-10315-0)
Supplement: Supplementary file 2 — Supplementary Material 2 [file 12864_2024_10315_MOESM2_ESM.xlsx]

## Sheet: meta_total_condition
Additional files 2. 55,699 expressed genes across all samples (KU 50 and R 11 at 21-, 32-, and 67 dpi) using Illumina NovaSeq 6000 platforms.
Name	KU5021dpi_1_b	KU5021dpi_2_b	KU5021dpi_3_b	KU5032dpi_1_b	KU5032dpi_2_b	KU5032dpi_3_b	KU5067dpi_1_b	KU5067dpi_2_b	KU5067dpi_3_b	R1121dpi_1_b	R1121dpi_2_b	R1121dpi_3_b	R1132dpi_1_b	R1132dpi_2_b	R1132dpi_3_b	R1167dpi_1_b	R1167dpi_2_b	R1167dpi_3_b
Group	KU5021dpi	KU5021dpi	KU5021dpi	KU5032dpi	KU5032dpi	KU5032dpi	KU5067dpi	KU5067dpi	KU5067dpi	R1121dpi	R1121dpi	R1121dpi	R1132dpi	R1132dpi	R1132dpi	R1167dpi	R1167dpi	R1167dpi
XM_021736043.2	9	5	5	7	6	9	4	3	4	7	8	7	6	4	7	0	0	0
XM_021736044.1	0	0	1	1	0	0	0	1	0	0	0	0	0	0	0	0	3	2
XM_021736046.2	0	0	0	0	0	0	0	0	0	0	0	0	0	0	0	0	0	0
XM_021736047.2	5	4	1	3	1	2	2	3	3	6	2	5	4	3	3	2	0	0
XM_021736048.2	137	143	132	68	62	50	3	6	3	294	269	290	28	28	28	20	17	17
XM_021736049.2	0	0	1	4	4	3	3	2	1	3	1	3	2	2	3	1	1	1
XM_021736050.2	0	0	0	0	0	0	0	0	0	0	0	0	0	0	0	0	0	0
XM_021736051.2	7	7	6	4	3	5	3	3	4	4	5	3	3	3	3	3	3	2
XM_021736052.1	16	18	21	14	15	13	17	17	16	12	11	10	13	13	11	0	0	0
XM_021736054.2	3	3	3	3	3	3	2	1	2	4	5	4	4	3	3	3	3	2
XM_021736055.2	0	0	0	0	0	0	0	0	0	0	0	0	0	0	0	0	0	0
XM_021736057.2	6	7	6	8	9	8	6	5	6	12	12	11	10	9	8	0	0	0
XM_021736058.2	0	0	0	1	0	0	0	0	0	0	0	0	1	0	0	8	7	7
XM_021736059.2	5	6	4	5	7	2	3	3	4	14	13	13	6	6	6	0	0	0
XM_021736060.2	19	19	16	12	9	12	4	4	3	13	13	11	7	12	7	12	11	7
XM_021736061.1	0	1	0	2	0	3	0	0	0	0	0	0	0	0	0	5	6	7
XM_021736062.2	0	0	0	0	0	0	0	0	0	0	0	0	0	0	0	0	0	0
XM_021736063.2	18	20	19	20	19	20	11	10	13	22	21	21	17	19	19	7	7	10
XM_021736064.2	1	2	1	2	3	1	0	0	0	0	1	2	0	0	0	0	0	0
XM_021736065.2	0	0	0	0	0	0	0	0	0	0	0	0	0	0	0	0	0	0
XM_021736067.2	14	12	13	21	19	18	14	12	13	13	13	15	18	15	17	16	15	16
XM_021736068.2	5	5	5	8	5	1	4	2	2	9	8	8	3	5	5	0	0	0
XM_021736069.2	0	0	0	0	0	0	0	0	0	0	0	0	0	0	0	0	0	0
XM_021736070.2	0	0	0	0	0	4	0	1	1	0	0	0	3	2	0	4	4	4
XM_021736071.2	506	498	495	552	546	545	654	659	641	646	630	651	695	679	711	640	651	661
XM_021736073.2	6	8	6	5	5	5	3	1	2	7	8	9	5	2	4	5	5	3
XM_021736078.2	9	10	8	14	12	13	11	11	10	18	17	17	17	16	18	16	17	15
XM_021736079.2	10	9	13	10	10	11	9	9	9	11	14	12	10	12	12	6	6	6
XM_021736081.2	0	0	0	0	0	0	0	0	0	0	0	0	0	0	0	0	0	0
XM_021736082.2	343	340	329	309	322	306	162	163	163	195	214	199	160	158	156	199	192	191
XM_021736084.2	4	5	4	6	5	5	4	4	4	5	4	5	4	4	5	2	3	3
XM_021736085.2	49	51	52	66	69	73	132	129	127	75	74	71	84	87	87	99	100	100
XM_021736086.2	8	7	7	1	2	3	3	1	2	5	7	8	3	1	1	0	0	0
XM_021736088.2	2	3	3	3	3	2	0	2	1	5	3	2	1	3	4	3	4	3
XM_021736089.2	9	7	6	5	2	3	2	2	1	14	12	15	6	6	5	2	2	2
XM_021736090.2	1	0	0	0	0	1	0	0	0	1	0	0	1	0	0	0	0	0
XM_021736091.2	3	3	3	5	4	4	3	2	3	4	5	5	4	4	4	2	1	3
XM_021736092.2	18	18	12	9	11	13	8	10	10	25	23	25	11	9	11	0	0	0
XM_021736093.2	0	0	0	0	0	0	0	0	0	0	2	0	0	0	0	7	8	7
XM_021736094.2	0	0	0	0	0	0	0	0	0	0	0	0	0	0	0	0	0	0
XM_021736095.2	0	2	4	2	2	0	0	0	0	0	0	1	3	6	2	0	0	0
XM_021736096.2	3	4	4	2	1	1	1	1	0	6	5	6	2	2	2	1	0	1
XM_021736097.2	23	24	22	7	7	9	8	7	7	30	32	31	8	9	8	2	2	3
XM_021736099.2	1	3	6	0	0	0	0	2	0	2	0	0	3	0	5	0	0	0
XM_021736100.2	7	5	2	10	10	10	7	4	6	5	7	7	3	8	2	6	5	5
XM_021736101.2	0	0	0	0	0	0	0	0	0	0	0	0	0	0	0	0	0	0
XM_021736102.2	0	0	0	0	0	0	0	0	0	0	0	1	0	0	0	0	0	0
XM_021736103.2	27	26	27	35	37	39	31	30	30	35	34	33	33	32	35	26	24	25
XM_021736104.2	4	3	3	1	1	1	0	0	0	14	12	14	5	4	6	6	4	5
XM_021736105.2	0	0	0	0	0	0	0	0	0	0	0	0	0	0	0	0	0	0
XM_021736106.2	2	5	3	4	4	4	5	5	5	7	7	8	7	10	5	0	0	0
XM_021736107.2	24	27	27	32	31	31	30	28	33	29	26	27	27	23	31	24	19	17
XM_021736108.2	4	3	4	0	1	3	1	2	0	0	0	2	1	0	1	0	7	11
XM_021736109.2	21	21	21	26	24	27	17	12	19	13	17	21	23	20	28	34	34	38
XM_021736110.2	18	23	17	19	14	12	15	15	13	24	23	20	18	24	20	9	11	6
XM_021736111.2	6	6	6	6	7	5	2	3	3	7	7	7	6	5	5	3	3	3
XM_021736112.2	14	12	12	14	13	17	13	15	12	15	14	19	15	17	14	15	15	16
XM_021736113.2	0	0	2	1	2	1	0	0	0	3	3	0	3	2	3	0	0	0
XM_021736114.2	11	12	9	14	8	6	1	1	1	9	14	11	6	2	5	0	0	0
XM_021736115.2	8	5	6	0	5	6	8	8	6	10	8	9	7	12	7	10	9	8
XM_021736117.2	0	0	0	0	0	0	0	0	0	0	0	0	0	0	0	0	0	0
XM_021736118.2	2	0	0	0	0	1	0	0	0	0	0	3	0	0	0	0	0	0
XM_021736119.2	0	0	0	0	0	0	0	0	0	0	0	0	0	0	0	0	0	0
XM_021736120.2	7	8	11	10	7	8	9	11	10	8	8	7	9	8	10	6	6	8
XM_021736121.2	22	19	23	29	26	29	32	29	27	19	17	19	25	27	25	19	20	21
XM_021736122.2	11	10	9	9	11	9	7	8	6	12	11	12	7	7	7	15	17	20
XM_021736123.2	27	28	28	18	23	24	15	6	18	22	29	36	13	16	25	19	21	22
XM_021736124.2	0	0	0	6	0	2	2	0	0	5	1	0	0	0	0	0	0	0
XM_021736125.2	0	0	0	0	0	0	1	11	1	2	3	0	9	5	0	0	0	0
XM_021736126.2	7	7	8	8	7	8	6	6	6	8	9	7	7	7	7	4	3	4
XM_021736127.2	0	1	1	0	0	1	1	0	1	1	2	1	2	2	1	0	0	0
XM_021736136.1	2	2	2	2	2	2	0	0	0	3	3	1	3	3	3	0	0	0
XM_021736140.2	15	16	15	6	7	6	1	1	1	34	32	29	13	15	15	6	5	6
XM_021736142.2	0	1	1	0	0	0	2	1	1	4	5	3	2	5	1	3	1	1
XM_021736143.2	5	5	5	1	1	2	0	0	0	8	11	10	5	4	5	2	2	1
XM_021736144.2	0	1	1	1	2	1	0	0	1	2	0	1	0	2	2	0	0	0
XM_021736145.2	0	0	0	0	0	0	0	0	0	0	0	0	0	0	0	0	0	0
XM_021736149.2	7	5	6	7	7	5	2	2	2	3	2	5	3	0	5	0	1	2
XM_021736150.2	0	1	1	1	1	1	0	0	1	1	1	0	0	0	0	0	0	0
XM_021736151.2	133	141	135	154	150	149	284	281	283	152	159	147	223	221	224	202	198	194
XM_021736152.2	0	1	0	0	0	0	0	1	0	0	0	0	0	0	0	0	0	0
XM_021736153.2	2	1	2	2	3	2	0	0	0	0	0	0	1	1	0	4	3	4
XM_021736154.2	79	78	80	47	48	48	30	31	30	113	111	109	78	73	76	92	99	97
XM_021736155.1	12	11	10	18	18	17	16	17	20	15	17	14	16	19	17	8	8	9
XM_021736156.2	0	0	0	0	0	0	0	0	0	0	0	0	0	0	0	0	0	0
XM_021736157.2	0	0	0	0	0	0	0	0	0	0	0	0	0	0	0	0	0	0
XM_021736158.2	17	16	17	16	17	17	13	10	12	26	30	27	21	23	19	0	0	0
XM_021736159.2	199	202	193	169	174	163	139	135	143	241	244	249	223	224	229	167	166	163
XM_021736160.2	0	0	0	0	0	0	0	0	0	0	0	0	0	0	0	0	0	0
XM_021736161.2	0	0	0	1	0	0	1	0	1	0	0	0	0	0	0	0	0	0
XM_021736162.2	27	28	25	26	27	28	20	20	18	23	23	21	20	22	22	20	19	18
XM_021736163.2	3	2	5	5	3	6	1	2	2	5	4	6	1	2	4	0	0	0
XM_021736164.2	19	21	16	15	15	13	11	12	11	21	21	18	19	20	17	8	7	9
XM_021736165.2	97	105	103	130	126	125	90	86	97	81	88	87	83	86	84	66	75	73
XM_021736166.2	20	21	22	18	19	18	14	15	15	22	24	22	23	21	21	14	13	13
XM_021736167.2	1	2	1	0	0	0	2	5	5	8	0	10	0	7	6	0	0	0
XM_021736168.2	2	5	4	5	4	5	1	0	1	10	10	7	12	6	6	0	0	0
XM_021736169.2	16	12	15	14	14	10	9	10	10	13	14	17	6	10	10	16	15	16
XM_021736170.2	12	12	12	12	12	12	8	7	7	14	14	12	12	11	13	8	9	8
XM_021736171.2	0	0	0	0	0	0	0	0	0	0	0	0	0	0	0	0	0	0
XM_021736172.2	2	2	2	2	2	1	0	1	1	1	1	1	0	0	0	0	0	0
XM_021736173.2	7	12	12	11	11	12	10	8	9	0	15	8	9	13	9	0	0	0
XM_021736174.2	0	0	0	0	1	0	0	2	0	5	2	3	0	0	0	0	0	0
XM_021736175.2	8	3	3	3	4	3	4	4	5	8	1	4	10	5	8	0	0	0
XM_021736176.2	6	5	6	12	13	13	2	0	0	2	10	0	8	4	4	4	5	4
XM_021736177.2	0	0	0	2	1	3	0	0	0	2	0	2	0	0	0	0	0	0
XM_021736178.2	10	11	11	18	17	15	11	12	10	12	17	14	4	4	4	1	2	2
XM_021736179.2	0	0	0	1	3	0	0	0	0	0	0	0	0	1	0	4	2	2
XM_021736180.2	4	1	5	1	0	0	2	1	1	6	7	4	3	4	4	0	0	0
XM_021736181.2	9	11	9	10	13	15	8	9	9	8	7	6	8	8	9	15	16	15
XM_021736182.2	17	16	15	19	19	21	14	14	17	16	16	16	17	15	14	12	13	13
XM_021736183.2	5	6	7	5	5	4	4	4	2	7	7	6	5	4	5	3	3	3
XM_021736184.2	0	1	0	1	0	0	0	0	0	0	0	1	0	0	0	0	0	0
XM_021736185.2	3	2	4	4	4	5	4	3	2	5	4	3	3	4	3	3	4	3
XM_021736186.2	0	0	0	0	0	0	0	0	0	0	0	0	0	0	0	0	0	0
XM_021736189.2	0	0	0	0	0	0	0	0	0	0	0	0	0	0	0	0	0	0
XM_021736193.2	0	0	0	0	0	0	0	0	0	0	0	0	0	0	0	0	0	0
XM_021736199.2	12	12	11	10	11	13	9	10	10	10	11	12	7	9	10	9	7	7
XM_021736200.2	11	12	12	13	12	12	12	12	12	12	10	13	14	13	13	5	6	6
XM_021736201.2	0	0	0	0	0	0	0	0	0	0	0	0	0	0	0	0	0	0
XM_021736202.2	5	5	4	6	9	7	4	3	4	5	7	6	6	6	5	4	2	3
XM_021736203.2	7	8	8	10	9	10	6	6	8	7	8	7	9	8	8	7	9	9
XM_021736204.2	53	47	54	53	49	47	60	63	61	62	64	57	65	58	63	94	91	89
XM_021736206.2	8	5	5	10	13	12	7	6	6	5	5	5	8	7	7	15	14	13
XM_021736207.2	195	197	182	161	155	164	114	123	118	166	178	180	139	144	136	158	153	158
XM_021736208.2	90	93	92	91	88	81	116	123	110	104	115	115	134	121	130	136	129	127
XM_021736209.2	81	83	84	71	74	75	54	51	51	98	106	97	66	68	68	72	72	71
XM_021736210.2	16	18	19	18	19	18	17	16	17	23	25	23	20	20	20	15	16	15
XM_021736211.2	5	5	4	5	5	5	4	5	7	6	4	5	3	4	5	3	3	3
XM_021736212.2	69	66	70	71	66	67	62	61	61	57	60	61	65	62	62	42	44	44
XM_021736213.2	0	1	0	0	1	0	0	0	0	0	0	3	0	1	0	0	0	0
XM_021736214.2	0	0	0	0	0	0	0	0	0	0	0	0	0	0	0	0	0	0
XM_021736216.2	2	2	2	4	2	5	5	2	0	6	7	5	6	4	3	0	0	0
XM_021736217.2	16	14	13	17	16	13	15	15	13	17	16	14	12	15	13	12	11	11
XM_021736218.2	0	2	4	3	3	2	1	5	3	0	5	3	0	1	3	0	0	0
XM_021736219.2	3	1	0	0	0	1	1	1	2	3	0	0	1	1	1	9	9	9
XM_021736222.2	2	3	2	0	0	0	3	0	2	1	0	4	6	0	8	0	0	0
XM_021736223.2	18	15	17	27	18	18	22	13	30	21	22	22	23	27	22	0	0	0
XM_021736224.1	85	81	86	63	68	62	39	43	39	89	85	88	66	64	62	52	52	49
XM_021736225.2	15	13	14	19	18	19	18	19	18	14	16	15	17	21	20	9	11	10
XM_021736226.2	22	27	27	20	22	18	29	24	28	24	27	29	26	30	28	28	31	31
XM_021736227.2	0	1	1	0	0	0	0	0	0	0	0	0	0	0	0	0	0	0
XM_021736228.2	19	22	20	17	16	17	10	7	7	17	15	12	18	18	18	5	8	9
XM_021736229.2	72	68	74	90	85	85	74	72	73	76	72	71	87	83	83	51	47	51
XM_021736230.2	244	256	258	19	12	14	7	4	4	93	92	89	11	10	14	4	5	6
XM_021736233.2	6	5	4	8	8	7	5	5	4	5	6	6	7	5	6	4	4	3
XM_021736234.2	0	0	0	0	1	3	0	0	0	0	0	0	0	0	0	0	0	0
XM_021736235.2	7	10	6	10	20	15	10	7	8	5	8	8	9	14	6	7	6	8
XM_021736236.2	0	0	2	0	0	0	0	0	0	0	0	0	0	0	0	0	0	0
XM_021736239.2	12	12	13	19	18	19	21	19	19	20	20	18	20	22	20	16	15	17
XM_021736240.2	3	3	2	10	11	10	11	11	12	6	6	4	14	11	13	3	3	3
XM_021736241.2	28	29	26	35	30	29	23	25	21	24	25	26	22	22	21	26	23	22
XM_021736242.2	0	0	0	0	0	0	0	0	0	0	0	0	0	0	0	0	0	0
XM_021736243.2	10	6	10	14	13	10	10	9	9	8	7	7	8	7	6	9	7	9
XM_021736244.2	8	7	7	8	10	10	7	7	7	10	9	11	9	7	8	7	6	6
XM_021736245.2	1	5	1	5	7	3	3	1	0	2	2	0	1	1	1	0	0	0
XM_021736246.2	6	2	6	4	3	6	1	3	5	1	1	4	3	4	3	4	3	3
XM_021736247.2	16	16	15	12	13	13	11	10	9	11	12	11	11	12	12	8	8	6
XM_021736248.2	65	63	57	60	57	63	49	54	50	43	46	43	34	46	47	67	74	67
XM_021736249.2	1	0	0	1	0	1	0	0	0	3	7	3	0	0	1	0	0	0
XM_021736250.2	13	13	17	12	12	0	8	12	12	16	10	14	12	11	9	8	7	10
XM_021736251.2	5	8	6	6	6	8	7	6	8	8	7	6	6	8	7	7	10	9
XM_021736252.2	24	24	24	21	22	22	17	18	17	30	31	29	25	25	26	13	14	12
XM_021736253.2	0	4	2	0	0	2	0	3	1	0	2	0	4	4	0	0	0	0
XM_021736254.2	5	4	4	5	5	5	4	1	2	7	6	5	3	3	4	1	1	0
XM_021736255.2	0	0	0	0	0	0	0	0	0	0	0	0	0	1	0	2	0	2
XM_021736256.2	3	0	1	4	4	1	2	1	1	2	0	3	2	1	5	3	3	3
XM_021736257.2	3	2	2	2	2	2	3	3	2	3	3	4	2	2	2	5	5	5
XM_021736258.2	7	7	7	5	6	6	3	4	4	7	7	6	7	6	6	3	3	3
XM_021736259.2	0	0	0	0	0	0	0	0	0	0	0	0	0	0	0	0	0	0
XM_021736260.2	0	0	0	0	0	0	0	0	0	0	0	0	0	0	0	0	0	0
XM_021736261.2	0	0	0	0	0	0	0	0	0	0	0	0	0	0	0	0	0	0
XM_021736262.2	2	4	3	5	7	5	4	3	3	5	7	6	4	5	4	5	6	5
XM_021736263.2	0	0	0	0	0	0	0	0	0	0	0	1	3	3	0	0	0	0
XM_021736264.2	19	20	24	26	26	28	25	22	22	20	20	20	17	18	24	24	24	23
XM_021736265.2	0	0	0	0	0	0	0	0	0	0	0	0	0	0	0	0	0	0
XM_021736266.2	3	3	0	2	0	0	0	2	3	0	0	0	0	0	0	0	0	0
XM_021736267.2	4	1	2	6	7	2	2	1	0	2	4	5	5	5	5	0	0	0
XM_021736268.2	8	8	8	6	6	7	3	4	5	8	7	5	3	2	2	8	9	7
XM_021736269.2	0	1	0	0	0	1	0	0	0	0	0	0	0	0	0	0	0	0
XM_021736270.2	0	0	0	0	0	0	0	0	0	2	1	2	0	0	0	0	0	0
XM_021736271.2	0	0	0	0	0	0	0	0	0	0	0	0	0	0	0	0	0	0
XM_021736272.2	73	75	76	72	66	70	67	67	73	63	59	55	56	55	56	55	55	57
XM_021736273.2	14	14	15	11	12	11	9	11	11	20	17	18	13	14	15	11	13	12
XM_021736274.2	41	43	41	25	25	27	7	7	7	59	62	61	31	30	34	24	26	26
XM_021736275.2	0	0	0	0	0	0	0	0	0	0	1	0	2	1	0	0	0	0
XM_021736276.2	5	4	4	4	3	3	2	3	2	3	3	3	2	4	3	3	2	3
XM_021736277.2	0	0	0	0	0	0	0	0	0	0	0	1	0	0	0	0	0	0
XM_021736278.2	1	1	3	0	0	0	2	1	2	2	3	2	3	3	1	0	0	0
XM_021736279.2	9	8	7	5	7	5	5	5	4	9	10	13	4	5	4	5	5	5
XM_021736280.2	0	0	0	0	0	0	0	0	0	0	0	0	2	0	1	1	0	1
XM_021736281.2	0	0	0	0	0	0	0	0	0	0	0	0	0	0	0	0	0	0
XM_021736282.2	0	0	0	0	1	0	0	0	0	0	0	1	0	0	0	1	0	0
XM_021736283.2	0	0	0	0	0	0	0	0	0	2	1	2	0	2	0	0	0	0
XM_021736287.2	0	0	0	0	0	1	0	0	0	0	0	1	0	0	0	0	0	0
XM_021736288.2	47	47	48	47	46	46	24	25	22	37	36	35	26	28	29	34	33	36
XM_021736289.2	6	6	5	1	3	0	4	4	0	3	0	1	6	5	4	8	7	7
XM_021736290.2	0	0	0	5	1	5	0	0	4	3	6	6	0	0	1	0	0	0
XM_021736291.2	8	10	8	11	11	12	7	7	7	12	13	13	11	9	10	8	7	7
XM_021736292.2	0	0	0	0	0	0	0	0	0	0	0	0	0	0	0	0	0	0
XM_021736293.2	0	0	0	0	0	0	0	0	0	0	0	0	0	0	0	0	0	0
XM_021736294.2	22	21	21	20	21	20	19	19	18	14	15	13	16	16	15	12	11	12
XM_021736295.2	17	15	16	19	19	18	14	14	16	20	19	18	17	20	19	16	15	16
XM_021736296.1	0	0	0	0	0	0	0	0	0	0	0	0	1	0	0	0	0	0
XM_021736297.2	4	3	4	5	6	6	4	4	3	7	6	7	5	5	5	0	0	0
XM_021736298.2	34	36	35	30	26	30	25	18	19	32	41	35	23	23	25	36	35	40
XM_021736299.2	134	106	122	159	134	156	60	72	72	111	93	105	83	66	55	65	83	86
XM_021736300.2	83	99	95	34	50	35	53	39	36	61	81	66	53	63	79	34	28	21
XM_021736301.2	79	75	77	107	108	111	101	92	87	65	68	69	85	80	80	57	66	63
XM_021736302.1	0	0	0	3	1	2	0	0	0	1	0	0	0	0	0	0	0	0
XM_021736303.2	211	201	204	181	183	181	127	122	121	156	148	144	100	95	100	117	124	130
XM_021736304.2	1672	1675	1619	1259	1230	1244	1728	1685	1721	1969	1979	1935	1561	1488	1522	2579	2590	2548
XM_021736305.2	16	16	18	21	21	22	16	16	15	23	22	23	21	24	20	13	15	13
XM_021736306.2	0	0	0	0	0	0	0	0	0	0	0	0	0	0	0	0	0	0
XM_021736307.2	7	9	0	12	11	12	2	2	2	1	17	18	7	13	3	0	0	0
XM_021736308.2	3	2	12	0	0	0	4	5	5	16	0	0	4	0	8	9	10	9
XM_021736309.1	0	0	0	0	0	0	0	0	0	0	0	0	0	0	0	0	0	0
XM_021736310.1	0	0	0	0	0	0	0	0	0	0	0	0	0	0	0	0	0	0
XM_021736311.2	0	0	0	1	0	0	0	0	0	0	0	0	0	0	0	0	0	0
XM_021736312.2	0	0	0	0	0	0	0	0	0	0	0	0	0	0	0	0	0	0
XM_021736313.2	0	0	0	0	0	0	0	0	0	0	0	0	0	0	0	0	0	0
XM_021736314.2	0	0	0	0	0	0	0	0	0	0	0	0	0	0	0	0	0	0
XM_021736315.2	0	0	0	0	0	0	0	0	0	0	0	0	0	0	0	0	0	0
XM_021736316.2	4	5	5	5	5	5	4	4	4	8	8	8	7	8	6	7	6	8
XM_021736317.2	0	0	0	0	0	0	0	0	0	0	0	0	0	0	0	0	0	0
XM_021736318.2	0	0	0	0	0	0	0	0	0	0	0	0	0	0	0	0	0	0
XM_021736319.2	1	0	0	0	0	0	0	0	0	0	0	0	0	0	0	0	0	0
XM_021736320.2	0	0	0	0	0	0	0	0	0	0	0	0	0	0	0	0	0	0
XM_021736321.2	0	0	0	0	0	0	0	0	0	0	0	0	0	0	0	0	0	0
XM_021736322.1	0	0	0	0	0	0	0	0	0	0	0	0	0	0	0	0	0	0
XM_021736323.2	0	0	0	0	0	0	0	0	0	0	0	0	0	0	0	0	0	0
XM_021736324.2	4	5	5	5	4	6	5	5	4	5	6	6	6	6	6	4	6	6
XM_021736325.2	0	0	0	0	0	0	0	0	0	0	0	0	0	0	0	0	0	0
XM_021736326.2	0	0	1	0	1	0	0	0	0	0	0	0	0	0	0	1	2	1
XM_021736327.2	0	0	4	6	7	6	0	0	0	0	8	0	0	0	0	0	0	0
XM_021736330.1	57	58	55	60	68	75	62	61	60	55	41	43	59	64	53	55	55	47
XM_021736331.2	4	5	0	0	0	0	16	16	16	8	0	7	6	7	6	15	14	13
XM_021736332.2	11	12	12	11	9	11	4	4	4	13	15	15	7	7	7	0	0	0
XM_021736333.1	0	0	0	0	0	0	0	0	0	0	0	0	0	0	0	0	0	0
XM_021736334.1	0	0	0	0	0	0	0	0	0	0	0	0	0	0	0	0	0	0
XM_021736335.2	10	11	10	9	10	11	11	10	10	15	16	14	10	7	8	6	6	5
XM_021736336.2	0	0	0	0	0	0	0	0	0	0	0	0	1	1	0	0	0	0
XM_021736337.1	0	0	0	0	0	0	0	0	0	0	0	0	0	0	0	0	0	0
XM_021736338.2	3	4	3	5	5	6	3	3	2	6	4	6	3	1	3	2	2	2
XM_021736339.2	20	22	17	20	24	21	16	17	18	30	31	32	26	24	26	20	22	23
XM_021736340.2	0	0	5	2	1	2	3	2	1	0	0	0	1	0	2	5	5	2
XM_021736341.2	0	0	1	0	0	0	0	0	0	1	1	0	0	1	0	0	0	0
XM_021736342.1	0	0	0	0	0	0	0	0	0	0	0	0	0	0	0	0	0	0
XM_021736343.1	45	36	39	77	70	72	120	110	105	45	46	43	85	91	89	105	110	110
XM_021736345.2	37	40	42	68	68	68	24	28	26	21	22	22	31	29	31	34	34	31
XM_021736346.2	0	0	0	0	0	0	0	0	0	0	0	0	0	0	0	0	0	0
XM_021736347.2	14	12	12	15	16	15	13	14	15	11	13	9	12	10	11	6	6	7
XM_021736348.1	0	0	0	0	0	0	0	0	0	0	0	0	0	0	0	0	0	0
XM_021736349.2	0	0	0	0	0	0	0	0	0	0	0	0	0	0	0	0	0	0
XM_021736350.2	3	3	4	6	6	7	3	3	3	5	5	5	6	4	5	3	4	3
XM_021736351.1	3	3	0	1	7	8	3	7	7	0	1	0	0	0	0	0	0	0
XM_021736353.1	0	0	0	0	0	0	0	0	0	0	0	0	0	0	0	0	0	0
XM_021736354.2	0	0	0	0	0	0	0	0	0	0	0	0	0	0	0	0	0	0
XM_021736355.2	0	0	0	0	0	0	0	0	0	0	0	0	0	0	0	0	0	0
XM_021736357.2	0	0	0	0	0	0	0	0	0	0	0	0	0	0	0	0	0	0
XM_021736360.2	0	0	0	0	0	0	0	0	0	0	0	0	0	0	0	0	0	0
XM_021736361.2	26	31	24	25	26	23	22	22	22	18	18	17	20	16	19	16	17	21
XM_021736362.1	4	6	9	15	7	15	2	4	7	7	11	13	10	9	5	10	5	3
XM_021736364.2	9	6	7	8	8	10	6	5	5	12	8	10	7	5	5	3	4	2
XM_021736365.2	22	27	28	35	36	35	28	29	30	29	32	34	34	30	31	32	32	31
XM_021736367.2	0	5	0	6	8	2	2	2	0	11	11	18	9	8	0	23	21	17
XM_021736368.2	4	5	13	7	4	3	5	2	2	26	24	24	16	6	10	21	21	16
XM_021736369.2	0	0	0	0	0	0	1	2	0	0	0	3	0	0	1	0	0	0
XM_021736370.2	8	9	8	7	10	8	4	3	6	8	10	8	5	7	6	0	0	0
XM_021736371.2	0	0	0	0	3	0	0	0	0	0	0	0	0	0	0	0	0	0
XM_021736372.2	59	56	21	53	49	60	0	44	21	49	51	36	0	52	25	0	0	10
XM_021736373.2	0	0	31	0	0	0	43	0	26	0	0	0	42	0	31	0	0	0
XM_021736374.1	0	0	0	0	0	0	0	0	0	0	0	0	0	0	0	0	0	0
XM_021736376.2	4	7	9	13	8	11	6	8	6	8	8	7	9	7	7	1	3	4
XM_021736377.2	2	1	0	0	1	1	0	0	1	0	0	0	1	3	0	0	0	0
XM_021736378.2	0	0	0	0	0	0	0	1	0	1	0	0	1	0	0	6	6	5
XM_021736380.2	1	1	0	0	0	0	0	1	0	1	0	0	0	1	1	9	7	8
XM_021736383.2	12	14	16	12	10	10	9	10	7	15	14	15	11	12	12	4	6	6
XM_021736384.2	0	0	0	0	0	0	0	0	0	0	0	0	0	0	0	0	0	0
XM_021736385.1	0	0	0	0	0	0	0	0	0	0	0	0	0	0	0	0	0	0
XM_021736386.2	16	15	15	17	17	15	9	8	8	12	12	9	14	13	13	2	8	2
XM_021736387.2	21	22	21	27	24	27	24	27	24	27	29	32	25	26	28	19	21	18
XM_021736388.2	0	0	0	1	3	2	1	0	0	3	1	0	2	0	0	0	0	0
XM_021736389.2	15	11	13	14	22	16	10	13	10	11	10	7	10	14	11	7	10	8
XM_021736390.2	68	69	62	56	45	52	35	34	34	77	84	78	64	62	68	50	52	61
XM_021736391.2	2	2	5	5	8	6	2	1	1	3	1	4	1	1	2	2	3	3
XM_021736393.2	11	9	11	9	8	9	8	7	7	15	12	13	15	13	14	9	11	9
XM_021736397.2	2	7	8	8	8	6	4	5	3	9	10	10	10	7	8	0	0	0
XM_021736398.2	5	0	0	0	0	0	1	1	1	0	0	0	0	0	0	5	5	6
XM_021736399.2	0	0	0	0	0	0	0	0	0	0	0	0	0	0	0	0	0	0
XM_021736401.2	0	0	0	0	0	0	0	0	0	0	0	0	0	0	0	0	0	0
XM_021736402.2	0	0	0	0	0	0	0	0	0	0	0	0	0	0	0	0	0	0
XM_021736404.2	9	9	10	5	6	0	5	4	7	16	10	12	8	9	9	0	0	0
XM_021736405.2	114	112	112	113	115	122	83	74	80	140	148	145	105	111	112	92	97	89
XM_021736407.2	0	0	0	0	0	0	0	0	0	0	0	0	0	0	0	0	0	0
XM_021736408.2	51	50	49	44	50	48	57	56	55	58	58	59	60	63	56	68	66	63
XM_021736409.2	2	3	2	4	3	3	3	2	3	4	4	4	3	4	2	3	2	3
XM_021736410.2	56	58	59	55	59	53	37	35	34	56	53	54	38	39	40	39	37	40
XM_021736411.2	0	0	2	0	0	0	0	0	0	2	2	3	2	1	2	0	0	0
XM_021736413.2	6	5	4	4	5	4	1	1	0	5	5	4	3	4	2	2	1	2
XM_021736414.2	7	7	6	7	6	6	4	4	4	8	8	8	6	6	6	6	6	6
XM_021736415.2	16	14	15	9	11	10	4	7	10	26	31	28	24	18	17	7	7	8
XM_021736416.2	52	57	56	61	65	52	50	52	50	58	54	58	52	49	51	28	24	29
XM_021736419.2	0	2	1	2	3	2	4	4	3	1	1	0	4	4	4	9	8	9
XM_021736422.2	0	0	0	0	0	0	0	0	0	0	0	0	0	0	0	0	0	0
XM_021736423.2	0	0	0	0	0	0	0	0	0	1	0	0	1	0	0	1	1	0
XM_021736424.2	0	0	0	0	0	0	0	0	0	0	0	0	0	0	0	0	0	0
XM_021736425.2	6	6	6	7	7	7	8	9	8	8	7	6	8	8	6	6	5	6
XM_021736426.2	11	12	14	14	12	15	10	11	11	25	25	24	23	22	21	10	11	10
XM_021736427.2	2	1	2	2	2	2	2	3	2	3	3	3	2	2	2	1	1	1
XM_021736428.2	2	2	2	1	1	1	1	1	1	3	4	3	2	3	2	0	0	0
XM_021736429.1	0	0	0	0	0	0	0	0	0	0	0	0	0	0	0	0	0	0
XM_021736431.2	4	1	1	2	1	2	0	0	0	0	0	0	0	2	0	0	0	0
XM_021736432.2	32	35	37	41	40	36	34	29	33	38	44	40	33	29	31	32	31	35
XM_021736433.2	0	2	1	0	0	0	0	0	0	5	6	6	4	4	4	3	3	2
XM_021736436.2	2	1	1	2	1	0	1	1	0	0	0	0	0	0	0	0	0	0
XM_021736439.2	0	0	0	0	0	0	0	0	0	0	0	0	0	0	0	0	0	0
XM_021736440.1	2	0	1	0	0	0	0	0	2	0	0	0	0	0	0	0	0	0
XM_021736441.2	0	0	0	0	0	0	0	1	0	1	0	0	0	0	0	0	2	2
XM_021736442.2	35	35	33	37	31	32	31	31	29	40	39	39	44	42	46	17	14	16
XM_021736444.1	0	1	1	0	0	0	0	0	0	1	0	0	0	0	0	0	0	0
XM_021736445.2	4	5	5	4	5	5	5	4	4	1	2	0	0	1	1	7	7	9
XM_021736446.2	132	132	130	180	169	173	222	220	220	152	151	149	168	164	159	108	115	98
XM_021736448.2	10	11	10	12	14	11	14	13	14	13	14	11	13	12	12	15	16	15
XM_021736449.2	10	11	10	13	12	11	7	8	7	11	11	10	10	11	10	4	6	5
XM_021736450.2	7	9	8	8	9	10	8	10	9	11	12	10	9	9	6	6	5	4
XM_021736451.2	23	22	18	30	28	29	32	29	32	39	47	45	50	52	48	36	35	34
XM_021736452.2	3	2	3	8	7	6	9	10	8	5	4	4	6	5	6	4	3	5
XM_021736453.2	17	19	20	20	28	26	28	24	23	27	28	26	27	31	32	28	26	29
XM_021736454.2	30	36	37	30	33	34	18	21	18	33	36	35	29	32	28	27	23	23
XM_021736455.2	1	1	0	2	1	2	0	1	0	2	1	0	3	3	2	2	5	1
XM_021736456.2	5	9	8	10	10	9	6	6	9	9	11	10	9	8	8	12	13	15
XM_021736457.2	0	0	0	1	1	0	0	1	1	0	0	0	0	0	0	4	3	4
XM_021736459.2	37	40	40	55	57	54	35	38	37	35	39	35	43	40	41	31	28	31
XM_021736460.2	0	0	0	0	0	0	2	2	1	0	0	0	1	0	0	0	1	2
XM_021736461.2	0	0	1	0	0	0	0	3	1	1	3	5	0	0	0	0	0	0
XM_021736462.2	0	0	0	4	0	0	4	0	0	0	0	0	9	7	9	14	15	14
XM_021736463.2	0	0	1	0	0	0	0	0	0	0	3	1	0	0	0	0	0	0
XM_021736464.2	55	51	50	30	26	28	30	24	26	65	60	61	39	41	41	52	54	58
XM_021736466.2	30	30	29	31	32	31	15	14	15	35	34	33	23	25	26	0	0	0
XM_021736467.2	0	0	0	0	0	0	0	0	0	0	0	0	0	0	0	12	9	10
XM_021736468.2	28	27	27	23	24	22	23	22	23	28	29	29	20	24	19	14	14	12
XM_021736469.2	0	0	0	0	0	0	0	0	0	1	3	2	1	2	1	1	1	1
XM_021736470.2	0	0	0	0	0	0	0	0	0	0	0	0	0	0	0	0	0	0
XM_021736471.1	31	30	32	36	34	35	25	26	28	31	31	31	28	26	29	25	25	25
XM_021736472.2	258	250	246	249	238	241	253	255	250	337	353	338	327	312	319	284	281	285
XM_021736473.2	1	0	0	1	1	0	2	2	3	0	1	0	1	0	2	0	0	0
XM_021736475.2	0	0	0	0	0	0	0	0	0	1	1	1	0	2	0	4	4	5
XM_021736477.2	45	47	46	33	34	36	46	51	48	44	47	46	53	49	49	73	73	68
XM_021736479.2	6	2	6	7	1	7	8	7	9	1	0	0	2	3	2	0	0	0
XM_021736480.2	16	21	21	22	24	21	31	29	27	15	14	13	24	24	19	26	22	21
XM_021736481.2	0	0	0	0	0	0	1	1	0	0	0	2	0	0	0	0	0	0
XM_021736482.2	3	2	3	1	1	1	0	0	1	1	2	0	1	3	1	1	3	2
XM_021736483.2	27	27	25	32	33	32	30	27	29	30	31	28	27	27	25	19	17	17
XM_021736484.2	0	0	0	0	0	0	0	0	0	0	0	0	0	0	0	0	0	0
XM_021736485.2	11	12	9	10	12	11	9	9	9	13	14	14	11	11	11	7	7	7
XM_021736486.2	116	115	118	84	81	83	97	95	100	112	116	117	126	125	118	112	112	114
XM_021736491.2	20	24	17	28	26	28	22	17	17	21	21	20	28	27	25	8	8	9
XM_021736492.2	0	0	0	0	0	0	0	0	0	0	0	0	0	0	0	0	1	0
XM_021736493.2	0	0	0	0	0	0	0	0	0	0	0	0	0	0	0	0	0	0
XM_021736494.2	1	0	0	0	1	1	1	1	1	1	1	1	1	0	1	0	0	0
XM_021736495.2	1	1	1	1	2	2	1	1	1	2	1	1	0	0	0	0	0	0
XM_021736497.2	0	0	0	0	0	0	0	0	0	0	0	0	0	0	0	0	0	0
XM_021736498.2	49	48	47	71	70	71	48	49	47	25	22	23	47	47	51	33	34	33
XM_021736499.2	0	0	0	0	0	0	0	0	0	0	0	0	1	2	2	0	0	0
XM_021736501.2	0	0	0	3	3	3	0	0	0	0	1	1	0	1	0	0	0	0
XM_021736502.2	0	0	0	0	1	1	0	0	0	0	0	0	0	0	0	0	0	0
XM_021736503.2	1	1	1	0	0	0	0	0	0	1	0	0	0	0	0	0	0	0
XM_021736504.2	266	268	264	445	424	427	299	306	290	273	279	274	282	285	286	257	245	244
XM_021736505.2	9	7	8	10	10	9	5	7	6	13	13	14	12	8	15	13	19	12
XM_021736506.2	0	0	1	1	0	1	0	0	0	2	0	2	0	0	0	0	0	0
XM_021736508.2	2	2	4	0	0	0	2	1	2	1	0	0	1	0	1	0	0	0
XM_021736510.2	2	2	4	13	0	6	0	0	0	13	9	5	0	4	0	0	0	0
XM_021736511.2	5	6	4	0	11	8	5	6	5	0	5	6	10	8	11	18	19	18
XM_021736512.2	9	1	10	5	6	6	4	4	4	4	4	3	4	2	2	4	3	3
XM_021736513.2	11	9	7	10	8	10	9	8	8	11	8	11	14	11	12	5	5	6
XM_021736514.2	33	30	43	30	31	27	33	30	34	57	63	66	37	31	35	39	43	48
XM_021736515.2	35	39	27	13	19	24	7	10	6	47	44	43	15	23	24	22	22	18
XM_021736517.2	140	139	145	129	124	127	160	161	159	147	148	153	186	172	180	162	159	170
XM_021736518.2	0	8	0	0	0	0	0	0	0	0	0	0	0	2	2	0	0	0
XM_021736519.2	0	0	0	0	0	0	0	0	0	0	0	0	0	0	0	0	0	0
XM_021736520.2	3	4	3	3	4	3	0	2	0	5	4	7	4	4	3	2	2	2
XM_021736521.2	0	0	0	0	0	0	0	0	0	0	1	0	0	0	0	0	0	0
XM_021736523.2	28	29	26	24	23	21	23	20	18	41	41	40	35	31	31	24	20	20
XM_021736524.2	2	2	2	2	2	2	1	2	1	1	1	2	2	1	2	0	0	0
XM_021736525.2	454	456	446	511	523	505	774	787	771	413	387	392	543	531	556	643	640	646
XM_021736526.2	61	52	58	66	70	68	64	64	65	42	42	39	47	45	44	55	53	55
XM_021736527.2	0	0	0	0	0	0	0	0	0	0	0	0	0	0	0	0	0	0
XM_021736528.2	0	0	0	0	0	0	0	0	0	0	0	0	0	0	0	0	0	0
XM_021736529.2	8	9	8	5	7	6	4	5	5	9	9	9	7	6	6	2	2	3
XM_021736530.2	84	83	82	101	96	116	92	91	90	64	70	58	80	88	84	77	63	70
XM_021736531.2	5	5	6	6	5	6	4	3	3	7	7	8	5	4	5	3	3	3
XM_021736532.2	9	8	9	9	8	8	4	5	5	9	9	9	5	8	5	5	4	4
XM_021736533.2	0	0	0	0	0	0	0	1	0	0	0	0	3	1	1	0	0	0
XM_021736534.2	7	5	6	7	8	7	6	5	6	6	7	6	6	6	6	7	7	5
XM_021736535.2	0	0	0	0	0	2	0	0	0	0	0	0	0	0	0	0	0	0
XM_021736536.2	0	0	0	0	2	0	0	0	0	0	0	0	4	2	3	0	0	0
XM_021736537.2	4	4	3	5	2	5	4	4	4	3	3	4	0	1	0	3	3	3
XM_021736538.2	27	31	22	19	24	29	25	28	25	28	20	17	25	8	20	3	5	11
XM_021736539.2	33	11	27	25	28	22	18	11	19	14	8	7	13	16	22	0	0	0
XM_021736540.2	0	0	0	0	0	0	0	0	0	0	0	0	0	0	0	0	0	0
XM_021736541.2	0	0	0	0	0	0	0	0	0	1	0	1	0	0	0	0	0	0
XM_021736542.2	31	35	37	49	46	55	56	50	58	28	28	27	38	39	43	31	24	38
XM_021736543.2	10	13	12	18	16	16	14	13	14	14	15	13	14	13	14	19	18	18
XM_021736544.2	3	0	2	0	0	1	0	0	0	0	0	1	0	0	0	0	0	0
XM_021736545.2	10	10	10	10	7	8	7	7	7	14	13	14	16	15	16	5	5	5
XM_021736547.2	2	6	4	0	5	1	2	5	3	6	3	0	1	0	2	0	0	0
XM_021736548.2	16	32	19	29	27	34	23	28	22	33	34	42	24	20	15	34	34	31
XM_021736549.2	13	9	11	14	10	13	7	5	8	13	14	18	13	15	14	15	16	16
XM_021736551.2	6	6	5	6	5	5	4	4	3	5	6	6	4	5	5	4	4	3
XM_021736552.2	0	0	0	0	0	0	0	0	0	0	0	0	0	0	0	0	0	0
XM_021736553.2	0	0	0	0	0	0	0	0	0	0	0	0	0	0	0	0	0	0
XM_021736556.2	18	22	16	24	29	22	24	22	22	11	10	9	18	18	19	9	11	10
XM_021736557.2	54	50	52	59	59	58	36	39	36	47	44	49	35	32	30	24	25	24
XM_021736558.2	44	46	41	45	46	44	34	33	33	63	53	52	33	36	37	44	42	44
XM_021736559.2	130	134	121	143	144	147	115	119	115	94	98	105	107	101	112	138	153	150
XM_021736560.2	132	134	140	89	88	88	45	53	51	189	179	187	63	63	61	38	36	39
XM_021736561.2	0	0	0	0	0	0	0	0	0	0	2	0	0	1	1	0	0	0
XM_021736567.2	0	0	0	0	0	0	0	0	0	1	1	2	0	0	0	2	2	1
XM_021736568.2	0	0	0	0	0	5	0	0	0	4	0	4	0	0	0	0	0	0
XM_021736569.2	4	4	4	5	4	0	2	3	3	0	3	0	3	4	3	0	0	0
XM_021736570.2	12	13	11	12	12	13	8	8	8	16	16	17	12	12	12	10	9	11
XM_021736571.2	0	0	0	0	0	0	0	0	0	0	0	0	0	0	0	0	0	0
XM_021736572.2	0	0	0	0	0	0	0	0	0	0	0	0	0	0	0	0	0	0
XM_021736574.2	11	7	9	8	10	9	6	7	6	11	12	11	8	11	8	0	0	0
XM_021736575.2	4	6	6	6	5	5	2	0	0	0	5	3	5	5	4	0	0	0
XM_021736576.2	1	1	1	0	0	0	0	0	0	11	2	7	1	0	2	0	0	0
XM_021736577.2	0	0	0	0	0	0	0	1	0	0	1	1	0	0	0	3	3	4
XM_021736578.2	13	15	16	22	21	21	15	14	16	23	24	27	19	19	22	16	12	13
XM_021736579.2	57	57	59	41	40	43	32	31	31	80	87	80	68	71	68	41	36	36
XM_021736580.2	78	73	71	93	91	93	84	80	81	92	85	89	92	89	89	75	72	73
XM_021736581.2	17	17	18	12	14	13	10	12	8	30	28	27	19	20	20	10	11	11
XM_021736582.2	56	53	53	41	44	39	36	39	39	49	52	56	54	52	53	41	39	38
XM_021736583.2	0	0	0	0	0	0	0	0	0	0	0	0	0	0	0	14	12	15
XM_021736584.2	1	1	1	2	2	1	3	2	2	2	3	3	2	2	2	0	0	0
XM_021736585.2	7	7	6	7	4	5	2	4	5	3	4	2	3	1	4	8	8	8
XM_021736586.2	51	50	49	60	58	64	51	47	52	71	65	62	68	65	76	47	44	44
XM_021736587.2	0	0	0	0	0	0	0	0	0	0	0	0	1	1	3	0	0	0
XM_021736588.2	2	3	2	0	0	1	0	0	3	0	0	1	0	0	0	0	0	0
XM_021736589.2	3	2	3	5	4	4	0	4	0	4	4	4	4	4	0	4	3	4
XM_021736590.2	0	0	0	0	0	0	4	0	0	3	2	2	0	0	1	0	0	0
XM_021736591.2	0	0	0	0	0	0	0	0	0	0	0	0	0	0	0	0	0	0
XM_021736592.2	3	4	4	4	3	3	2	1	2	7	6	6	4	5	4	5	5	5
XM_021736593.2	0	0	0	0	0	0	0	0	0	0	0	0	0	0	0	0	0	0
XM_021736594.2	54	52	48	43	43	44	26	31	28	31	31	30	24	24	29	22	21	21
XM_021736595.2	0	0	0	0	0	0	0	0	0	0	0	0	0	0	0	0	0	0
XM_021736596.2	3	1	1	4	3	3	3	3	3	0	0	0	0	0	0	0	0	0
XM_021736597.2	33	31	29	29	29	30	25	22	23	32	28	33	29	27	32	20	19	20
XM_021736598.2	2	2	2	2	3	2	1	1	1	2	2	3	1	1	1	2	2	2
XM_021736599.2	2	2	2	2	2	2	1	0	0	1	0	1	1	0	1	1	1	1
XM_021736600.2	0	0	0	0	0	0	1	2	1	0	1	0	0	2	1	0	0	0
XM_021736602.2	7	6	7	7	6	6	2	3	3	4	4	4	5	5	4	2	2	2
XM_021736604.2	2	3	3	3	4	3	1	1	1	8	7	8	6	5	6	5	5	6
XM_021736605.2	40	41	39	46	46	45	41	44	44	42	45	40	41	40	36	34	29	33
XM_021736606.2	76	75	73	66	77	69	55	54	54	37	37	30	30	34	37	31	34	39
XM_021736607.2	30	28	26	24	24	23	18	17	19	29	26	28	23	22	24	24	23	24
XM_021736610.2	4	6	4	5	6	6	5	6	3	5	5	4	3	2	4	4	4	4
XM_021736611.2	0	0	0	0	0	0	0	0	0	0	0	0	0	0	0	0	0	0
XM_021736612.2	4	4	5	16	18	15	7	8	6	7	5	6	8	6	9	4	5	4
XM_021736614.2	55	58	57	49	49	51	37	36	32	72	72	73	57	60	56	39	42	46
XM_021736615.2	17	15	17	14	13	14	10	10	10	31	31	30	23	21	23	19	16	18
XM_021736616.2	4	4	4	3	2	3	1	1	1	7	6	6	3	2	3	2	3	2
XM_021736617.2	6	4	3	4	4	0	2	2	2	6	7	3	4	6	5	0	0	0
XM_021736618.2	0	0	3	0	0	4	0	0	0	2	0	4	0	0	0	5	6	4
XM_021736619.2	0	1	1	0	0	0	0	0	0	0	0	0	0	0	0	0	0	0
XM_021736620.2	1	0	0	2	6	3	0	0	0	0	0	3	0	5	2	5	5	4
XM_021736621.2	4	5	4	5	4	5	5	4	5	7	6	7	5	5	5	3	3	3
XM_021736622.2	0	0	0	0	0	0	0	0	0	0	0	0	0	0	0	0	0	0
XM_021736623.2	13	13	12	11	10	12	7	7	6	11	11	11	10	11	9	6	8	8
XM_021736624.2	46	49	49	42	39	40	29	28	30	49	48	48	42	40	45	30	30	32
XM_021736625.2	0	0	0	0	0	0	0	0	1	0	0	0	0	0	0	0	0	0
XM_021736626.2	0	0	0	0	0	0	0	0	0	0	0	0	0	0	0	0	0	0
XM_021736627.2	20	24	24	20	19	20	15	15	16	19	20	21	15	14	15	19	20	16
XM_021736628.2	7	7	7	7	8	8	6	5	5	7	6	7	10	9	9	9	11	11
XM_021736629.2	0	0	0	0	0	0	0	1	1	0	0	0	0	0	0	0	0	0
XM_021736630.2	0	0	0	0	0	0	0	0	0	0	0	0	0	0	0	0	0	0
XM_021736631.2	9	9	9	10	9	9	7	7	7	9	8	9	7	7	8	10	9	10
XM_021736633.2	28	26	31	25	22	22	24	23	23	35	37	37	27	27	27	20	22	21
XM_021736634.2	1	1	2	1	1	1	0	0	0	2	2	2	2	0	0	1	1	1
XM_021736635.2	0	0	0	0	0	0	1	1	1	0	0	0	0	2	2	0	0	0
XM_021736636.2	1	0	0	0	0	0	0	0	0	1	1	2	0	0	0	0	0	0
XM_021736637.2	6	9	9	16	15	14	12	11	12	2	0	3	3	4	4	0	0	0
XM_021736638.2	16	16	15	13	15	14	10	9	9	18	19	19	15	14	14	16	14	13
XM_021736640.2	16	18	18	16	14	14	11	11	14	18	18	16	12	16	14	16	14	12
XM_021736641.2	0	0	0	0	0	0	0	0	0	0	0	0	0	0	0	0	0	0
XM_021736642.2	21	18	19	16	23	20	18	15	15	14	14	17	14	10	14	9	9	11
XM_021736643.2	8	10	11	10	7	9	5	5	6	8	9	4	5	5	4	3	1	1
XM_021736644.2	28	26	29	28	31	32	27	25	25	18	23	22	22	19	24	23	23	23
XM_021736645.2	0	0	0	0	0	0	0	0	0	0	0	0	0	0	0	0	0	0
XM_021736647.2	5	7	4	3	4	3	3	3	2	10	8	8	5	5	5	0	0	0
XM_021736648.2	732	736	746	743	754	749	903	881	916	284	283	269	560	559	557	276	285	288
XM_021736649.2	28	34	29	30	31	35	33	36	32	20	21	20	35	31	30	53	49	59
XM_021736652.2	44	54	55	58	46	51	68	64	73	65	77	63	54	63	62	62	73	56
XM_021736653.2	6	4	6	6	4	6	4	3	3	3	5	3	3	3	6	7	9	7
XM_021736654.2	0	0	0	0	0	0	0	0	0	0	0	0	0	0	0	0	0	0
XM_021736655.2	5	5	4	3	3	4	7	9	7	7	8	5	10	10	9	1	0	1
XM_021736656.2	25	26	25	23	22	19	18	17	17	21	20	21	18	17	18	15	19	18
XM_021736657.2	0	0	0	0	4	9	7	0	5	5	0	6	0	8	12	7	9	10
XM_021736658.2	19	22	20	23	20	17	14	19	15	22	15	18	23	18	17	0	0	0
XM_021736659.2	36	34	30	36	33	31	27	31	31	39	45	41	39	37	34	59	52	52
XM_021736660.2	24	19	22	19	15	17	24	25	20	23	24	23	22	25	24	19	17	22
XM_021736662.2	7	6	7	5	5	7	2	2	2	23	23	22	15	15	14	4	7	5
XM_021736663.2	0	0	0	0	1	0	0	0	0	0	5	0	3	4	1	5	4	5
XM_021736664.2	0	0	0	0	0	0	0	0	0	0	0	0	1	0	0	0	0	0
XM_021736665.2	7	8	8	9	11	8	9	7	6	16	10	14	8	10	9	6	6	8
XM_021736666.2	0	0	0	0	0	0	0	0	0	0	0	0	0	0	0	0	0	0
XM_021736667.2	0	0	1	1	2	2	8	10	6	12	8	11	9	16	14	10	10	7
XM_021736668.2	47	44	45	5	5	4	4	5	5	43	44	43	6	5	4	1	1	1
XM_021736669.2	2	0	1	2	2	2	1	1	1	1	1	1	2	2	0	3	3	3
XM_021736670.2	0	0	0	0	0	0	0	0	0	0	0	0	0	0	0	0	0	0
XM_021736671.2	0	0	0	0	0	0	0	0	0	0	0	0	1	0	0	0	0	0
XM_021736673.2	0	0	0	0	0	0	0	0	0	0	0	0	0	0	0	0	1	1
XM_021736674.2	51	51	50	37	35	35	29	33	34	48	53	55	55	52	55	23	25	23
XM_021736675.2	2	5	2	1	1	1	2	1	1	3	2	1	1	2	3	11	9	8
XM_021736676.2	3	2	3	7	5	6	2	0	1	2	2	4	1	2	1	4	3	4
XM_021736677.2	10	11	12	12	11	12	13	11	10	13	12	11	8	9	10	6	6	6
XM_021736678.2	155	155	161	194	192	180	282	287	289	101	101	103	197	196	208	173	167	163
XM_021736679.2	8	8	7	8	8	8	8	8	8	10	10	11	8	9	8	7	8	7
XM_021736680.2	10	8	7	9	11	11	8	7	8	12	12	11	9	13	7	9	9	9
XM_021736681.2	0	0	0	1	0	0	0	0	0	0	1	1	1	0	1	0	0	0
XM_021736683.2	33	32	30	31	28	31	25	23	22	36	34	37	41	38	40	22	21	21
XM_021736684.2	109	110	106	119	97	99	107	106	109	87	88	97	100	101	104	164	160	169
XM_021736685.2	175	174	189	134	134	131	70	69	71	124	126	130	91	89	89	94	92	99
XM_021736686.2	3	3	3	1	0	1	0	0	2	2	3	2	0	0	0	4	4	4
XM_021736690.2	0	0	0	0	0	0	0	0	0	0	2	0	0	0	0	0	0	0
XM_021736691.2	8	0	0	0	0	0	0	0	0	0	0	0	1	0	1	0	0	0
XM_021736692.2	0	0	0	0	0	0	0	0	0	0	0	0	0	0	0	0	0	0
XM_021736694.2	0	0	0	0	0	0	0	0	0	2	0	3	0	0	0	0	0	0
XM_021736695.2	0	10	10	0	2	0	2	3	0	0	0	0	0	2	0	0	0	0
XM_021736696.1	7	8	9	10	11	10	6	5	5	15	16	15	12	12	12	5	3	4
XM_021736700.2	0	0	1	2	2	0	0	0	0	1	1	0	3	0	1	0	0	0
XM_021736701.2	1	0	2	1	1	0	1	0	1	0	0	0	0	0	0	0	0	0
XM_021736703.2	5	5	4	6	6	5	5	5	5	5	6	7	5	5	5	10	10	11
XM_021736705.1	88	85	82	88	88	89	153	158	156	111	104	104	133	131	137	144	148	149
XM_021736706.2	0	0	0	0	0	0	0	0	0	0	0	0	0	0	0	0	0	0
XM_021736707.2	0	0	0	3	3	2	1	2	1	1	1	1	3	3	3	0	1	0
XM_021736708.2	12	13	11	7	10	6	6	7	8	11	13	11	9	11	10	11	9	10
XM_021736709.2	100	102	99	169	162	165	436	448	438	58	62	58	91	95	96	127	126	129
XM_021736712.2	35	36	29	30	27	30	30	30	29	35	33	33	32	27	32	26	23	27
XM_021736713.2	0	1	1	0	1	0	1	1	0	0	2	5	1	3	2	1	5	2
XM_021736714.2	35	32	34	30	32	30	26	25	25	33	35	34	35	30	30	38	37	40
XM_021736715.2	12	10	11	8	10	7	6	6	6	10	10	11	7	6	8	10	6	8
XM_021736716.2	17	19	23	20	18	21	15	13	12	22	14	15	11	12	10	3	3	5
XM_021736717.2	26	23	22	24	23	25	19	15	17	28	28	29	29	25	29	14	13	11
XM_021736718.2	0	1	2	2	2	0	0	0	0	0	0	0	0	0	0	0	0	0
XM_021736719.2	0	0	0	0	0	0	0	0	0	0	0	0	0	0	0	0	0	0
XM_021736720.2	12	13	8	14	15	13	7	9	9	12	12	9	10	7	13	3	5	3
XM_021736721.2	0	1	0	0	1	1	1	1	1	0	1	0	0	1	1	0	2	1
XM_021736722.2	52	39	34	44	40	36	33	29	26	42	40	40	42	40	40	25	24	28
XM_021736723.2	1	3	1	1	2	3	3	4	5	2	6	4	6	4	5	0	0	0
XM_021736724.2	7	9	6	13	16	10	11	12	13	16	13	18	13	10	14	0	0	0
XM_021736725.2	2	0	2	1	0	0	0	0	0	0	0	0	0	0	0	7	7	9
XM_021736726.1	48	50	51	34	29	33	30	28	28	63	62	64	45	44	48	38	34	39
XM_021736728.2	2	5	7	2	2	2	3	0	1	4	4	5	3	5	0	5	3	4
XM_021736733.1	128	135	132	81	83	85	69	72	67	100	105	109	153	160	158	46	46	52
XM_021736734.2	233	239	225	45	45	47	48	47	48	252	250	253	48	49	42	34	34	35
XM_021736735.2	218	223	219	382	383	378	524	535	532	201	210	206	335	337	331	420	420	412
XM_021736736.2	8	10	7	7	7	6	11	13	10	4	4	3	6	5	5	6	5	6
XM_021736737.2	629	610	622	808	830	828	1100	1093	1092	257	252	258	505	493	505	620	603	609
XM_021736738.2	13	13	12	10	10	9	6	6	5	14	15	14	13	13	14	5	5	5
XM_021736739.2	20	15	14	19	14	19	8	13	13	13	13	17	13	10	14	9	14	10
XM_021736740.2	255	252	252	304	297	298	289	292	293	247	249	247	251	245	250	230	227	222
XM_021736741.2	30	33	28	23	28	24	25	18	20	27	28	25	21	21	23	37	29	33
XM_021736742.2	0	0	0	0	0	0	0	0	0	0	0	0	0	0	0	0	0	0
XM_021736743.2	6	7	8	7	6	5	4	6	4	9	10	11	9	9	9	6	5	4
XM_021736744.2	24	21	20	38	37	36	31	29	31	21	19	20	31	30	32	13	12	13
XM_021736745.2	1	2	2	1	2	1	1	1	2	1	1	1	1	2	2	2	1	1
XM_021736746.2	40	34	41	34	32	31	32	34	36	33	31	38	26	23	27	26	31	27
XM_021736747.2	35	39	45	22	28	23	26	27	24	53	52	48	29	32	33	28	26	25
XM_021736748.2	5	0	2	4	3	5	1	2	4	8	8	0	4	7	3	0	0	0
XM_021736749.2	19	19	11	1	4	4	2	0	2	15	19	20	5	0	0	0	0	0
XM_021736750.2	3	4	2	5	3	3	5	5	5	4	6	8	4	4	8	3	3	5
XM_021736751.2	5	11	7	0	0	7	0	2	4	10	3	1	6	6	0	8	7	7
XM_021736752.2	2	0	1	0	0	0	0	0	0	0	0	0	0	0	1	0	0	0
XM_021736753.1	0	0	0	0	0	0	0	0	0	0	0	0	0	0	0	0	0	0
XM_021736754.2	0	0	0	6	7	0	3	0	0	0	0	1	0	0	0	0	0	0
XM_021736755.2	2	3	2	4	3	3	2	2	2	3	4	3	3	3	2	6	5	6
XM_021736756.2	2	2	1	0	0	0	0	0	0	6	5	4	0	0	0	0	0	0
XM_021736757.2	5	6	5	4	5	5	2	2	2	5	4	3	5	3	3	2	2	2
XM_021736758.2	8	7	7	8	8	8	5	6	4	7	6	8	7	8	7	4	5	4
XM_021736760.2	0	0	0	0	0	0	0	0	0	0	0	0	0	0	0	0	0	0
XM_021736761.1	3	3	2	2	2	2	2	2	1	4	3	5	3	3	2	4	4	3
XM_021736762.2	11	10	11	15	12	11	11	11	10	13	12	12	13	14	14	10	9	9
XM_021736763.2	6	6	8	8	7	6	3	3	5	7	7	7	7	7	8	5	6	5
XM_021736764.2	3	2	1	3	2	4	2	2	1	4	2	4	3	3	2	3	3	3
XM_021736765.2	8	8	7	9	8	9	10	9	10	10	9	8	9	8	9	3	4	4
XM_021736766.2	7	6	7	8	2	3	0	3	2	7	7	1	3	3	3	0	0	0
XM_021736767.2	0	0	0	0	0	0	0	0	0	0	0	0	0	0	0	0	0	0
XM_021736768.2	2	0	0	2	3	2	4	3	0	0	2	3	1	3	1	0	0	0
XM_021736769.2	26	32	28	21	30	23	14	12	15	31	26	34	25	21	24	15	18	16
XM_021736770.2	1	0	0	0	0	0	1	0	0	0	0	0	0	0	0	0	0	0
XM_021736771.2	8	7	7	7	4	8	5	6	7	8	10	5	9	10	11	8	4	6
XM_021736773.2	0	0	0	0	0	0	0	0	0	0	0	0	0	0	0	0	0	0
XM_021736774.2	228	227	224	201	197	196	128	143	133	233	235	232	265	261	260	118	116	116
XM_021736775.2	7	9	8	8	8	7	8	9	8	7	6	6	9	9	11	10	9	8
XM_021736776.2	0	0	0	0	0	0	0	0	0	0	0	0	0	0	0	0	0	0
XM_021736777.2	19	21	19	32	27	32	47	51	49	17	15	16	24	26	26	39	37	35
XM_021736778.2	0	0	0	0	3	0	1	0	0	0	0	0	3	0	1	0	0	0
XM_021736779.2	2	2	2	0	1	1	0	0	0	2	3	2	0	0	0	0	0	0
XM_021736780.2	29	26	28	27	28	30	22	25	20	25	29	28	27	25	29	21	18	19
XM_021736781.2	148	143	116	207	211	205	131	134	134	182	181	179	131	156	139	116	99	107
XM_021736782.2	61	63	91	93	81	98	81	77	87	42	52	42	71	49	41	118	114	108
XM_021736783.2	1	1	1	1	1	2	1	1	1	1	0	0	1	1	1	1	1	1
XM_021736784.2	0	0	0	0	0	0	0	0	0	0	1	1	0	0	0	0	0	0
XM_021736785.2	1	0	2	5	4	4	6	5	2	2	2	2	3	2	3	7	6	6
XM_021736786.2	2	4	0	0	0	0	0	0	3	0	0	0	0	0	0	0	0	0
XM_021736787.2	11	12	12	10	10	8	8	10	10	13	13	14	13	12	13	11	10	9
XM_021736788.2	0	0	0	0	0	0	0	0	0	0	0	0	0	0	0	1	1	1
XM_021736789.2	0	1	1	1	1	0	0	0	0	0	0	0	0	1	0	1	1	1
XM_021736790.2	0	1	0	1	1	0	0	0	0	0	1	1	1	1	1	0	0	1
XM_021736791.2	0	0	1	0	0	0	0	0	0	0	0	0	0	0	0	0	0	0
XM_021736792.2	0	0	0	0	0	0	0	0	0	3	2	1	0	0	0	0	0	0
XM_021736794.2	5	2	8	7	11	9	7	5	7	10	9	12	6	8	8	5	4	4
XM_021736795.2	4	8	0	5	0	2	0	0	0	7	5	3	6	7	5	10	9	9
XM_021736796.2	111	101	98	101	113	100	87	95	92	104	110	105	125	129	132	101	95	111
XM_021736797.2	30	37	44	30	24	31	22	18	17	51	43	50	38	30	34	31	43	30
XM_021736798.2	353	352	352	269	252	257	200	210	208	401	401	390	298	296	308	228	225	239
XM_021736799.2	0	0	0	0	0	0	0	0	0	0	0	0	0	0	0	0	0	0
XM_021736800.2	0	0	0	0	0	0	0	0	0	0	0	0	0	0	0	0	0	0
XM_021736801.2	0	0	0	1	0	0	0	1	0	0	0	0	0	0	0	0	0	0
XM_021736802.2	0	0	0	0	0	0	0	0	0	0	0	0	0	0	0	0	0	0
XM_021736803.2	10	9	7	8	8	8	7	9	9	13	15	13	11	13	11	9	9	10
XM_021736805.2	0	0	0	0	0	0	0	0	0	0	0	0	0	0	0	0	0	0
XM_021736806.2	8	5	7	7	7	7	8	9	10	10	11	10	6	7	6	0	0	0
XM_021736807.2	0	0	0	0	0	0	0	0	0	0	0	0	0	0	0	0	0	0
XM_021736808.2	0	2	0	1	1	0	1	0	0	1	0	0	1	1	1	5	5	5
XM_021736809.2	0	2	1	1	2	2	0	1	0	2	2	2	0	0	0	0	0	0
XM_021736810.2	0	0	0	0	0	0	0	0	0	0	0	0	0	0	0	0	0	0
XM_021736811.2	11	12	10	30	29	28	29	30	26	9	10	13	24	22	22	12	11	10
XM_021736812.2	6	8	13	8	0	4	5	10	8	9	9	15	10	12	10	0	0	0
XM_021736813.2	73	75	73	86	88	85	81	78	78	69	73	77	86	77	80	52	53	51
XM_021736814.2	32	37	30	37	31	32	80	77	77	40	39	37	49	50	49	109	113	108
XM_021736815.2	2	3	4	10	9	9	13	9	9	2	2	2	9	9	6	6	7	7
XM_021736816.2	9	4	8	6	9	6	9	7	9	10	10	10	4	8	4	3	3	2
XM_021736817.2	0	7	0	0	0	3	0	0	0	0	0	0	4	0	4	0	0	0
XM_021736818.2	0	0	0	0	0	0	0	0	0	0	0	0	0	0	0	0	0	0
XM_021736819.2	0	0	0	1	0	0	0	0	0	0	0	0	0	0	0	0	0	0
XM_021736820.2	9	8	8	8	9	9	6	6	5	10	12	14	7	7	6	8	6	6
XM_021736821.2	24	22	17	23	30	22	19	10	14	28	26	20	16	17	19	27	23	26
XM_021736822.2	7	9	8	13	13	9	10	11	11	14	10	11	14	8	13	11	11	11
XM_021736823.2	7	9	5	5	5	8	9	6	6	2	3	2	6	7	6	6	8	7
XM_021736824.2	21	23	22	26	27	26	24	28	29	21	24	17	28	26	27	10	11	11
XM_021736825.2	14	10	13	17	17	15	12	11	9	11	13	12	18	19	15	0	0	0
XM_021736826.2	0	0	0	0	0	0	0	0	0	0	0	0	0	0	0	0	0	0
XM_021736827.2	26	29	30	32	29	31	27	28	26	32	37	28	28	31	28	23	24	23
XM_021736828.2	2	2	0	5	3	1	2	4	2	7	7	5	3	1	4	8	7	6
XM_021736829.2	0	0	0	0	3	0	0	0	0	0	0	0	0	0	0	0	0	0
XM_021736831.2	0	0	0	2	0	2	1	0	0	1	1	1	0	0	0	0	0	0
XM_021736832.2	0	0	0	0	0	0	0	0	0	0	0	0	0	0	0	0	0	0
XM_021736833.2	2268	2329	2297	1969	1949	1935	2909	2900	2905	2151	2204	2139	2317	2429	2420	4460	4393	4474
XM_021736834.2	0	0	0	0	0	0	0	0	0	1	1	1	1	0	1	0	0	0
XM_021736835.2	6	6	5	4	5	6	5	5	5	6	5	5	6	6	4	2	3	2
XM_021736836.2	0	0	1	0	1	0	0	0	0	0	1	0	0	0	0	0	0	0
XM_021736838.2	204	210	213	255	252	265	325	310	332	248	240	243	271	281	293	315	319	325
XM_021736839.2	35	35	35	39	39	36	27	30	28	31	33	33	30	27	30	21	23	20
XM_021736840.2	0	1	2	1	0	0	0	0	0	0	0	0	0	1	0	0	0	0
XM_021736841.2	1	0	1	0	0	0	0	0	0	0	0	1	0	0	0	0	0	0
XM_021736842.2	1	1	1	3	2	3	3	2	2	3	1	5	4	4	6	0	0	0
XM_021736844.2	0	0	0	0	0	0	0	0	0	0	0	0	0	0	0	0	0	0
XM_021736845.2	0	0	0	0	0	0	0	0	0	0	0	0	0	0	0	0	0	0
XM_021736846.2	3	4	4	1	3	2	4	3	2	3	3	5	1	1	1	4	4	5
XM_021736847.2	0	0	0	0	0	0	0	0	0	1	1	1	0	0	1	0	0	0
XM_021736848.2	10	11	10	8	8	7	5	6	7	10	12	11	8	10	8	4	5	4
XM_021736849.2	1	3	1	2	1	0	2	3	3	6	2	3	4	4	5	0	0	0
XM_021736850.2	4	5	4	1	2	1	0	0	0	1	3	0	0	0	0	3	3	2
XM_021736851.2	0	0	0	2	0	1	0	0	0	0	0	0	0	0	0	0	0	0
XM_021736852.2	7	5	7	2	5	4	1	1	0	0	3	4	3	1	2	3	2	2
XM_021736853.2	16	15	16	15	15	16	11	11	11	20	18	18	16	15	15	13	12	11
XM_021736854.2	0	0	0	0	0	0	0	0	0	5	1	1	1	2	1	0	0	0
XM_021736855.2	45	45	50	42	40	36	28	30	28	48	43	43	34	32	32	29	28	28
XM_021736856.2	15	16	13	16	18	17	14	15	17	9	9	11	10	11	8	5	4	6
XM_021736857.2	0	0	0	0	0	0	0	0	0	0	0	0	0	0	0	0	0	0
XM_021736858.2	0	0	0	0	0	0	0	0	0	0	0	0	0	0	0	0	0	0
XM_021736859.2	7	6	7	2	3	3	1	3	3	0	9	2	0	6	4	0	0	0
XM_021736860.2	0	0	0	2	2	2	0	0	0	0	0	5	0	0	0	0	0	0
XM_021736861.2	0	0	0	0	0	0	0	0	0	7	0	0	0	0	0	3	3	3
XM_021736862.2	0	0	0	0	0	0	1	0	0	0	0	0	5	0	2	0	0	0
XM_021736863.2	0	0	0	1	1	1	0	0	0	0	0	0	1	1	0	0	1	0
XM_021736864.2	0	0	0	0	0	0	0	0	0	0	0	0	0	0	0	0	0	0
XM_021736865.2	0	0	0	0	0	2	0	0	0	0	1	3	0	0	0	0	0	0
XM_021736866.2	5	5	5	5	4	2	4	4	4	6	5	3	4	4	4	4	3	3
XM_021736867.2	8	9	7	15	14	14	11	11	10	7	7	6	6	7	6	5	6	4
XM_021736868.2	0	0	0	0	1	1	0	0	0	0	0	0	0	0	1	0	0	0
XM_021736869.2	0	0	0	2	0	0	0	0	1	0	0	0	0	0	0	0	0	0
XM_021736870.2	346	347	352	53	59	57	79	80	82	600	603	599	181	178	187	128	115	122
XM_021736871.2	70	70	78	2	3	2	6	5	6	87	92	91	4	5	5	4	5	6
XM_021736872.2	17	19	20	20	16	18	16	18	18	16	15	17	12	15	12	14	13	13
XM_021736873.2	12	11	12	12	13	12	15	16	15	14	17	15	21	20	19	17	16	18
XM_021736874.2	43	40	44	41	36	23	26	21	23	10	34	35	19	0	29	0	0	0
XM_021736875.2	0	0	0	0	0	0	0	0	0	0	0	0	0	0	0	0	0	0
XM_021736876.2	0	0	0	0	0	14	0	0	0	27	0	0	10	32	5	38	39	39
XM_021736877.2	87	85	94	83	86	80	102	102	102	72	68	66	83	78	82	74	78	72
XM_021736878.2	7	6	6	7	7	7	4	3	4	9	9	10	7	7	8	5	4	3
XM_021736879.2	0	0	0	3	2	1	2	0	0	0	0	2	2	5	3	0	0	0
XM_021736880.2	6	5	6	8	8	9	3	7	7	7	7	6	5	2	4	5	5	5
XM_021736881.2	1	3	2	2	0	0	2	0	1	4	3	4	0	3	3	4	4	5
XM_021736883.2	6	6	8	3	1	5	4	4	4	6	0	2	7	6	0	0	0	0
XM_021736884.2	0	0	0	0	0	0	0	0	0	1	5	1	0	0	2	3	4	5
XM_021736885.2	0	0	0	2	3	0	0	0	0	0	3	4	1	0	4	0	0	0
XM_021736887.2	10	9	12	9	8	10	10	8	9	11	11	12	12	12	12	7	6	5
XM_021736889.2	50	46	47	13	13	13	8	8	7	71	75	75	18	18	15	18	19	18
XM_021736890.2	0	0	0	0	0	0	0	0	0	0	0	0	0	0	0	0	0	0
XM_021736891.2	1	1	1	0	0	0	0	1	0	1	1	0	2	1	1	0	0	0
XM_021736893.2	5	5	4	5	4	4	6	7	5	15	12	13	9	8	9	3	2	4
XM_021736894.2	2	2	3	6	6	6	3	3	4	1	1	1	4	4	5	7	7	7
XM_021736895.2	31	31	32	27	24	24	38	40	37	35	34	36	32	34	35	65	62	63
XM_021736896.2	8	9	10	10	12	9	10	10	10	7	9	6	9	9	7	3	4	2
XM_021736898.2	0	0	0	0	0	0	0	0	0	0	0	0	0	0	0	0	0	0
XM_021736904.2	0	0	0	0	0	0	0	0	0	0	0	0	0	0	0	0	0	0
XM_021736907.2	0	0	0	0	0	0	0	0	0	0	0	0	0	0	0	0	0	0
XM_021736909.2	15	13	13	13	12	11	10	11	11	16	17	17	12	11	12	9	9	9
XM_021736910.2	20	23	20	25	25	34	21	16	18	32	32	33	28	27	31	35	30	35
XM_021736911.2	28	25	26	10	9	0	9	12	8	12	13	10	9	12	5	0	0	0
XM_021736913.2	0	0	0	0	0	0	0	0	0	0	0	0	0	0	0	0	0	0
XM_021736916.2	24	23	23	16	13	15	11	11	11	22	22	21	18	18	16	10	10	9
XM_021736917.2	1	3	1	4	4	5	1	1	2	2	3	3	4	4	4	1	0	1
XM_021736918.2	27	20	25	17	15	17	14	10	12	28	26	27	16	17	17	13	13	11
XM_021736919.2	0	0	0	0	0	0	0	0	0	0	0	0	0	0	0	0	0	0
XM_021736920.2	0	0	0	0	0	0	0	0	0	0	0	0	0	0	0	0	0	0
XM_021736921.2	54	53	50	49	44	46	53	59	54	41	44	35	36	32	30	53	51	51
XM_021736922.2	2	0	0	3	1	2	2	1	1	1	0	3	2	0	1	0	0	0
XM_021736923.2	4	8	7	4	7	6	1	3	3	3	2	2	2	6	3	2	2	2
XM_021736924.2	0	0	0	0	0	0	0	2	0	0	0	0	0	0	0	0	0	0
XM_021736925.2	0	0	0	0	0	0	0	0	0	0	0	0	0	0	0	0	0	0
XM_021736926.2	5	6	6	4	5	4	3	3	2	5	6	4	3	2	3	4	3	3
XM_021736927.2	0	0	0	0	0	0	0	0	0	0	0	0	0	0	0	0	0	0
XM_021736928.2	8	8	6	11	11	10	32	30	31	3	3	2	4	5	5	9	7	7
XM_021736929.2	11	10	10	19	17	20	14	13	13	16	15	18	11	10	11	19	21	21
XM_021736930.2	1	2	1	2	3	3	1	1	1	1	2	2	1	1	1	2	2	2
XM_021736932.2	2	0	1	0	0	2	0	0	0	0	5	2	0	1	6	0	0	0
XM_021736933.2	20	17	18	14	21	17	18	17	17	23	20	27	23	20	13	22	21	21
XM_021736935.2	0	0	0	0	0	0	0	1	0	0	0	0	0	0	0	0	0	0
XM_021736936.2	46	46	45	51	49	51	45	41	40	40	42	44	45	43	42	37	42	39
XM_021736937.2	0	0	0	0	0	0	0	0	0	0	0	0	0	0	0	0	0	0
XM_021736938.2	101	106	102	100	95	88	60	56	66	93	82	87	64	63	71	79	85	83
XM_021736939.2	35	34	33	48	46	50	68	66	66	36	40	38	63	63	59	67	69	71
XM_021736940.2	21	19	17	18	18	16	17	18	20	17	18	17	16	16	14	10	13	12
XM_021736941.2	3	2	3	4	3	3	3	2	2	4	4	4	4	3	3	4	4	5
XM_021736942.2	0	0	0	0	0	1	0	0	0	0	0	0	0	0	0	0	0	0
XM_021736943.2	0	0	0	0	0	0	0	0	0	0	1	1	0	0	0	0	0	0
XM_021736944.2	0	0	0	0	0	0	0	0	2	0	0	0	0	0	2	0	0	0
XM_021736945.2	0	0	0	0	0	0	0	0	0	0	0	0	0	0	0	0	0	0
XM_021736947.2	0	0	0	0	0	0	0	0	0	0	0	0	0	0	0	0	0	0
XM_021736948.2	0	0	0	0	0	0	0	0	0	0	0	0	0	0	0	0	0	0
XM_021736949.2	0	0	0	0	0	0	0	0	0	0	0	0	0	0	0	0	0	0
XM_021736950.2	0	0	0	3	2	0	0	0	0	0	0	0	0	0	0	0	0	0
XM_021736951.2	0	0	0	0	0	0	0	0	0	0	2	0	0	0	0	0	0	0
XM_021736952.2	0	0	0	0	0	0	0	0	0	0	0	0	1	0	0	0	0	0
XM_021736953.2	0	0	0	0	0	0	0	0	0	0	0	1	0	0	0	0	0	0
XM_021736954.2	36	33	30	165	148	150	79	81	77	21	16	22	32	39	29	47	30	36
XM_021736955.2	9	7	6	0	0	3	4	4	0	3	6	0	4	4	5	4	7	6
XM_021736957.2	14	10	15	17	18	15	11	5	11	18	7	21	15	19	11	17	16	13
XM_021736958.2	0	1	1	1	0	0	0	2	0	1	1	1	0	0	0	0	0	0
XM_021736959.2	0	0	0	0	0	0	0	1	4	0	0	1	0	0	0	0	0	0
XM_021736961.2	0	0	0	1	0	0	0	0	0	2	1	2	1	1	1	5	4	4
XM_021736962.2	9	7	8	9	10	8	7	6	6	10	9	8	6	5	5	1	1	1
XM_021736963.2	0	0	0	0	0	0	0	0	0	0	0	0	0	0	0	0	0	0
XM_021736964.2	6	6	6	5	6	9	2	7	8	14	12	15	10	6	12	0	0	0
XM_021736965.2	3	4	3	5	7	5	9	2	2	9	17	7	4	6	2	0	0	0
XM_021736969.2	33	34	35	35	37	38	27	24	23	26	27	27	28	24	30	20	19	20
XM_021736971.2	26	25	27	30	31	29	33	34	35	25	30	30	25	25	21	26	25	29
XM_021736972.2	13	12	12	5	4	4	6	5	6	17	16	17	4	4	4	2	3	2
XM_021736973.2	4	4	4	6	7	7	5	4	4	7	7	6	6	6	7	6	5	6
XM_021736975.2	6	6	6	6	5	6	2	2	2	10	10	11	4	4	4	6	5	4
XM_021736976.2	0	0	0	1	0	0	0	0	0	0	0	0	0	0	1	0	0	0
XM_021736977.2	14	12	12	19	14	17	13	14	15	12	12	11	13	14	11	8	8	10
XM_021736978.2	0	0	0	0	0	0	0	0	0	0	0	1	0	0	0	0	0	0
XM_021736979.2	23	22	23	31	27	27	21	24	21	34	34	33	31	30	31	25	25	24
XM_021736982.2	5	4	3	4	5	5	2	1	0	5	8	9	1	2	3	0	0	0
XM_021736985.2	2	0	2	1	0	0	0	2	2	1	2	2	0	0	0	0	0	0
XM_021736986.2	0	0	2	6	0	6	3	0	3	7	1	1	0	1	2	0	0	0
XM_021736987.2	0	3	0	0	6	0	0	3	0	0	2	2	9	7	4	6	5	6
XM_021736988.2	19	18	18	12	12	11	9	12	5	13	14	16	17	15	15	0	0	0
XM_021736989.2	0	2	0	2	3	3	2	0	4	2	1	4	0	1	1	19	16	17
XM_021736990.2	4	3	4	1	2	2	3	2	1	6	8	8	2	4	4	0	0	0
XM_021736991.2	215	224	219	258	256	257	378	371	383	275	277	272	328	352	339	310	307	320
XM_021736992.2	3	3	4	5	4	4	2	2	3	7	6	7	5	6	7	2	2	2
XM_021736993.2	0	1	0	1	1	2	0	0	0	0	0	1	1	1	0	0	0	0
XM_021736994.2	9	10	10	5	8	8	6	5	7	12	11	11	9	10	10	5	4	4
XM_021736995.2	2	1	2	1	0	1	1	1	0	2	1	1	1	1	1	1	1	1
XM_021736999.2	9	9	9	11	14	14	6	7	8	8	10	10	12	11	12	2	3	4
XM_021737000.2	42	40	40	34	35	34	26	27	29	43	40	45	35	47	42	46	51	47
XM_021737001.2	0	0	0	0	0	0	0	0	0	1	1	0	0	0	0	0	0	0
XM_021737002.2	0	0	1	0	0	0	0	0	0	0	1	0	0	0	0	0	0	0
XM_021737003.2	136	134	136	119	122	123	70	74	73	265	269	264	237	239	239	211	215	220
XM_021737005.2	47	52	50	69	67	67	44	52	43	60	55	58	50	49	48	42	41	37
XM_021737006.2	4	5	5	1	2	3	2	0	1	3	3	4	1	0	1	1	1	3
XM_021737007.2	10	8	6	5	3	2	14	6	12	9	4	1	2	2	2	0	0	0
XM_021737008.2	3	3	5	1	1	2	3	3	3	5	7	7	7	7	5	7	7	7
XM_021737009.2	7	7	8	12	10	9	7	7	6	6	8	7	8	9	10	4	4	5
XM_021737010.2	9	0	7	8	9	7	3	4	3	10	12	11	9	10	10	0	0	0
XM_021737011.2	0	0	0	1	1	0	0	0	0	6	3	0	2	0	4	3	4	3
XM_021737013.2	30	30	27	33	34	31	40	41	39	44	47	41	29	34	32	36	33	37
XM_021737014.2	12	10	12	14	10	10	7	6	8	11	8	11	11	12	11	6	6	5
XM_021737015.2	0	0	0	0	0	0	0	0	0	0	0	0	0	0	0	0	0	0
XM_021737016.2	40	41	38	32	32	33	35	38	35	55	54	55	39	35	38	37	37	34
XM_021737018.2	1	2	2	4	2	3	1	1	2	5	3	5	3	4	3	3	3	5
XM_021737020.2	0	0	0	0	0	0	0	0	0	0	0	0	0	0	0	0	0	0
XM_021737024.2	11	8	8	8	8	8	6	7	7	11	9	13	10	8	7	5	5	5
XM_021737029.2	0	7	0	0	0	0	0	0	0	1	0	0	0	0	0	5	6	4
XM_021737030.2	7	7	8	9	11	10	7	3	2	5	8	8	8	6	6	7	7	8
XM_021737031.2	37	37	38	46	50	44	27	31	27	41	38	41	41	34	33	24	24	22
XM_021737032.2	37	41	36	52	54	53	40	36	41	50	48	49	48	44	48	38	41	42
XM_021737033.2	25	25	23	37	37	37	22	24	22	23	25	24	42	40	40	36	39	38
XM_021737034.2	22	24	22	25	22	23	18	18	18	33	32	33	23	23	23	13	11	13
XM_021737035.2	7	6	6	5	7	7	3	3	2	8	9	8	5	4	5	3	2	2
XM_021737036.2	17	15	12	15	17	14	10	9	7	24	22	29	26	31	32	25	20	22
XM_021737037.2	21	16	14	17	18	17	13	14	13	15	15	19	18	11	14	15	15	15
XM_021737038.2	3	3	2	3	4	5	4	3	4	6	5	5	4	3	5	0	0	0
XM_021737039.2	2	2	3	4	3	2	3	2	2	0	1	2	0	0	0	0	0	0
XM_021737040.2	0	0	0	0	0	0	0	0	0	0	0	0	0	0	0	0	0	0
XM_021737041.2	147	151	151	251	257	241	192	199	184	81	81	83	129	128	130	114	119	107
XM_021737042.2	116	123	123	93	88	96	87	84	86	140	130	143	120	112	118	135	134	139
XM_021737043.2	4	4	4	3	3	4	0	0	1	6	3	2	6	7	4	7	6	9
XM_021737044.2	5	7	7	7	3	3	1	2	1	1	1	1	1	2	4	7	4	7
XM_021737045.2	1	1	0	2	1	4	0	0	0	1	1	0	0	0	0	0	0	0
XM_021737046.2	0	3	2	1	0	0	0	0	0	1	2	2	1	1	1	3	3	3
XM_021737047.2	152	152	155	140	144	149	120	108	116	137	148	148	151	151	149	112	108	112
XM_021737048.2	1	0	0	0	3	3	0	0	0	1	0	0	0	0	2	0	0	0
XM_021737049.2	0	0	0	0	0	0	0	0	0	0	0	3	0	3	1	0	0	0
XM_021737050.2	1	1	3	2	0	0	2	2	2	3	4	0	2	0	0	5	5	4
XM_021737051.2	50	49	44	43	46	46	33	31	30	41	44	48	74	78	75	88	86	96
XM_021737052.2	10	7	6	7	6	7	8	9	8	9	8	9	7	7	8	3	4	5
XM_021737054.2	38	34	33	46	43	47	24	27	26	38	42	40	23	18	20	12	18	15
XM_021737055.2	257	253	254	186	202	200	111	114	115	177	175	183	149	138	146	182	183	176
XM_021737056.2	29	28	28	26	25	24	14	16	15	35	38	35	27	26	26	37	33	38
XM_021737057.2	32	35	27	37	42	43	40	40	43	36	33	31	29	28	31	35	41	38
XM_021737058.2	1	0	0	7	6	9	6	7	2	1	3	3	11	16	18	0	0	0
XM_021737059.2	0	0	0	0	14	7	8	0	10	34	10	9	9	18	12	0	0	0
XM_021737060.2	19	17	19	42	23	27	34	38	40	40	69	65	66	49	49	22	19	24
XM_021737062.2	0	0	0	0	0	0	0	0	0	0	0	0	0	0	0	0	0	0
XM_021737063.2	0	0	0	0	0	0	0	0	0	0	0	0	0	0	0	0	0	0
XM_021737064.2	0	0	0	2	4	3	0	0	0	0	0	0	0	0	0	0	0	0
XM_021737065.2	0	1	2	1	1	1	0	2	2	4	4	3	1	1	2	4	3	3
XM_021737066.2	5	6	6	14	14	15	8	9	8	7	5	7	9	9	10	2	5	3
XM_021737067.2	0	0	0	0	0	0	0	0	0	0	0	1	0	0	0	0	0	0
XM_021737068.2	0	0	0	0	0	0	0	0	0	0	0	0	0	0	0	0	0	0
XM_021737069.2	0	0	0	0	0	0	0	0	0	0	0	0	0	0	0	0	0	0
XM_021737070.2	1	1	2	2	2	2	0	0	0	3	2	3	2	2	2	1	1	0
XM_021737071.2	13	10	11	16	18	17	18	16	15	17	15	16	12	13	11	14	16	14
XM_021737072.2	100	103	101	146	145	134	150	145	154	109	112	118	143	142	156	106	110	110
XM_021737073.2	29	26	22	32	22	23	31	29	32	23	16	21	19	14	22	21	25	17
XM_021737074.2	21	23	22	27	26	28	29	29	24	26	21	31	25	20	27	20	23	30
XM_021737075.2	24	14	18	21	22	23	16	18	21	23	22	23	22	23	21	20	21	23
XM_021737077.2	5	6	5	8	7	8	5	6	6	8	9	10	8	8	7	7	6	6
XM_021737078.2	3	6	11	10	11	9	10	10	10	15	16	14	12	11	12	6	7	6
XM_021737079.2	7	4	0	0	0	0	0	0	0	0	0	0	0	0	0	0	0	0
XM_021737080.2	31	27	31	30	31	29	24	25	26	22	27	24	18	17	18	20	22	18
XM_021737081.2	1	1	1	3	2	3	3	1	4	0	0	0	0	0	0	0	0	0
XM_021737082.2	3	4	3	7	9	8	6	8	7	0	0	0	5	4	4	2	1	1
XM_021737083.2	3	8	9	2	1	2	1	0	1	16	14	12	3	3	1	2	2	3
XM_021737085.2	2	4	3	8	8	10	9	15	14	6	6	7	4	3	5	10	11	10
XM_021737086.2	54	53	53	79	86	80	84	82	86	43	37	42	58	61	58	94	97	92
XM_021737087.2	106	109	100	120	118	116	72	73	70	104	99	111	88	92	85	74	74	77
XM_021737088.2	2	2	1	0	0	0	0	0	1	0	0	1	0	0	0	0	0	0
XM_021737089.2	3	3	2	2	0	0	0	0	0	3	3	2	2	1	1	0	0	0
XM_021737090.2	83	83	86	87	90	89	55	53	57	81	83	80	75	74	73	66	67	74
XM_021737091.2	28	25	27	31	30	31	29	27	29	30	28	31	25	26	25	21	21	20
XM_021737092.2	0	0	0	0	0	0	0	0	0	0	4	0	0	0	0	0	0	0
XM_021737093.2	0	0	0	0	0	0	0	0	0	5	0	0	0	0	0	0	0	0
XM_021737094.2	1	0	0	0	0	0	0	0	0	0	0	1	0	0	0	1	1	1
XM_021737095.2	0	0	0	0	0	0	0	0	0	0	0	0	0	0	0	0	0	0
XM_021737096.2	0	0	0	0	0	0	0	0	0	0	0	0	0	0	0	0	0	0
XM_021737097.2	0	0	0	0	0	0	0	0	0	0	0	0	0	0	0	7	5	8
XM_021737098.2	0	0	0	0	0	0	0	0	0	0	0	0	0	0	0	0	0	0
XM_021737099.2	114	126	124	125	124	123	92	90	97	91	101	94	77	80	85	110	111	109
XM_021737101.2	137	137	128	162	159	152	109	100	106	85	86	91	90	90	83	71	67	69
XM_021737102.2	0	0	0	1	0	0	0	0	0	0	1	1	0	0	0	0	0	0
XM_021737103.2	9	10	9	10	10	10	7	9	7	13	14	14	10	12	13	5	6	6
XM_021737104.2	323	331	313	187	183	188	87	84	83	394	385	392	231	228	231	177	179	171
XM_021737107.2	173	171	173	755	736	725	609	612	616	0	0	0	1	2	0	0	0	0
XM_021737108.2	7	5	4	27	21	22	24	20	22	0	0	0	6	6	4	12	11	10
XM_021737109.2	3	4	3	2	1	1	1	1	2	5	5	4	3	3	4	4	4	3
XM_021737111.2	208	223	226	191	174	186	83	84	81	149	155	155	170	177	179	52	50	52
XM_021737112.2	8	5	7	12	14	12	7	4	9	8	6	9	6	4	7	4	3	1
XM_021737113.2	5	2	5	7	6	5	9	8	9	8	9	9	10	8	8	7	6	7
XM_021737114.2	3	3	4	0	0	2	0	0	0	4	3	3	0	0	1	0	0	0
XM_021737115.1	21	22	22	26	28	29	31	31	25	23	21	23	33	32	34	22	23	23
XM_021737116.2	25	25	29	33	32	30	21	19	24	32	28	33	32	28	31	25	22	26
XM_021737117.2	203	203	208	28	21	26	1	0	0	259	241	248	61	63	65	198	190	186
XM_021737118.2	62	60	63	62	62	65	67	67	74	57	59	57	83	81	85	66	67	66
XM_021737119.2	7	8	7	8	8	7	3	4	4	11	12	12	8	7	7	7	6	7
XM_021737120.2	0	0	0	0	0	0	0	0	0	0	0	0	0	0	0	0	0	0
XM_021737121.2	9	9	8	9	9	11	11	12	11	8	8	8	12	9	10	8	8	7
XM_021737122.2	0	0	1	0	2	0	0	2	0	0	2	0	1	3	2	0	0	0
XM_021737123.2	1	0	2	2	0	1	1	2	3	3	3	2	3	2	1	3	1	1
XM_021737124.2	0	0	0	0	0	1	1	2	0	1	2	1	0	1	1	0	0	0
XM_021737125.2	0	0	0	0	0	0	0	0	0	0	0	0	0	0	0	0	0	0
XM_021737126.2	0	0	0	0	0	0	0	0	0	0	0	0	0	0	0	0	0	0
XM_021737127.2	20	21	17	22	23	21	21	20	22	16	14	14	21	19	21	23	22	27
XM_021737128.2	1	0	1	0	2	0	0	0	0	0	0	0	1	2	2	0	0	0
XM_021737129.2	0	0	0	0	0	0	0	0	0	0	0	0	0	0	0	0	0	0
XM_021737130.2	0	0	0	0	0	0	0	0	0	0	0	0	0	0	0	0	0	0
XM_021737131.2	0	0	0	0	0	0	0	0	0	0	0	0	0	0	0	0	0	0
XM_021737132.2	0	0	0	0	0	0	0	0	0	0	0	0	0	0	0	0	0	0
XM_021737133.2	0	0	0	0	0	0	0	0	0	0	0	0	0	0	0	0	0	0
XM_021737134.2	8	9	10	22	16	14	28	27	26	13	17	18	16	19	21	10	7	7
XM_021737135.2	4	5	4	0	0	0	0	0	0	5	0	0	2	0	0	0	0	10
XM_021737137.2	0	0	0	0	0	0	0	0	0	0	0	0	0	0	0	0	0	0
XM_021737138.2	0	0	0	0	2	5	0	0	0	0	0	0	2	1	0	0	0	0
XM_021737139.2	7	5	6	7	8	7	6	5	6	7	7	8	7	7	5	3	3	3
XM_021737140.2	82	86	96	80	81	80	67	65	65	90	96	88	83	72	82	74	70	67
XM_021737141.2	38	29	35	39	41	35	37	30	31	39	44	44	38	37	36	41	40	41
XM_021737142.2	0	0	0	0	0	0	0	0	0	0	0	0	0	0	0	0	0	0
XM_021737143.2	0	0	0	0	0	0	0	0	0	0	0	0	0	0	0	0	0	0
XM_021737144.2	9	7	12	10	9	10	19	19	16	12	9	11	11	13	15	32	29	27
XM_021737149.2	7	7	6	7	6	7	6	8	6	7	6	7	7	6	7	5	4	4
XM_021737151.2	0	1	0	0	0	0	1	0	0	1	1	2	0	1	1	6	6	6
XM_021737152.2	29	31	30	35	32	34	26	28	26	27	31	32	33	29	33	26	26	27
XM_021737153.2	153	130	161	161	159	161	188	182	154	139	139	138	164	159	160	128	129	129
XM_021737154.2	8	34	0	40	37	29	2	6	35	2	0	0	0	3	3	0	0	0
XM_021737155.2	0	0	0	2	2	1	0	0	1	0	0	0	0	0	0	1	1	1
XM_021737156.2	75	74	81	76	81	78	68	75	74	83	81	74	76	71	70	56	54	62
XM_021737157.2	2	1	1	1	0	1	0	0	1	1	1	0	0	2	2	0	0	0
XM_021737158.2	0	0	0	0	0	0	1	0	0	0	0	0	0	0	0	0	0	0
XM_021737159.2	0	0	0	0	0	0	0	0	0	0	0	0	0	0	0	0	0	0
XM_021737160.2	18	21	19	21	9	4	0	0	0	37	38	41	14	7	15	0	0	0
XM_021737161.2	16	10	13	0	11	14	8	6	7	19	22	14	0	5	0	9	9	8
XM_021737162.2	0	0	0	0	0	0	0	0	0	6	1	1	0	0	0	0	0	0
XM_021737163.2	3	3	3	9	7	8	5	5	5	2	2	2	3	3	4	3	3	3
XM_021737164.2	0	0	0	0	0	0	0	0	0	0	0	0	0	0	0	0	0	0
XM_021737165.2	0	0	0	0	0	0	0	0	0	0	0	0	0	0	0	1	1	1
XM_021737166.2	0	0	0	0	0	0	0	0	0	0	0	0	0	0	0	0	0	0
XM_021737167.2	1	1	0	1	2	0	1	1	0	0	0	0	0	0	0	0	0	0
XM_021737169.2	1	1	1	1	0	1	2	2	2	1	2	1	3	2	2	5	5	7
XM_021737170.2	0	0	0	0	0	0	0	0	0	0	0	0	0	0	0	0	0	0
XM_021737171.2	0	0	0	0	0	0	0	0	0	0	0	0	0	0	0	0	0	0
XM_021737172.2	7	9	8	8	10	9	8	9	7	4	5	5	8	6	7	7	6	8
XM_021737173.2	3	10	10	8	8	9	6	6	2	5	9	6	10	7	7	0	0	0
XM_021737174.2	0	0	0	0	0	0	0	0	0	0	0	2	0	0	1	0	0	0
XM_021737175.2	70	77	74	91	91	90	70	68	71	79	74	82	68	68	72	60	62	68
XM_021737177.2	0	0	0	0	0	0	0	0	0	1	0	0	0	0	0	0	0	0
XM_021737179.2	2	1	0	2	1	2	0	0	0	0	1	2	0	0	0	0	0	0
XM_021737180.2	13	11	12	9	11	12	7	8	8	9	9	8	11	9	11	9	8	9
XM_021737181.2	0	0	0	0	0	0	0	0	0	0	0	0	0	0	0	0	0	0
XM_021737182.2	0	0	0	0	0	0	0	0	0	0	0	0	0	0	0	0	0	1
XM_021737183.2	0	0	0	0	0	0	0	0	0	0	0	0	0	0	0	0	0	0
XM_021737184.2	4	5	2	8	10	9	2	2	4	12	16	17	7	8	13	3	4	3
XM_021737185.2	0	0	0	0	0	0	0	0	0	0	0	0	0	0	0	0	0	0
XM_021737186.2	0	1	1	1	1	3	2	1	3	1	0	1	1	0	0	2	1	3
XM_021737187.2	3	9	1	8	7	4	6	2	5	7	6	4	0	3	3	0	0	0
XM_021737189.2	26	27	26	31	33	32	43	46	44	40	39	37	41	44	41	40	43	39
XM_021737190.2	0	1	0	2	2	3	1	1	1	1	1	1	1	1	0	0	0	0
XM_021737191.2	1	0	1	2	3	3	2	2	3	0	0	0	2	1	1	2	1	1
XM_021737192.2	0	0	0	0	0	0	0	0	0	0	1	0	0	0	0	0	0	0
XM_021737193.2	39	36	35	45	39	41	31	36	35	36	31	37	31	33	34	26	26	28
XM_021737194.2	52	49	51	55	59	61	29	31	28	53	53	48	45	48	48	43	41	48
XM_021737195.2	0	0	0	0	0	0	0	0	0	0	0	0	0	0	0	0	0	0
XM_021737196.2	0	0	0	2	1	1	1	2	1	0	0	0	1	0	0	1	0	0
XM_021737197.2	2	3	2	2	1	2	0	0	0	1	2	2	1	0	1	1	0	0
XM_021737198.2	0	0	1	1	1	2	0	0	0	2	3	4	0	0	0	0	0	0
XM_021737200.2	0	1	0	5	3	1	3	3	3	1	1	5	1	3	2	0	0	0
XM_021737201.2	0	0	0	0	0	0	0	0	0	0	0	0	0	1	2	0	0	0
XM_021737202.2	0	0	2	0	0	0	0	0	0	0	0	0	5	0	6	3	2	3
XM_021737203.2	0	0	0	0	0	0	0	0	0	0	0	0	0	0	0	0	0	0
XM_021737204.2	3	3	3	8	8	7	9	12	11	3	2	2	3	4	5	4	8	6
XM_021737206.2	0	0	0	0	0	0	0	0	0	0	0	0	0	0	0	0	0	0
XM_021737207.2	3	1	1	2	3	0	0	1	1	2	2	2	2	3	2	0	0	0
XM_021737208.2	0	0	0	0	0	0	0	0	0	0	0	0	0	0	0	0	0	0
XM_021737209.2	3	3	4	3	3	3	1	1	0	4	5	6	3	3	2	0	2	2
XM_021737210.2	1	1	0	0	0	0	0	0	0	4	0	0	0	0	0	0	0	0
XM_021737211.2	13	14	14	13	14	13	16	16	18	14	14	14	11	11	12	9	11	9
XM_021737212.2	1	1	1	4	5	4	3	2	2	2	2	2	3	3	4	2	3	3
XM_021737213.2	15	16	14	6	7	5	10	9	10	14	17	16	3	3	3	3	2	3
XM_021737214.2	23	28	26	31	28	34	32	28	28	41	33	35	29	28	29	22	26	28
XM_021737215.2	8	7	10	9	10	10	4	6	5	7	9	10	8	7	6	8	9	8
XM_021737216.2	21	19	18	18	19	22	13	12	13	20	20	16	15	16	18	16	15	14
XM_021737217.1	0	0	0	0	0	0	0	0	0	0	0	0	0	0	0	0	0	0
XM_021737218.2	10	10	9	11	11	10	4	4	6	8	9	8	5	5	4	5	4	4
XM_021737219.2	58	57	62	101	104	107	102	101	106	42	45	47	100	98	101	97	93	93
XM_021737220.2	8	8	6	8	7	10	6	5	8	10	13	9	12	12	9	0	0	0
XM_021737221.2	0	0	0	0	0	0	0	0	0	0	0	0	0	0	0	0	0	0
XM_021737222.2	0	0	0	1	0	0	1	2	1	0	0	0	0	0	0	0	0	0
XM_021737223.2	38	41	40	39	33	37	22	24	22	46	38	40	25	29	26	27	28	25
XM_021737225.2	1	1	2	1	2	3	2	2	2	5	4	4	1	1	0	1	1	1
XM_021737227.2	0	0	0	0	0	0	0	0	0	0	0	0	0	0	0	0	0	0
XM_021737228.2	7	6	8	7	6	5	4	4	2	8	4	10	3	4	3	10	11	10
XM_021737229.2	1	0	0	3	2	2	2	2	2	1	2	2	2	1	2	0	0	0
XM_021737230.2	0	0	0	0	0	0	0	0	0	0	0	0	0	0	0	0	0	0
XM_021737232.2	0	6	5	7	0	6	4	3	3	1	6	0	6	7	7	0	0	0
XM_021737233.2	28	24	26	18	18	18	7	6	8	23	21	23	14	15	13	13	13	13
XM_021737234.2	0	0	0	0	0	0	0	0	0	0	0	0	0	0	0	0	0	0
XM_021737235.2	0	0	0	0	0	0	0	0	0	1	0	0	0	0	0	0	0	0
XM_021737236.2	33	32	31	124	127	130	170	156	165	11	9	11	72	76	77	74	79	70
XM_021737237.2	35	33	31	26	26	28	27	27	27	35	37	35	34	35	37	31	29	23
XM_021737238.2	12	12	12	14	12	13	9	9	10	12	13	11	9	10	7	8	8	7
XM_021737239.2	16	12	11	8	7	8	4	4	3	23	22	21	6	6	9	4	3	3
XM_021737240.2	0	0	0	0	0	0	0	0	0	0	0	0	0	0	0	0	0	0
XM_021737241.2	8	9	10	13	11	10	8	7	8	10	11	9	12	12	12	5	6	5
XM_021737242.2	37	43	41	54	48	52	45	43	46	43	38	40	44	43	39	34	34	34
XM_021737243.2	9	10	9	11	11	12	5	5	5	8	9	8	7	8	8	5	4	5
XM_021737244.2	11	12	12	19	17	13	9	9	9	10	13	11	11	7	9	15	14	14
XM_021737245.2	0	0	0	1	3	1	0	0	0	0	0	0	0	0	0	0	0	0
XM_021737246.2	0	0	0	0	0	0	0	0	0	0	0	0	0	0	0	0	0	0
XM_021737247.2	4	4	4	5	4	5	4	4	5	5	5	4	5	5	5	2	1	2
XM_021737248.2	13	15	13	10	10	11	10	11	12	14	18	14	11	11	10	13	13	14
XM_021737249.2	58	55	50	60	61	62	42	46	41	50	50	51	56	50	58	49	50	56
XM_021737250.2	8	10	8	0	0	2	2	4	9	8	7	9	5	11	8	0	0	0
XM_021737251.2	3	1	1	10	9	7	11	7	1	1	2	1	3	0	2	13	15	14
XM_021737252.2	3	2	2	2	2	3	1	0	0	6	6	4	2	3	2	0	0	0
XM_021737253.2	19	18	17	23	23	23	19	17	20	17	21	20	19	15	20	13	15	14
XM_021737254.2	0	0	0	0	0	0	0	0	0	0	0	0	0	0	0	0	0	0
XM_021737256.2	541	541	535	417	422	424	525	500	528	579	597	605	614	592	595	480	484	499
XM_021737257.2	0	0	0	0	0	0	1	0	0	0	0	0	0	0	0	0	0	0
XM_021737258.2	0	0	0	0	0	0	0	0	0	0	0	0	0	0	0	0	0	0
XM_021737259.2	0	0	0	0	1	0	0	1	1	0	0	0	0	0	0	0	0	0
XM_021737260.2	0	0	0	0	0	0	0	0	0	1	0	0	0	0	0	0	0	0
XM_021737261.2	0	0	0	0	1	1	1	0	1	0	0	0	0	0	0	0	0	0
XM_021737262.2	23	20	22	23	22	28	17	18	17	24	23	22	21	21	19	9	8	8
XM_021737263.2	0	0	0	0	0	0	0	0	0	0	0	0	0	0	0	0	1	1
XM_021737264.2	0	0	0	0	0	0	0	0	0	0	0	0	0	0	0	0	0	0
XM_021737265.2	0	0	0	0	0	0	0	0	0	0	0	0	0	0	0	0	0	0
XM_021737266.2	0	0	0	0	0	0	0	0	0	0	0	0	0	0	0	0	0	0
XM_021737267.2	0	0	0	0	0	0	0	0	0	0	0	0	0	0	0	0	0	0
XM_021737268.2	0	0	0	0	0	0	0	0	0	0	0	0	0	0	0	0	0	0
XM_021737269.2	0	0	0	0	0	0	0	0	0	0	0	0	0	0	0	0	0	0
XM_021737270.2	0	0	0	0	0	0	0	0	0	0	0	0	0	0	0	0	0	0
XM_021737272.1	1696	1733	1731	1934	1933	1920	3160	3160	3154	1401	1373	1369	2357	2364	2368	2863	2862	2864
XM_021737273.2	0	0	0	0	0	0	0	0	0	0	0	0	0	0	0	0	0	0
XM_021737274.2	13	15	12	11	10	13	11	10	11	19	21	21	19	21	20	12	10	11
XM_021737275.2	9	9	8	11	10	11	7	7	7	13	13	12	9	10	9	5	5	6
XM_021737277.2	0	0	0	0	0	0	0	0	0	0	0	0	0	0	0	0	0	0
XM_021737278.2	0	0	0	0	0	0	0	0	0	0	0	0	0	0	0	0	0	0
XM_021737279.2	0	0	0	0	0	0	0	0	0	0	0	0	0	0	0	0	0	0
XM_021737280.2	0	0	0	0	0	0	0	0	0	0	0	0	0	0	0	0	0	0
XM_021737281.2	0	0	0	0	0	0	0	0	0	0	0	0	0	0	0	0	0	0
XM_021737282.2	0	0	0	0	0	0	0	0	0	1	1	1	0	0	0	0	0	0
XM_021737285.2	1	1	1	4	4	5	3	2	1	1	1	1	1	1	1	0	0	0
XM_021737286.2	0	1	1	0	0	0	0	0	0	0	0	0	0	0	0	0	0	0
XM_021737287.2	0	0	1	0	0	1	1	1	1	2	1	0	1	1	1	0	0	0
XM_021737288.2	0	0	0	1	1	0	0	0	0	0	0	0	0	0	0	0	0	0
XM_021737289.2	0	0	0	0	0	0	0	0	0	0	0	0	0	0	0	0	0	0
XM_021737290.2	0	0	0	0	0	0	0	0	0	0	0	0	0	0	0	0	0	0
XM_021737291.2	24	22	24	21	22	24	20	24	25	20	20	18	16	17	11	14	15	12
XM_021737292.2	0	0	0	0	0	0	0	0	0	0	0	0	0	0	0	0	0	0
XM_021737293.2	8	13	11	8	8	8	14	12	12	16	18	14	13	13	15	15	13	13
XM_021737295.2	14	11	13	9	9	8	6	6	7	18	17	18	11	9	11	10	9	9
XM_021737296.2	0	0	1	0	0	1	0	0	0	0	0	0	0	2	1	0	0	0
XM_021737297.2	23	22	21	32	34	32	24	22	25	15	18	18	21	21	24	11	11	10
XM_021737298.2	0	0	0	3	3	2	2	2	2	1	1	1	2	2	3	0	1	0
XM_021737299.2	415	441	438	394	364	391	304	298	286	520	506	530	415	388	418	376	381	387
XM_021737300.2	0	0	0	0	0	0	0	0	0	0	0	0	0	0	0	0	0	0
XM_021737301.2	101	102	106	110	103	98	89	90	97	115	130	130	124	122	125	75	72	66
XM_021737302.2	0	0	0	0	0	0	0	0	0	0	0	0	0	0	0	0	0	0
XM_021737303.2	14	15	14	7	7	7	4	4	4	26	24	22	14	14	13	7	6	7
XM_021737304.2	0	0	0	0	0	0	0	0	0	0	0	0	0	0	0	0	0	0
XM_021737305.2	0	1	0	0	0	0	0	0	0	1	0	0	0	0	0	1	1	0
XM_021737306.2	0	0	0	0	0	0	0	0	0	0	0	0	0	0	0	0	0	0
XM_021737307.2	1	2	2	1	1	0	1	0	0	0	1	0	0	1	0	0	0	0
XM_021737309.2	47	53	54	34	38	39	28	25	24	49	46	38	37	32	31	59	58	54
XM_021737310.2	184	183	176	244	253	238	176	164	166	130	139	133	156	153	159	141	156	142
XM_021737312.2	2	4	6	16	11	10	17	19	19	5	6	7	15	9	11	0	0	0
XM_021737313.2	3	0	0	0	5	5	20	12	14	0	0	0	8	16	10	5	7	5
XM_021737315.2	0	0	0	0	0	0	0	0	0	0	0	0	0	0	0	0	0	0
XM_021737317.2	58	60	58	54	55	53	45	53	53	59	61	59	46	47	53	63	61	63
XM_021737318.2	4	4	4	2	1	2	0	0	1	5	6	5	2	2	2	5	4	4
XM_021737319.2	18	14	16	12	12	12	5	7	8	30	26	29	9	7	9	0	0	0
XM_021737320.2	0	0	1	1	0	0	0	0	0	0	0	0	0	1	0	0	0	0
XM_021737321.2	15	22	17	11	12	11	11	9	6	12	17	12	10	11	9	25	25	23
XM_021737324.2	0	4	0	2	2	1	1	0	0	3	7	5	8	7	6	0	0	0
XM_021737325.2	9	0	6	0	0	0	0	1	1	2	0	0	0	0	0	6	5	5
XM_021737327.2	7	9	6	0	0	3	3	0	0	5	11	6	2	5	4	0	0	0
XM_021737328.2	14	16	15	7	7	7	7	7	8	31	33	34	17	18	17	16	17	17
XM_021737329.2	22	23	21	25	21	33	46	51	62	31	29	29	39	34	48	51	57	54
XM_021737330.2	0	0	0	0	0	0	0	0	0	0	0	0	0	0	0	0	0	0
XM_021737333.2	6	6	7	4	4	4	2	2	3	7	8	6	6	5	4	3	3	3
XM_021737335.1	0	0	0	0	0	0	0	0	0	0	0	0	0	0	0	0	0	0
XM_021737336.1	0	0	0	0	0	0	0	0	0	0	0	0	0	0	0	0	0	0
XM_021737338.1	0	0	0	0	0	0	0	0	0	0	0	0	0	0	0	0	0	0
XM_021737339.1	0	0	0	0	0	0	0	0	0	0	0	0	0	0	0	0	0	0
XM_021737340.2	1	2	1	1	2	0	0	0	0	6	4	3	0	0	0	0	0	0
XM_021737342.2	5	7	5	17	19	17	16	17	18	4	4	3	10	11	10	8	10	9
XM_021737343.2	0	0	0	0	0	1	0	1	0	0	0	0	2	1	1	0	0	0
XM_021737344.2	0	0	0	0	0	0	0	0	0	0	0	0	0	0	0	0	0	0
XM_021737345.2	61	59	55	79	76	80	80	75	76	86	76	81	82	83	85	62	60	59
XM_021737348.2	0	0	0	0	0	0	0	0	0	0	0	0	0	0	0	0	0	0
XM_021737351.2	63	66	62	68	68	68	46	45	44	53	53	54	47	48	46	32	30	35
XM_021737352.1	0	0	0	0	0	0	0	0	0	0	0	0	0	0	0	0	0	0
XM_021737353.2	0	0	0	0	0	0	0	0	0	0	0	0	0	0	0	0	0	0
XM_021737354.2	0	0	0	0	0	0	0	0	0	0	0	0	0	0	0	0	0	0
XM_021737356.2	4	4	3	4	0	0	4	4	5	5	5	5	4	5	4	4	3	3
XM_021737361.1	1	0	0	1	2	1	0	0	0	0	0	1	1	1	2	0	0	0
XM_021737362.1	0	0	0	0	0	0	0	0	0	0	0	0	0	0	0	0	0	0
XM_021737363.1	0	0	0	0	0	0	0	0	0	0	0	0	0	0	0	0	0	0
XM_021737364.1	48	51	35	21	19	29	16	18	15	25	33	33	24	20	28	59	61	52
XM_021737365.2	316	310	308	160	153	156	69	73	79	613	614	598	140	134	138	144	162	158
XM_021737367.1	170	177	172	2	4	3	8	4	5	143	163	164	5	1	6	0	0	0
XM_021737369.2	9	8	9	9	8	8	7	7	9	12	12	11	7	9	8	8	8	6
XM_021737371.1	0	0	0	0	0	0	0	0	0	0	0	0	0	0	0	0	0	0
XM_021737372.2	23	18	21	21	24	16	39	33	20	17	16	22	19	22	12	43	32	33
XM_021737373.2	0	0	0	0	0	1	0	0	0	0	0	0	0	0	0	0	0	0
XM_021737374.1	10	16	8	11	10	15	3	2	4	27	22	22	19	18	7	30	22	19
XM_021737375.1	22	18	25	22	21	20	17	21	20	23	22	22	23	20	20	18	16	16
XM_021737376.1	0	0	0	0	0	0	0	0	0	0	0	0	0	0	0	0	0	0
XM_021737379.2	0	0	0	0	0	0	0	0	0	0	0	0	0	0	0	0	0	0
XM_021737382.2	0	0	0	0	0	0	0	0	0	0	0	0	0	0	0	0	0	0
XM_021737383.1	0	0	0	0	0	0	0	0	0	0	0	0	0	0	0	0	0	0
XM_021737384.2	0	0	0	0	0	0	0	0	0	0	0	0	0	0	0	0	0	0
XM_021737387.1	0	0	0	0	0	0	0	0	0	0	0	0	0	0	0	0	0	0
XM_021737390.1	5	2	3	26	29	27	14	17	16	3	4	3	13	12	12	0	0	0
XM_021737394.1	0	0	0	0	0	0	0	0	0	0	0	0	0	0	0	0	0	0
XM_021737395.1	0	0	0	0	0	0	0	0	0	0	0	0	0	0	0	0	0	0
XM_021737396.1	0	0	0	0	0	0	0	0	0	0	0	0	0	0	0	0	0	0
XM_021737400.1	0	0	0	0	0	0	0	0	0	0	0	0	0	0	0	0	0	0
XM_021737402.1	0	0	0	0	0	0	0	0	0	0	0	0	0	0	0	0	0	0
XM_021737403.2	0	0	0	0	0	0	0	0	0	0	0	0	0	0	0	0	0	0
XM_021737408.2	0	2	0	1	0	0	1	1	0	0	0	0	0	0	0	0	0	0
XM_021737409.2	19	18	21	35	34	34	66	64	70	20	22	24	34	32	30	52	53	50
XM_021737410.2	2	0	1	5	6	4	3	5	4	2	2	0	1	3	5	0	0	0
XM_021737412.1	0	0	0	0	0	0	0	0	0	0	0	0	0	0	0	0	0	0
XM_021737415.1	0	0	0	0	0	0	0	0	0	0	0	0	0	0	0	0	0	0
XM_021737416.2	0	0	0	0	0	0	0	0	0	0	0	0	0	0	0	0	0	0
XM_021737420.1	5	3	4	4	6	6	8	7	6	4	4	1	4	5	7	2	2	2
XM_021737421.1	0	0	0	0	0	0	0	0	0	0	0	0	0	0	0	0	0	0
XM_021737423.2	0	0	0	0	0	0	0	0	0	0	0	0	0	0	0	0	0	0
XM_021737425.2	24	23	23	11	13	17	21	23	23	29	27	29	20	17	16	18	19	20
XM_021737426.2	0	0	0	0	0	0	0	0	0	0	0	0	0	0	0	0	0	0
XM_021737427.2	0	0	0	0	0	0	0	0	0	0	0	0	0	0	0	0	0	0
XM_021737429.1	0	0	0	0	0	0	0	0	0	0	0	0	0	0	0	0	0	0
XM_021737430.1	0	0	0	0	0	0	0	0	0	0	0	0	0	0	0	0	0	0
XM_021737431.1	0	0	0	0	0	0	0	0	0	0	0	0	0	0	0	0	0	0
XM_021737436.1	0	0	0	0	0	0	0	0	0	0	0	0	0	0	0	0	0	0
XM_021737437.2	0	0	0	0	0	0	0	0	0	0	0	0	0	0	0	0	0	0
XM_021737438.2	4	4	2	3	4	3	1	2	0	8	5	5	2	0	4	0	0	0
XM_021737442.1	0	0	0	0	0	0	0	0	0	0	0	0	0	0	0	0	0	0
XM_021737443.2	12	13	14	15	12	15	11	9	12	10	11	12	9	13	6	11	12	12
XM_021737444.1	0	0	0	0	0	0	0	0	0	0	0	0	0	0	0	0	0	0
XM_021737445.1	0	0	0	0	0	0	0	0	0	0	0	0	0	0	0	0	0	0
XM_021737446.2	0	0	0	0	0	0	0	0	0	0	0	0	0	0	0	0	0	0
XM_021737449.2	6	6	7	5	5	5	3	3	3	8	8	9	6	5	6	3	3	3
XM_021737450.2	0	8	0	6	1	3	5	5	0	4	8	2	8	9	4	0	0	0
XM_021737451.1	0	0	0	0	0	0	0	0	0	0	0	0	0	0	0	0	0	0
XM_021737452.1	0	0	0	0	0	0	0	0	0	0	0	0	0	0	0	0	0	0
XM_021737453.1	0	0	0	0	0	0	0	0	0	0	0	0	0	0	0	0	0	0
XM_021737456.2	10	0	9	3	8	6	0	0	4	4	0	5	0	0	6	0	0	0
XM_021737457.1	0	0	0	0	0	0	0	0	0	0	0	0	0	0	0	0	0	0
XM_021737458.1	0	0	0	0	0	0	0	0	0	0	0	0	0	0	0	0	0	0
XM_021737459.2	0	0	0	0	0	0	0	0	0	0	0	0	0	0	0	0	0	0
XM_021737462.2	0	0	0	0	0	0	0	0	0	0	0	2	0	0	0	5	6	7
XM_021737463.1	0	0	0	0	0	0	0	0	0	0	0	0	0	0	0	0	0	0
XM_021737466.2	10	10	11	12	12	11	8	9	7	15	15	14	13	17	15	8	9	7
XM_021737468.2	0	0	0	0	0	0	0	0	0	0	0	0	0	0	0	0	0	0
XM_021737469.2	2	3	2	7	9	8	3	4	3	6	6	6	7	7	6	4	3	4
XM_021737470.2	2840	2828	2817	3031	3069	3028	3874	3866	3891	2479	2425	2390	3453	3446	3454	4535	4525	4464
XM_021737471.2	25	26	26	43	41	45	37	37	40	19	20	23	28	28	30	25	23	19
XM_021737473.2	0	0	0	0	0	1	0	0	0	0	0	0	0	0	0	0	0	0
XM_021737475.2	12	7	11	9	4	8	5	4	5	8	9	6	11	10	10	4	2	1
XM_021737477.2	0	0	0	0	0	1	0	0	0	0	0	1	0	0	1	0	0	0
XM_021737478.2	13	12	10	14	14	15	9	10	9	17	16	15	14	12	12	11	7	9
XM_021737479.2	37	36	38	39	38	38	30	33	36	40	44	44	37	38	41	38	41	36
XM_021737480.2	0	0	0	2	2	1	3	4	2	3	2	1	2	1	1	0	0	0
XM_021737481.2	33	34	31	23	18	22	18	19	16	49	49	49	35	36	35	34	34	38
XM_021737482.2	0	0	0	0	0	0	0	0	0	0	0	0	0	0	0	0	0	0
XM_021737484.2	11	11	9	4	5	8	8	11	8	10	11	10	9	9	10	18	11	17
XM_021737485.2	147	149	145	6	6	5	1	1	1	98	102	106	8	9	10	2	2	3
XM_021737486.2	0	0	0	0	0	0	0	0	0	0	0	0	0	0	0	0	0	0
XM_021737488.2	29	30	31	21	22	24	20	18	18	37	35	36	27	28	28	24	18	19
XM_021737489.2	42	40	42	54	50	52	34	33	31	44	44	42	55	52	52	33	33	33
XM_021737490.2	42	39	44	48	44	44	32	32	31	50	45	52	42	47	46	45	43	42
XM_021737491.2	0	0	0	0	0	0	0	0	0	0	0	0	1	0	0	0	0	0
XM_021737492.2	72	68	70	79	79	80	61	58	63	78	68	74	70	55	76	56	58	73
XM_021737493.2	7	6	6	6	7	7	3	3	3	8	8	8	5	5	5	4	5	5
XM_021737494.2	0	0	0	0	0	0	0	0	0	0	0	0	0	0	0	0	0	0
XM_021737495.2	7	8	7	6	6	6	4	3	4	10	10	12	6	6	6	4	4	3
XM_021737496.2	0	0	0	0	0	0	0	0	0	0	0	0	0	0	0	0	0	0
XM_021737497.2	0	0	0	0	0	0	0	0	0	0	0	0	0	0	0	0	0	0
XM_021737498.2	9	10	8	10	8	11	7	5	6	15	13	17	12	11	12	11	12	12
XM_021737499.2	0	0	0	0	0	0	0	0	0	0	0	0	0	0	0	0	0	0
XM_021737500.2	7	6	6	8	8	10	9	9	8	6	5	4	5	6	7	6	5	4
XM_021737501.2	0	0	0	0	0	0	0	0	0	0	0	0	0	0	0	0	0	0
XM_021737503.2	1	2	0	0	2	2	0	1	1	2	4	3	1	3	0	0	0	0
XM_021737504.2	2	0	7	5	1	2	2	0	1	8	12	10	9	0	5	0	0	0
XM_021737505.2	7	9	5	5	7	7	6	7	7	8	0	3	4	11	8	8	7	7
XM_021737506.2	1	1	1	0	1	1	0	0	0	1	1	1	0	0	0	0	0	0
XM_021737507.2	0	0	0	0	0	0	0	0	0	0	0	0	0	0	0	0	0	0
XM_021737508.2	0	0	0	0	0	0	0	0	0	0	0	0	0	0	1	6	7	6
XM_021737509.2	5	5	6	3	3	3	1	1	1	4	5	4	3	4	3	0	0	0
XM_021737510.2	0	0	0	1	1	1	2	2	2	0	0	1	1	1	1	1	1	1
XM_021737511.2	0	0	0	0	0	0	0	0	0	0	0	0	0	0	0	0	0	0
XM_021737512.2	0	0	0	0	0	0	0	0	0	0	0	0	0	0	0	0	0	0
XM_021737513.2	0	0	0	0	0	0	0	0	0	0	0	0	0	0	0	0	0	0
XM_021737514.2	0	0	0	0	0	0	0	0	0	0	0	0	0	0	0	0	0	0
XM_021737515.2	0	0	0	0	0	0	0	0	0	0	0	0	0	0	0	0	0	0
XM_021737516.2	1	1	1	0	0	1	0	1	0	1	2	1	1	1	1	1	1	1
XM_021737517.2	7	6	6	7	6	7	4	4	5	11	9	10	7	6	7	6	6	8
XM_021737518.2	0	0	0	0	0	1	1	0	0	0	0	0	0	1	0	0	0	0
XM_021737519.2	0	0	0	0	0	0	0	0	0	0	0	0	0	0	0	0	0	0
XM_021737520.2	0	0	0	0	0	0	0	0	0	0	0	0	0	0	0	0	0	0
XM_021737521.2	0	0	0	0	0	0	0	0	0	0	0	0	0	0	0	0	0	0
XM_021737522.2	0	0	0	0	0	0	0	0	0	0	0	0	0	0	0	0	0	0
XM_021737523.2	0	0	0	0	0	0	0	0	0	0	0	0	0	0	0	0	0	0
XM_021737524.2	7	8	8	9	8	6	5	5	4	6	5	6	7	6	7	3	4	4
XM_021737525.2	0	0	0	0	1	1	0	0	0	0	0	0	0	1	0	0	0	0
XM_021737526.2	32	30	33	21	23	22	19	15	21	47	48	49	33	35	36	25	21	23
XM_021737527.2	0	0	0	0	0	0	0	0	0	0	0	0	0	0	0	0	0	0
XM_021737528.2	17	17	16	14	13	15	16	14	15	21	21	21	18	17	18	11	13	11
XM_021737529.2	0	0	0	0	0	0	0	0	0	0	0	0	0	0	0	0	0	0
XM_021737530.2	0	0	0	0	0	0	0	0	0	0	0	0	0	0	0	0	0	0
XM_021737531.2	2	1	1	1	1	0	0	0	0	3	2	3	3	2	3	0	0	0
XM_021737532.2	15	17	13	16	16	18	15	13	16	19	19	22	16	19	18	19	16	19
XM_021737533.2	0	0	0	0	0	0	0	0	0	0	0	0	0	0	0	0	0	0
XM_021737535.2	0	0	0	0	0	0	0	0	0	0	0	0	0	0	0	0	0	0
XM_021737536.2	0	4	0	0	2	2	2	0	2	12	15	12	12	4	14	0	0	0
XM_021737537.2	0	0	0	0	0	0	0	0	0	0	0	0	0	0	0	0	1	1
XM_021737538.2	0	0	0	0	0	0	0	0	0	0	0	0	0	0	0	0	0	0
XM_021737539.2	0	0	0	0	0	0	0	0	0	0	0	0	0	0	0	0	0	0
XM_021737540.2	2	3	1	2	1	2	2	2	2	2	1	1	2	2	3	0	0	0
XM_021737541.2	12	11	10	14	12	14	18	16	15	12	16	14	16	17	17	8	8	7
XM_021737542.2	3	3	3	2	1	2	1	1	0	5	4	5	3	3	4	0	0	0
XM_021737544.2	2	2	0	2	0	1	1	1	1	1	1	0	1	0	0	0	0	0
XM_021737545.2	0	0	1	0	1	0	0	0	0	0	0	1	0	1	1	0	0	0
XM_021737546.2	17	16	15	12	16	13	16	14	15	15	15	16	12	12	12	20	18	16
XM_021737547.2	3	4	3	4	4	3	2	2	1	6	5	2	4	4	2	0	0	0
XM_021737548.2	33	34	31	35	35	35	25	31	30	27	32	30	27	26	28	32	30	34
XM_021737549.1	202	206	191	200	209	201	143	138	138	212	223	219	193	189	190	202	206	207
XM_021737550.2	0	0	0	0	0	0	0	0	0	0	0	0	1	0	0	0	0	0
XM_021737551.2	0	0	0	0	0	0	0	0	0	0	0	0	0	0	0	0	0	0
XM_021737552.2	115	118	110	150	136	154	120	124	119	142	127	139	141	152	148	88	87	90
XM_021737553.2	6	7	8	4	7	5	5	5	5	10	9	9	8	7	6	6	5	5
XM_021737554.1	0	0	0	0	0	0	0	0	0	0	0	0	0	0	0	0	0	0
XM_021737555.2	1	1	0	2	2	2	3	3	4	1	0	1	3	2	2	6	4	5
XM_021737556.2	3	4	3	4	3	4	2	2	1	4	3	6	3	3	3	0	0	0
XM_021737557.2	0	0	0	0	0	0	0	0	0	1	0	0	0	0	0	0	0	0
XM_021737558.2	1	3	4	3	4	3	3	2	1	2	7	7	2	3	3	4	4	3
XM_021737559.2	7	4	4	6	4	4	1	4	4	4	0	0	5	5	5	0	0	2
XM_021737560.2	1457	1420	1398	1702	1699	1639	2387	2427	2433	1381	1305	1373	1628	1674	1665	2273	2282	2316
XM_021737561.2	869	842	859	875	889	904	1385	1366	1370	857	875	854	1094	1104	1088	1275	1297	1297
XM_021737562.2	0	0	0	0	0	0	0	4	0	0	2	1	6	1	10	0	0	0
XM_021737563.2	1	1	3	2	1	3	4	0	0	3	0	0	0	5	0	6	5	5
XM_021737564.2	6	6	5	2	6	2	0	0	3	9	11	13	4	4	0	0	0	0
XM_021737566.2	0	0	0	0	0	0	0	0	0	0	0	0	0	0	0	0	0	0
XM_021737567.2	0	0	0	0	0	0	0	0	0	1	1	0	0	0	0	0	0	0
XM_021737568.2	20	18	17	18	18	16	11	9	9	27	28	24	14	14	14	12	11	10
XM_021737569.2	29	30	31	46	47	44	32	31	32	30	30	32	46	43	46	28	31	23
XM_021737570.2	6	6	4	11	7	11	5	4	3	7	12	1	7	8	11	0	0	0
XM_021737571.2	20	20	20	27	22	23	11	8	17	13	13	13	16	15	12	20	20	22
XM_021737573.2	21	20	18	24	25	31	23	24	27	16	15	11	14	13	18	4	7	8
XM_021737574.2	18	8	15	9	11	7	10	8	5	6	7	6	7	11	11	7	8	4
XM_021737575.2	1	2	3	7	7	9	3	8	8	6	6	8	4	8	4	5	5	7
XM_021737576.2	2	2	2	5	5	7	8	8	7	3	4	4	3	4	4	7	6	5
XM_021737578.2	1	2	0	1	1	1	1	1	1	1	1	0	0	0	0	0	0	0
XM_021737579.2	0	0	0	0	0	0	0	0	0	0	0	0	0	0	0	0	0	0
XM_021737580.2	7	7	7	12	12	12	16	18	16	11	11	11	15	14	17	19	21	22
XM_021737581.2	68	71	69	64	71	70	54	54	52	58	52	58	68	67	70	39	38	40
XM_021737582.2	9	9	12	7	11	9	7	6	5	7	12	6	6	5	4	6	5	4
XM_021737583.2	3	2	3	2	3	0	1	0	1	5	5	7	0	0	0	1	2	2
XM_021737584.2	0	0	0	0	0	3	0	0	0	0	0	0	2	2	2	0	0	0
XM_021737585.2	155	154	166	134	139	140	147	148	145	170	177	183	151	161	147	163	154	163
XM_021737586.2	320	329	332	275	264	255	194	188	190	253	254	265	209	220	219	235	211	238
XM_021737587.2	0	0	0	0	0	0	0	0	0	0	1	3	0	1	0	0	0	0
XM_021737588.2	3	3	3	3	4	3	2	2	1	4	4	4	2	3	2	1	2	2
XM_021737589.2	1	2	2	2	1	1	1	1	1	2	2	3	1	1	1	3	2	2
XM_021737590.2	138	122	140	135	140	133	76	84	88	62	73	54	51	55	43	42	38	42
XM_021737591.2	6	4	3	9	9	14	15	5	9	1	0	9	13	11	10	9	10	13
XM_021737592.2	6	7	7	6	7	7	4	4	4	11	12	12	9	9	9	7	6	6
XM_021737593.2	0	0	0	0	0	0	0	0	0	0	0	0	0	0	0	0	0	0
XM_021737594.2	2	2	2	1	1	1	0	0	0	0	1	2	1	1	1	0	0	0
XM_021737595.2	0	0	2	0	0	0	0	0	0	0	0	0	1	0	1	0	0	0
XM_021737596.2	0	0	0	0	0	0	0	0	0	3	1	1	0	0	0	0	0	0
XM_021737597.2	0	0	0	0	0	0	0	0	0	0	0	0	0	0	0	0	0	0
XM_021737598.2	0	0	0	0	0	0	0	0	0	0	0	0	0	0	0	0	0	0
XM_021737599.2	0	0	0	0	0	0	0	0	0	0	0	0	0	0	0	0	0	0
XM_021737600.2	4	5	4	5	5	5	3	3	4	6	6	6	5	5	4	3	4	4
XM_021737601.2	2	2	3	3	3	1	0	2	1	6	5	6	2	3	4	4	3	3
XM_021737602.2	0	0	0	0	0	0	0	0	0	0	0	0	0	0	0	0	0	0
XM_021737604.2	59	52	53	59	59	56	44	43	44	48	54	49	46	49	47	31	31	29
XM_021737605.2	0	0	0	0	0	0	0	0	0	0	0	0	0	0	0	0	0	0
XM_021737606.2	9	9	9	9	10	8	6	6	6	9	9	9	8	7	6	4	4	5
XM_021737607.2	6	7	8	11	8	8	6	8	7	8	5	8	10	9	9	8	8	6
XM_021737608.2	6	4	4	2	1	0	5	6	6	9	7	8	11	9	6	0	0	0
XM_021737609.2	0	0	0	0	0	0	0	0	0	0	0	0	0	0	0	0	0	0
XM_021737610.2	16	14	17	14	16	11	10	7	10	15	16	14	16	12	14	11	9	10
XM_021737611.2	27	28	30	33	32	33	23	22	23	17	17	19	16	17	17	17	16	17
XM_021737612.2	29	22	23	13	12	5	9	13	7	13	10	12	4	6	3	8	8	10
XM_021737614.2	55	57	49	8	9	8	21	15	17	132	116	128	32	37	37	42	39	32
XM_021737615.2	0	2	0	2	1	4	0	0	0	6	10	6	0	0	0	0	0	0
XM_021737616.2	51	53	61	50	44	45	38	37	39	104	101	100	78	78	77	54	57	54
XM_021737617.2	54	45	42	58	72	60	59	58	63	71	76	67	61	73	72	79	84	83
XM_021737618.2	104	102	101	29	27	28	27	26	26	86	84	89	95	96	97	30	28	31
XM_021737620.2	10	10	11	12	11	12	7	6	8	14	17	19	14	13	12	9	10	12
XM_021737621.2	16	13	15	14	14	17	13	12	11	15	17	15	13	12	15	12	14	11
XM_021737622.2	66	68	63	103	94	105	68	71	72	96	89	86	75	76	87	66	62	61
XM_021737623.2	15	16	16	17	17	18	11	11	17	26	23	25	15	17	16	11	13	11
XM_021737624.2	0	0	0	0	0	0	0	0	0	0	0	0	0	0	0	0	0	0
XM_021737625.2	107	104	109	81	86	78	42	38	41	75	70	73	46	46	50	38	37	44
XM_021737626.2	0	0	0	0	0	0	0	0	0	3	2	2	0	1	0	3	3	3
XM_021737628.2	31	25	31	31	31	28	13	13	13	32	31	33	22	25	23	20	18	17
XM_021737629.2	20	21	19	17	16	17	12	15	14	19	21	19	15	15	18	13	15	13
XM_021737630.2	37	35	36	26	26	26	19	24	26	39	39	36	36	38	33	22	23	26
XM_021737631.2	1	1	1	0	3	1	0	0	0	3	1	1	1	0	2	0	0	0
XM_021737632.2	4	4	3	0	0	0	0	0	0	8	10	8	0	0	0	6	7	7
XM_021737633.2	4	5	3	5	5	3	0	0	0	6	9	8	6	7	7	7	7	8
XM_021737634.2	7	4	8	1	2	2	0	1	0	4	1	4	0	0	0	0	0	0
XM_021737635.2	0	0	0	0	0	0	0	1	1	2	3	1	0	0	0	2	2	1
XM_021737636.2	0	0	1	1	0	3	0	0	0	0	0	0	0	0	0	0	0	0
XM_021737637.2	4	4	1	3	3	0	1	1	1	0	0	0	4	3	3	3	3	5
XM_021737638.2	10	10	10	10	10	9	7	6	6	8	8	9	7	9	7	4	4	3
XM_021737639.2	9	10	8	15	16	15	16	16	15	2	3	4	6	7	7	14	13	12
XM_021737640.2	14	15	16	21	20	22	13	12	12	19	19	20	15	15	17	18	17	17
XM_021737642.2	7	7	7	14	14	18	16	17	15	12	14	15	15	16	15	11	11	10
XM_021737643.2	1	1	2	2	2	2	2	1	1	1	0	1	1	0	0	0	0	0
XM_021737644.2	2	2	3	10	9	11	8	11	9	1	2	1	5	4	4	5	4	5
XM_021737645.2	14	15	14	13	11	12	9	9	9	22	22	24	20	21	17	12	12	11
XM_021737647.2	0	0	0	0	0	0	0	1	0	4	0	1	1	0	0	0	0	0
XM_021737648.2	9	6	9	8	8	7	10	9	10	10	11	10	9	10	9	11	10	11
XM_021737649.2	2	2	2	1	1	2	4	4	5	6	6	7	2	1	1	2	5	4
XM_021737650.2	0	0	0	0	0	0	0	0	0	0	0	0	0	0	0	0	0	0
XM_021737651.2	25	23	26	17	17	16	18	19	18	25	23	20	18	17	16	21	23	21
XM_021737652.2	2	2	3	5	4	4	4	6	4	3	4	3	3	4	2	6	6	6
XM_021737653.2	43	40	43	43	46	46	38	38	42	43	41	38	38	39	43	19	20	20
XM_021737654.2	7	8	6	7	7	8	5	6	4	7	8	8	8	7	9	6	7	6
XM_021737658.2	23	24	19	22	19	19	11	14	15	32	32	29	29	30	24	20	22	15
XM_021737660.2	0	0	0	0	0	1	0	0	0	0	0	0	0	0	0	0	0	0
XM_021737661.2	11	11	12	14	13	13	13	13	12	14	16	16	13	13	16	8	7	8
XM_021737662.1	0	0	0	0	0	0	0	0	0	0	0	0	0	0	0	0	0	0
XM_021737663.2	0	0	0	0	0	0	0	0	0	0	0	0	0	0	0	0	0	0
XM_021737664.2	23	21	24	20	15	17	16	16	18	29	22	27	16	14	15	22	25	23
XM_021737665.2	0	0	0	0	0	0	0	0	0	0	0	0	0	0	0	0	0	0
XM_021737666.2	10	7	10	2	5	7	11	3	5	0	0	2	2	3	10	0	0	4
XM_021737667.2	5	4	5	6	3	6	4	4	3	6	5	7	5	5	6	0	0	0
XM_021737669.2	0	0	0	0	0	0	1	0	0	0	0	0	0	0	0	7	6	7
XM_021737670.2	0	0	0	0	0	0	0	0	0	1	2	0	0	0	0	0	0	0
XM_021737671.2	0	0	0	0	0	0	0	0	0	0	0	0	0	0	0	0	0	0
XM_021737672.2	0	0	0	0	0	0	0	0	0	0	0	0	0	0	0	0	0	0
XM_021737674.2	0	0	0	0	0	0	0	0	0	1	1	1	0	0	0	1	0	0
XM_021737675.2	10	10	11	8	9	7	5	4	6	13	16	12	10	14	11	13	15	14
XM_021737676.2	0	0	0	0	0	0	0	0	0	0	0	0	1	0	0	0	0	0
XM_021737677.2	2	2	2	2	2	2	1	1	1	11	9	9	4	5	6	4	3	2
XM_021737678.2	12	10	12	18	18	18	13	15	12	9	13	11	20	18	18	5	5	5
XM_021737679.2	3	4	2	4	5	4	4	4	3	1	2	2	6	5	5	2	2	2
XM_021737680.2	0	0	0	0	0	0	0	0	0	0	0	0	0	0	0	0	0	0
XM_021737682.2	0	0	0	1	2	2	0	1	1	0	0	0	1	0	0	0	0	0
XM_021737684.2	16	17	16	24	23	20	14	17	16	19	18	21	26	27	27	17	18	21
XM_021737685.2	1	1	0	0	0	0	0	0	0	0	0	0	0	0	0	2	2	1
XM_021737686.2	6	4	3	4	1	0	2	3	3	4	3	0	1	3	4	0	0	0
XM_021737688.2	5	8	11	11	9	11	8	8	7	8	9	12	8	8	8	12	12	13
XM_021737689.2	1	1	0	2	1	1	0	1	0	2	3	1	1	0	3	0	0	0
XM_021737690.2	2	3	3	4	3	5	5	5	4	1	3	3	3	4	5	3	4	3
XM_021737691.2	220	240	205	276	290	276	194	208	212	219	214	224	227	209	227	131	128	134
XM_021737692.2	3	4	0	3	4	0	0	0	1	4	0	5	6	3	1	0	0	0
XM_021737693.2	21	22	24	14	15	16	7	7	8	43	43	42	24	25	26	19	16	19
XM_021737694.2	22	21	21	20	18	20	13	12	11	25	27	27	17	19	17	19	20	19
XM_021737695.2	41	38	44	69	67	69	81	84	80	48	47	44	64	64	66	52	54	54
XM_021737696.2	37	35	37	33	30	30	28	30	28	42	41	45	34	34	36	28	25	28
XM_021737697.2	0	0	0	0	0	0	0	0	0	0	0	0	0	0	0	0	0	0
XM_021737698.2	0	0	0	0	0	0	0	0	0	0	0	0	0	0	0	0	0	0
XM_021737701.2	0	0	0	0	0	0	0	0	0	0	0	0	0	0	0	0	0	0
XM_021737702.2	5	6	6	20	20	18	21	19	20	8	8	9	13	11	11	9	10	10
XM_021737703.2	75	75	81	123	115	122	170	180	167	103	105	103	125	126	134	166	161	166
XM_021737704.2	0	0	0	0	0	0	0	0	0	0	0	1	0	1	0	0	0	0
XM_021737705.2	15	17	17	19	19	19	17	15	19	23	19	24	21	20	22	20	19	21
XM_021737707.2	0	0	0	0	0	0	0	0	0	0	0	0	0	0	0	0	0	0
XM_021737708.2	59	68	65	75	73	76	108	98	99	48	56	51	63	69	69	73	80	82
XM_021737709.2	18	17	19	15	16	16	14	14	13	23	24	21	17	18	18	8	9	10
XM_021737710.2	0	0	0	0	0	0	0	0	0	0	0	0	0	0	0	0	0	0
XM_021737711.2	0	0	0	2	4	3	3	3	2	2	2	4	4	2	3	8	8	7
XM_021737712.2	0	0	0	0	0	0	0	0	0	0	0	0	0	0	0	0	0	0
XM_021737713.1	5	7	5	4	1	2	1	2	3	3	3	2	1	2	1	0	0	0
XM_021737715.2	0	0	0	3	2	14	0	3	9	0	0	1	0	7	6	0	0	0
XM_021737717.2	4	4	5	4	4	3	4	3	4	5	6	6	4	3	4	3	3	3
XM_021737719.2	0	0	0	0	0	0	0	0	0	0	0	0	0	0	0	0	0	0
XM_021737720.2	12	13	13	12	12	13	13	15	14	10	11	11	12	9	9	11	14	11
XM_021737721.2	9	9	10	10	11	11	10	11	14	17	16	13	11	14	13	18	15	15
XM_021737722.2	0	3	1	0	0	1	0	0	0	0	5	0	0	0	0	0	0	0
XM_021737723.1	217	210	207	204	209	199	148	142	156	131	127	147	123	111	136	98	97	103
XM_021737724.2	2	2	4	2	2	2	1	1	1	3	3	4	2	3	2	0	0	0
XM_021737725.2	4	5	4	8	8	5	3	3	4	2	5	4	3	1	3	4	3	2
XM_021737726.2	163	165	153	182	164	168	132	138	135	100	104	110	133	139	136	223	240	236
XM_021737727.2	12	12	9	12	11	12	8	8	7	16	15	15	14	15	17	15	13	12
XM_021737728.2	0	0	0	0	1	0	0	1	0	0	0	0	0	0	0	0	0	0
XM_021737731.2	0	0	0	2	3	2	1	2	1	1	1	0	1	2	1	0	0	1
XM_021737733.2	2	2	2	14	16	17	1	1	1	0	0	0	20	17	18	0	0	0
XM_021737734.2	58	61	63	37	34	33	15	16	17	56	52	51	46	40	41	43	45	41
XM_021737735.2	0	0	0	0	0	1	0	0	0	0	1	0	0	0	0	0	0	0
XM_021737736.2	17	20	20	18	22	21	17	17	18	23	23	22	20	19	18	21	21	17
XM_021737737.2	5	5	4	5	3	4	2	2	1	6	7	6	4	4	4	1	1	0
XM_021737738.2	0	0	0	0	0	0	0	0	0	0	0	0	0	0	0	0	0	0
XM_021737739.2	0	0	0	0	0	0	0	0	0	0	0	0	0	0	0	0	0	0
XM_021737740.2	0	0	0	0	0	0	0	0	0	0	0	0	0	0	0	0	0	0
XM_021737743.2	1	1	0	1	1	1	0	0	0	0	0	0	1	0	0	0	0	0
XM_021737745.2	4	0	0	0	0	0	4	0	0	0	1	1	1	0	0	0	0	0
XM_021737746.2	0	0	0	0	0	0	0	0	0	0	0	0	0	0	0	0	0	0
XM_021737747.2	0	0	0	0	0	0	0	0	0	0	0	0	0	0	0	0	0	0
XM_021737749.2	0	0	0	0	0	0	0	0	0	0	0	0	0	0	0	1	1	1
XM_021737750.2	9	9	9	3	3	1	1	1	0	9	9	8	4	5	5	13	16	15
XM_021737751.2	1	2	0	2	0	0	0	0	0	0	0	0	0	0	0	0	0	0
XM_021737752.2	2	2	3	3	2	2	2	2	2	4	5	4	4	2	2	1	1	1
XM_021737753.2	10	8	14	7	6	0	7	7	0	13	15	13	8	6	10	12	12	11
XM_021737754.2	6	6	6	13	14	15	12	9	12	5	4	5	8	7	8	7	5	5
XM_021737755.2	36	38	34	28	27	32	16	17	17	20	23	22	20	19	16	30	27	31
XM_021737756.2	4	5	4	8	9	7	8	13	12	4	4	5	8	7	8	3	5	4
XM_021737757.2	0	0	0	0	0	0	0	0	0	0	0	0	0	0	0	0	0	0
XM_021737758.2	0	0	0	0	0	0	0	0	0	0	0	0	0	0	0	0	0	0
XM_021737759.2	0	0	0	0	0	0	0	0	0	0	0	0	0	0	0	0	0	0
XM_021737760.2	34	37	40	41	40	34	36	36	41	37	37	32	34	33	36	22	23	23
XM_021737761.2	178	180	174	190	190	180	242	231	230	198	188	185	161	151	148	187	194	191
XM_021737762.2	13	12	13	13	10	15	14	13	13	8	9	15	11	8	9	2	2	5
XM_021737763.2	407	408	408	289	309	302	258	264	266	411	399	396	368	354	371	336	343	345
XM_021737764.2	409	426	392	324	317	320	471	458	481	483	498	513	439	451	452	476	460	452
XM_021737765.2	19	22	19	13	15	13	9	8	8	20	13	16	11	8	6	0	0	0
XM_021737766.2	4	5	9	12	16	15	5	5	6	0	7	5	4	8	9	14	15	13
XM_021737768.2	0	1	2	1	0	1	0	0	0	0	1	2	2	2	1	2	1	2
XM_021737769.2	462	462	505	358	371	370	350	342	340	599	573	575	518	542	543	509	500	503
XM_021737770.2	7	8	8	4	6	6	2	2	2	5	6	6	3	2	3	0	0	0
XM_021737771.2	0	0	0	0	0	0	0	0	0	0	0	0	0	0	0	0	0	0
XM_021737772.2	59	69	58	86	91	92	132	129	124	124	106	116	124	131	127	116	121	122
XM_021737773.2	83	83	87	87	93	94	110	111	112	71	82	70	115	114	118	83	84	89
XM_021737774.2	40	41	42	50	46	48	34	34	36	68	66	67	50	53	58	63	62	59
XM_021737775.2	139	136	137	169	170	187	168	171	174	96	96	93	119	120	132	85	93	98
XM_021737776.2	1	1	1	8	6	6	5	5	4	3	4	3	2	3	2	7	6	6
XM_021737777.2	38	31	34	32	34	32	31	28	29	42	47	47	35	29	38	64	67	67
XM_021737778.2	2	2	2	5	6	5	4	4	3	2	2	2	3	2	2	0	0	0
XM_021737779.2	0	0	0	0	0	0	0	0	0	0	0	0	0	0	0	0	0	0
XM_021737780.2	17	19	16	15	18	17	8	8	10	25	23	24	18	17	21	11	12	11
XM_021737781.2	2	4	4	8	8	5	4	1	2	1	0	0	5	1	3	9	5	5
XM_021737782.2	36	37	36	32	32	35	17	23	17	30	37	35	37	39	34	25	22	25
XM_021737783.2	2	0	1	3	3	1	0	0	0	1	0	2	3	1	1	1	3	4
XM_021737784.2	0	0	0	0	0	0	0	0	0	0	0	0	0	0	0	0	0	0
XM_021737785.2	0	0	0	0	0	0	0	0	0	0	0	0	0	0	0	0	0	0
XM_021737786.2	1	1	0	1	2	2	0	0	0	2	2	3	3	3	2	1	2	2
XM_021737787.2	0	0	0	0	0	0	0	0	0	0	0	0	0	0	0	0	0	0
XM_021737788.2	1	2	2	1	1	2	6	2	3	2	2	2	1	1	2	3	4	3
XM_021737789.2	7	8	6	7	5	7	0	3	3	5	6	6	5	5	6	4	3	4
XM_021737790.1	0	0	0	0	0	0	0	0	0	0	0	0	0	0	0	0	0	0
XM_021737791.2	0	0	0	0	1	0	0	0	0	1	1	1	1	1	1	1	1	1
XM_021737792.2	0	0	0	0	0	0	0	0	0	0	0	0	0	0	0	0	0	0
XM_021737793.2	0	0	0	0	0	0	0	0	0	0	0	0	0	0	0	0	0	0
XM_021737794.2	0	1	0	0	0	0	0	0	0	0	0	0	0	0	0	0	0	0
XM_021737795.2	5	6	5	0	0	0	2	2	4	6	6	6	0	0	0	1	1	1
XM_021737796.2	14	14	11	13	12	13	11	12	12	11	11	11	14	12	12	6	6	7
XM_021737798.2	0	0	0	0	0	0	0	0	0	0	0	0	0	0	0	0	0	0
XM_021737799.2	0	0	0	0	0	0	0	0	0	0	0	0	0	0	0	0	0	0
XM_021737800.2	0	0	0	0	0	0	0	0	0	0	1	0	0	0	0	0	0	0
XM_021737801.2	17	17	16	10	11	11	2	3	2	57	56	57	24	23	23	9	8	8
XM_021737802.2	12	15	15	7	9	6	11	10	7	15	15	18	17	14	14	13	12	19
XM_021737803.2	27	29	29	22	21	24	27	30	29	32	30	30	15	17	17	41	35	46
XM_021737804.2	0	0	0	0	0	0	0	0	0	0	0	0	0	0	0	1	1	0
XM_021737805.2	0	0	0	0	0	0	0	0	0	0	0	0	0	0	0	0	0	0
XM_021737806.2	33	40	37	30	30	28	25	24	24	29	32	33	23	25	25	24	27	26
XM_021737807.2	28	28	28	11	8	9	5	5	5	44	46	46	9	10	9	5	5	4
XM_021737808.2	14	10	15	18	16	14	8	16	10	8	11	11	7	8	10	0	0	0
XM_021737809.2	2	0	0	2	2	2	4	2	5	1	3	3	2	1	0	12	16	15
XM_021737810.2	8	8	11	13	8	13	15	10	13	20	20	22	12	16	10	11	12	6
XM_021737811.2	61	59	61	60	58	57	52	50	50	57	57	57	53	48	51	42	41	40
XM_021737812.2	5	5	4	4	4	4	3	2	3	6	6	5	4	3	3	2	2	2
XM_021737813.2	0	0	0	0	0	0	0	0	0	0	0	0	0	0	0	0	0	0
XM_021737815.2	19	20	20	7	14	14	9	9	11	19	23	15	17	17	16	7	4	2
XM_021737816.2	0	0	0	6	0	0	0	0	0	0	0	4	0	0	0	20	21	22
XM_021737817.2	131	141	141	144	134	129	153	157	155	126	130	112	128	135	126	104	100	101
XM_021737818.2	2	2	1	1	2	0	0	0	0	3	3	3	0	1	0	0	0	0
XM_021737819.2	3	4	3	4	4	3	2	3	2	3	2	3	2	2	3	1	0	1
XM_021737820.2	0	0	0	0	0	0	0	0	0	0	0	0	0	0	0	0	0	0
XM_021737821.2	0	0	0	0	0	0	0	0	0	0	0	0	0	0	0	0	0	0
XM_021737822.2	5	4	5	3	2	3	0	0	0	34	30	29	12	14	11	8	6	6
XM_021737823.2	127	121	124	105	120	115	96	83	82	86	92	90	96	100	104	107	106	109
XM_021737824.2	69	63	71	54	61	63	59	65	52	61	56	60	70	69	61	66	60	63
XM_021737825.2	38	41	39	47	52	48	53	51	52	45	40	43	55	62	56	57	56	55
XM_021737826.2	4	2	2	0	0	1	3	1	3	11	4	5	1	1	3	0	0	0
XM_021737827.2	0	0	0	0	0	2	1	3	1	0	0	0	0	0	0	0	0	0
XM_021737828.2	4	3	3	5	5	5	7	5	7	8	10	9	7	7	9	4	5	5
XM_021737830.2	8	9	10	13	14	15	12	14	13	6	7	7	12	11	11	8	7	8
XM_021737831.2	35	25	37	32	27	38	32	25	20	17	29	12	25	33	22	38	43	42
XM_021737832.2	1	7	3	11	14	6	7	12	18	24	19	28	15	6	22	10	5	4
XM_021737833.2	3	4	3	4	4	4	3	4	4	4	5	4	4	3	4	0	1	1
XM_021737834.2	3	2	1	2	0	0	0	0	0	0	2	0	0	0	0	0	0	0
XM_021737835.2	11	10	10	8	9	8	5	4	6	12	13	12	11	10	10	10	8	9
XM_021737836.2	0	0	0	0	0	0	1	3	1	0	0	0	0	0	0	0	0	0
XM_021737837.2	0	0	0	0	0	0	0	0	0	0	0	0	0	0	0	0	0	0
XM_021737838.2	5	4	4	3	3	2	2	3	3	3	5	5	3	3	3	6	7	7
XM_021737839.2	0	2	1	0	0	1	0	1	0	0	0	0	0	0	1	0	0	0
XM_021737840.2	130	131	118	127	115	114	83	78	79	121	128	135	91	90	96	147	142	143
XM_021737841.2	8	6	12	9	9	9	9	7	9	10	11	9	11	11	10	7	7	7
XM_021737842.2	4	7	0	0	0	0	0	0	0	0	0	0	0	0	3	0	0	0
XM_021737843.2	2	1	3	0	1	0	1	2	1	0	1	0	1	0	0	0	0	0
XM_021737844.2	7	6	6	5	6	6	4	4	4	6	5	9	6	6	5	0	0	0
XM_021737845.2	0	2	2	1	0	0	0	0	0	2	3	0	0	0	0	5	4	5
XM_021737846.1	79	87	77	50	56	58	39	36	42	42	45	44	51	43	50	42	48	44
XM_021737848.2	14	14	15	15	14	14	16	14	15	23	24	22	19	19	16	15	14	14
XM_021737850.2	131	124	126	122	129	133	131	115	113	106	107	111	120	121	122	90	93	85
XM_021737852.2	0	0	0	0	0	0	0	0	0	0	1	0	0	0	1	0	0	0
XM_021737853.2	2	2	1	2	1	2	1	0	1	4	3	3	3	2	3	2	1	2
XM_021737854.2	1	1	2	0	0	0	0	0	0	2	3	4	0	1	1	0	0	0
XM_021737855.2	7	5	8	3	4	3	4	3	3	5	3	3	3	4	4	6	7	6
XM_021737856.2	47	45	48	67	69	71	90	87	88	50	52	53	70	68	63	74	80	74
XM_021737857.2	2	3	2	2	3	1	0	1	0	1	3	1	1	0	1	5	5	8
XM_021737858.2	7	4	7	7	4	6	7	8	8	14	11	13	10	10	9	9	7	6
XM_021737859.2	0	0	0	1	0	0	0	0	0	0	0	0	0	0	0	3	3	5
XM_021737860.2	7	3	2	5	5	4	2	3	2	9	8	9	6	6	6	0	0	0
XM_021737861.2	0	4	0	0	0	0	0	0	0	0	0	0	0	0	0	0	0	0
XM_021737863.2	0	0	2	1	1	1	0	0	1	4	3	4	1	1	1	0	0	0
XM_021737865.2	45	42	47	14	14	13	17	17	17	48	49	44	50	48	49	8	10	11
XM_021737866.2	32	37	35	31	31	33	20	25	25	22	24	29	30	26	26	37	33	39
XM_021737867.2	0	0	0	0	0	0	0	0	0	0	0	0	0	0	0	0	0	0
XM_021737868.2	17	10	14	10	16	16	12	10	11	10	10	12	18	12	15	5	4	4
XM_021737869.2	0	0	0	0	0	0	0	0	0	0	0	0	0	1	1	0	0	0
XM_021737871.2	23	24	25	29	32	28	32	33	33	18	19	19	20	19	21	20	20	22
XM_021737872.2	0	0	0	0	0	0	0	0	0	0	0	0	0	0	0	0	0	0
XM_021737873.2	0	0	0	0	0	1	1	0	0	0	0	0	0	0	0	0	0	0
XM_021737874.2	0	1	0	0	0	0	0	0	0	0	0	0	0	0	0	0	0	0
XM_021737875.2	1	1	1	1	2	1	0	0	0	1	1	2	0	1	0	1	2	1
XM_021737876.2	1	0	0	0	0	0	0	0	0	0	1	0	1	0	0	0	0	0
XM_021737877.2	0	0	0	0	0	0	0	0	0	0	0	0	0	0	0	0	0	0
XM_021737878.2	0	0	0	0	0	0	0	0	1	0	0	0	0	0	0	0	0	0
XM_021737879.2	0	0	0	0	0	0	0	0	0	0	0	0	0	0	0	0	0	0
XM_021737880.2	0	0	0	0	0	0	0	0	0	0	0	0	0	0	0	0	0	0
XM_021737881.2	0	0	0	0	0	0	0	0	0	0	0	0	0	0	0	0	0	0
XM_021737882.2	0	0	0	0	0	0	0	0	0	0	0	0	0	0	0	0	0	0
XM_021737883.2	0	0	0	0	0	0	0	0	0	0	0	0	0	0	1	0	0	0
XM_021737884.2	0	0	0	0	0	0	0	0	0	2	3	2	1	0	0	0	0	0
XM_021737885.2	0	1	0	0	0	0	0	0	0	0	0	1	1	0	0	0	0	0
XM_021737886.2	3	0	0	0	1	1	2	2	0	1	2	0	1	3	3	4	5	2
XM_021737888.2	51	54	46	51	59	51	59	58	59	37	39	44	48	39	38	45	46	49
XM_021737889.2	3	3	2	29	32	31	11	11	11	5	4	5	12	11	11	4	3	4
XM_021737890.2	0	0	1	1	1	0	0	0	0	1	1	1	0	0	0	0	0	0
XM_021737891.2	0	0	0	0	0	0	0	0	0	0	0	0	0	0	0	0	0	0
XM_021737892.2	1	1	1	2	1	0	1	0	0	1	0	0	0	0	1	2	2	2
XM_021737893.2	4	4	4	9	7	7	15	12	11	3	4	3	2	4	6	6	8	9
XM_021737894.2	0	0	0	0	0	0	0	0	0	0	0	0	0	0	0	0	0	0
XM_021737895.2	0	1	0	0	0	0	0	0	0	0	0	0	0	0	0	0	0	0
XM_021737899.2	1	2	1	5	4	3	3	3	2	1	2	1	3	1	2	0	0	0
XM_021737900.2	3	2	3	3	2	2	1	2	3	1	2	0	0	0	0	0	0	0
XM_021737901.2	74	72	72	77	76	69	81	87	88	58	47	51	45	45	46	88	88	92
XM_021737902.2	2	4	2	8	21	13	13	4	9	7	1	4	12	10	9	0	0	0
XM_021737903.2	21	19	23	21	8	14	9	16	12	21	27	24	14	13	15	21	20	20
XM_021737904.2	3	4	3	2	3	2	3	4	2	3	3	4	3	4	3	1	1	1
XM_021737905.2	5	4	4	9	8	6	8	8	9	5	4	3	5	6	5	12	17	15
XM_021737906.2	4	4	4	4	5	4	3	3	2	4	5	5	2	3	3	4	3	4
XM_021737907.2	1	1	1	1	1	1	0	1	1	2	1	2	1	2	1	2	2	1
XM_021737908.2	451	460	440	519	495	512	551	566	595	864	881	856	762	754	767	605	667	654
XM_021737909.2	72	54	98	55	83	58	112	88	99	105	89	121	101	93	88	68	69	78
XM_021737910.2	149	161	98	35	64	76	49	49	0	3	0	0	0	0	0	164	104	102
XM_021737911.2	51	52	54	73	79	72	65	62	66	37	43	38	52	48	47	57	60	58
XM_021737912.2	0	0	0	0	0	0	0	0	0	0	0	0	0	0	0	0	0	0
XM_021737913.2	0	0	0	0	0	0	0	0	0	0	0	0	0	0	0	0	0	0
XM_021737914.2	11	10	11	9	10	11	11	9	12	12	13	8	15	13	10	6	6	5
XM_021737915.2	55	61	57	40	43	43	38	37	36	51	54	56	58	65	59	32	31	34
XM_021737916.2	16	13	14	14	16	17	12	12	14	21	20	15	19	18	16	15	17	15
XM_021737918.2	301	324	320	237	221	239	206	199	209	244	238	253	158	152	159	245	250	257
XM_021737919.2	17	18	18	16	15	15	14	11	12	19	20	19	15	16	15	9	9	8
XM_021737921.2	4	4	2	3	3	4	6	5	4	3	6	6	5	5	6	3	3	2
XM_021737922.2	0	0	0	0	0	0	0	0	0	0	0	0	0	0	0	2	2	2
XM_021737923.2	12	10	10	16	16	14	19	15	21	12	12	11	16	15	17	9	9	12
XM_021737924.2	1	2	2	2	1	1	1	1	0	0	1	0	1	1	1	2	1	2
XM_021737926.2	0	0	0	0	0	0	0	0	0	0	0	0	0	0	0	0	0	0
XM_021737927.2	0	0	0	0	0	0	0	0	0	0	0	0	0	0	0	0	0	0
XM_021737928.2	0	0	0	0	0	0	0	0	0	0	0	0	0	0	0	0	0	0
XM_021737929.2	0	0	0	0	0	1	0	0	0	0	0	0	0	0	0	0	0	0
XM_021737930.2	21	20	20	25	27	29	20	22	20	21	21	21	25	27	21	30	30	38
XM_021737931.2	59	58	52	48	47	47	40	46	42	38	38	34	30	29	30	44	44	38
XM_021737932.2	0	0	2	1	0	0	0	0	0	0	0	0	0	0	0	0	0	0
XM_021737933.2	39	43	36	48	48	46	30	33	29	26	26	18	26	33	32	21	22	22
XM_021737934.2	11	9	8	55	54	48	27	29	27	6	7	7	33	33	36	11	12	12
XM_021737935.2	0	0	0	0	0	3	0	0	0	0	0	0	0	3	0	0	0	0
XM_021737936.2	29	29	32	33	32	33	28	25	27	46	48	43	33	33	34	20	21	20
XM_021737937.2	3	2	2	2	3	2	1	0	1	2	1	1	2	1	2	1	1	0
XM_021737938.2	5	8	13	8	5	8	4	3	5	6	7	7	5	6	5	9	12	7
XM_021737939.2	8	7	7	8	8	9	7	6	6	7	8	8	7	7	7	4	5	5
XM_021737940.2	0	0	0	5	4	1	0	0	0	0	0	0	0	0	0	0	0	0
XM_021737941.2	14	6	7	11	10	12	6	10	3	2	8	7	6	8	10	0	0	0
XM_021737942.2	0	6	4	0	2	0	4	0	8	5	0	0	2	0	0	12	14	13
XM_021737943.2	0	0	0	1	0	0	0	0	0	0	0	0	1	0	0	0	0	0
XM_021737944.2	0	0	0	1	2	2	1	0	1	0	0	0	0	0	1	0	0	0
XM_021737945.2	15	15	17	19	18	19	15	14	17	17	15	18	15	19	18	8	11	9
XM_021737946.2	0	0	0	0	1	0	0	0	0	0	0	0	0	0	0	0	0	0
XM_021737947.2	0	0	0	0	0	0	0	0	0	0	0	0	0	0	0	0	0	0
XM_021737948.2	14	17	15	16	17	16	23	27	27	16	17	17	23	21	23	29	26	25
XM_021737949.2	21	22	16	26	28	28	21	22	21	15	16	8	19	17	17	23	19	17
XM_021737950.2	151	186	169	156	150	144	139	141	142	122	137	122	121	117	111	110	116	97
XM_021737951.2	1	1	2	1	1	2	0	1	1	5	5	6	2	2	2	4	3	3
XM_021737952.2	4	7	3	4	3	3	3	2	2	0	2	2	3	2	2	0	0	0
XM_021737953.2	0	0	0	0	0	0	0	0	0	3	0	0	0	0	0	4	5	4
XM_021737954.2	0	0	0	0	0	1	0	0	0	0	0	1	0	0	0	1	0	0
XM_021737955.2	7	8	7	9	6	7	3	4	3	7	6	4	5	4	4	1	1	3
XM_021737957.2	9	12	10	12	11	9	18	19	18	20	20	17	23	26	26	18	15	19
XM_021737958.2	5	2	5	4	2	2	6	3	3	0	2	6	1	1	2	0	0	0
XM_021737959.2	5	1	4	0	2	6	9	7	4	3	1	5	6	4	3	0	0	0
XM_021737960.2	31	25	27	35	35	34	38	38	38	22	19	22	33	32	35	23	21	22
XM_021737961.2	1	1	0	1	1	1	0	0	0	2	2	2	1	1	1	1	2	1
XM_021737962.2	10	5	10	15	10	13	6	10	8	19	13	15	16	17	15	0	0	0
XM_021737964.2	0	0	0	0	0	0	0	0	0	1	1	0	0	0	0	0	0	0
XM_021737965.2	3	10	5	1	4	3	5	0	3	3	10	9	1	0	2	10	9	10
XM_021737966.2	92	93	90	81	77	81	65	65	64	111	110	117	109	104	104	93	94	95
XM_021737967.2	133	127	136	110	117	112	106	101	109	175	180	190	142	124	139	160	151	155
XM_021737968.1	33	30	34	58	57	54	96	95	95	37	40	39	78	76	80	111	110	115
XM_021737969.1	0	0	0	0	0	0	0	0	0	0	0	0	0	0	0	0	0	0
XM_021737970.2	0	0	0	1	2	1	1	1	0	1	1	0	1	0	0	0	0	0
XM_021737971.2	1	1	1	3	2	2	1	2	1	2	2	3	1	2	2	0	1	1
XM_021737972.2	0	0	0	0	0	0	0	0	0	0	0	0	0	0	0	0	0	0
XM_021737973.2	3	4	4	6	7	6	5	6	5	2	3	2	2	4	4	6	4	5
XM_021737974.2	7	4	5	12	10	11	8	9	8	5	5	4	5	5	4	2	3	3
XM_021737975.2	114	118	107	101	116	103	124	123	119	159	153	160	177	179	171	267	255	251
XM_021737976.2	4	3	5	4	4	4	2	3	2	4	4	3	3	3	3	0	0	0
XM_021737977.1	0	0	0	0	0	0	0	0	0	0	0	0	0	0	0	0	0	0
XM_021737978.2	0	0	0	0	0	0	0	0	0	0	0	0	0	0	0	0	0	0
XM_021737979.2	9	10	9	8	8	8	6	6	5	10	10	9	9	9	9	5	6	6
XM_021737980.2	9	8	9	48	39	45	62	63	64	7	7	7	17	19	18	17	13	15
XM_021737982.2	0	1	1	1	1	1	1	1	1	1	1	1	1	1	1	1	2	2
XM_021737983.2	4	3	3	5	7	5	3	4	5	3	2	3	2	1	2	6	7	6
XM_021737984.2	15	21	20	14	13	13	18	14	15	17	21	23	24	23	23	16	20	18
XM_021737985.2	5	5	5	2	3	5	5	7	5	7	8	11	5	3	4	3	1	3
XM_021737986.2	14	15	14	13	15	9	9	9	9	13	13	13	13	14	13	9	8	8
XM_021737987.2	11	7	6	4	3	4	4	5	3	43	39	33	20	14	18	15	17	16
XM_021737989.2	4	4	4	7	7	8	28	25	27	7	6	7	9	9	10	28	28	30
XM_021737990.2	0	0	0	0	0	0	0	0	0	0	0	0	0	0	0	0	0	0
XM_021737991.2	37	35	34	50	44	39	29	32	31	36	38	45	32	32	36	35	36	38
XM_021737992.2	4	4	5	4	4	6	4	3	4	4	5	8	3	3	4	0	0	5
XM_021737994.2	74	84	75	49	45	50	26	27	31	76	69	78	35	37	39	33	28	28
XM_021737995.2	1	2	2	1	0	6	0	0	0	0	0	0	0	0	1	0	0	0
XM_021737996.2	13	11	11	10	10	12	8	8	9	15	13	15	11	11	10	8	7	8
XM_021737997.2	0	0	0	0	0	0	0	0	0	0	0	0	0	0	0	0	0	0
XM_021737998.2	3	2	4	8	10	11	8	6	7	3	3	4	4	4	3	2	4	2
XM_021737999.2	69	67	70	109	98	106	96	101	103	47	39	43	73	65	67	113	104	108
XM_021738000.2	5	5	4	11	11	13	9	11	12	23	20	20	18	18	18	34	31	36
XM_021738002.2	0	0	0	0	0	0	0	0	0	0	0	0	0	0	0	0	0	0
XM_021738003.2	0	0	0	0	0	0	0	0	0	0	0	0	0	0	0	0	0	0
XM_021738004.2	0	0	0	1	1	1	0	0	0	0	0	0	1	0	0	1	1	1
XM_021738006.2	0	0	0	0	0	0	0	0	0	0	0	1	0	0	0	0	0	0
XM_021738007.2	33	36	37	24	27	30	33	35	35	43	43	45	48	47	45	26	25	28
XM_021738008.2	64	66	66	96	91	102	29	26	30	103	109	105	34	31	31	27	28	30
XM_021738010.2	161	160	146	129	135	127	91	100	97	161	152	153	148	141	143	90	82	87
XM_021738011.2	7	5	8	5	4	5	5	4	4	3	4	2	2	1	2	2	3	1
XM_021738013.2	18	20	21	15	15	13	7	6	4	27	23	27	14	13	9	12	12	13
XM_021738015.2	7	4	6	2	1	1	3	3	5	13	10	10	2	0	3	0	0	0
XM_021738017.1	0	0	0	0	0	0	0	0	0	0	0	0	0	0	0	0	0	0
XM_021738018.2	11	10	8	3	6	6	4	7	4	12	14	9	12	10	11	8	8	7
XM_021738019.2	197	212	204	153	137	147	143	134	142	282	279	268	231	240	232	228	224	237
XM_021738020.2	0	0	0	0	0	0	0	0	0	0	0	0	0	0	0	0	0	0
XM_021738021.2	1	1	1	1	1	1	0	0	0	1	1	1	1	0	0	0	0	0
XM_021738022.2	23	26	18	28	35	33	22	18	21	8	6	4	20	28	24	40	30	29
XM_021738023.2	0	0	0	0	0	0	0	0	0	0	0	0	0	0	0	0	0	0
XM_021738024.2	3	0	2	1	1	1	5	4	0	5	1	6	1	0	4	0	0	0
XM_021738025.2	14	13	15	1	1	1	2	2	11	17	7	16	8	3	0	0	0	0
XM_021738026.2	2	3	5	8	4	10	3	5	3	8	18	12	0	0	0	27	34	41
XM_021738028.2	39	35	36	34	32	33	19	21	25	42	42	40	21	22	22	22	21	24
XM_021738029.2	3	3	3	4	4	5	3	5	1	3	1	2	1	3	1	6	5	5
XM_021738030.2	0	0	0	0	0	0	0	0	1	0	1	2	0	0	0	0	0	0
XM_021738031.2	0	0	0	0	0	1	0	0	0	0	0	0	0	0	0	0	0	0
XM_021738033.2	16	16	19	19	18	17	12	14	13	17	16	18	14	16	15	19	20	17
XM_021738034.2	0	0	0	0	0	0	0	0	0	0	0	0	0	0	0	0	0	0
XM_021738035.2	4	5	5	12	12	11	33	33	35	5	6	3	12	12	11	52	50	54
XM_021738036.2	6	4	6	6	5	3	3	4	2	2	4	3	6	5	3	0	0	0
XM_021738037.2	0	1	0	0	1	4	2	1	3	0	0	1	0	3	2	0	0	0
XM_021738038.2	0	1	0	0	0	0	0	0	0	4	1	1	0	0	0	12	11	11
XM_021738039.2	0	0	0	1	1	0	0	1	0	1	1	1	2	1	1	0	0	0
XM_021738040.2	0	1	0	0	1	0	1	0	0	1	0	1	0	0	0	0	0	0
XM_021738041.2	0	0	0	0	0	0	0	0	0	0	0	0	0	0	0	0	0	0
XM_021738042.2	1	1	0	3	3	2	16	18	16	1	1	1	3	3	4	5	6	6
XM_021738043.2	14	12	13	14	12	13	18	20	19	4	3	3	16	17	17	9	7	5
XM_021738044.2	0	0	0	0	0	0	0	0	0	0	0	0	0	0	0	0	0	0
XM_021738045.2	3	3	3	5	4	4	3	3	3	3	2	3	2	2	2	1	1	2
XM_021738046.2	134	145	132	102	97	104	52	51	40	104	101	102	66	63	55	64	63	65
XM_021738048.2	120	115	116	88	90	95	67	65	71	98	108	91	101	96	98	105	100	107
XM_021738051.2	32	30	29	8	9	12	2	2	2	43	41	43	24	20	19	15	15	15
XM_021738052.2	0	0	0	1	0	1	0	0	0	1	0	2	0	1	1	0	0	0
XM_021738053.2	0	1	0	0	1	0	0	0	0	1	0	1	0	0	0	1	1	1
XM_021738054.2	0	0	0	0	0	0	0	0	0	0	0	0	0	0	0	0	0	0
XM_021738055.2	0	0	0	1	0	0	0	0	0	0	2	0	1	1	0	0	0	0
XM_021738056.2	0	0	0	0	0	0	0	0	0	0	0	0	0	0	0	0	0	0
XM_021738057.2	321	336	342	610	597	595	156	166	167	254	268	265	352	367	367	312	306	307
XM_021738058.2	0	0	0	5	4	4	6	5	7	0	0	0	0	1	1	0	1	1
XM_021738059.2	4	4	0	2	6	4	5	3	6	5	4	2	6	6	5	0	0	0
XM_021738060.2	0	0	0	1	0	0	0	0	0	0	0	0	0	0	0	3	3	6
XM_021738061.2	0	0	3	0	0	0	0	0	0	0	0	0	0	0	0	4	0	0
XM_021738062.2	1	0	2	2	0	1	0	1	0	0	0	0	0	0	2	0	0	0
XM_021738063.2	7	5	6	4	5	4	0	3	2	8	7	7	5	7	7	7	8	6
XM_021738064.2	0	0	0	2	0	3	1	1	0	0	0	2	0	0	0	0	4	0
XM_021738065.2	17	17	18	14	15	16	3	4	4	30	28	31	11	12	10	14	14	13
XM_021738066.2	25	27	27	28	29	27	25	26	24	32	31	34	37	30	31	17	22	21
XM_021738068.2	51	52	45	59	54	63	51	44	44	50	54	50	54	54	52	40	36	41
XM_021738069.2	15	17	14	15	15	14	20	22	23	15	17	17	17	19	16	32	32	31
XM_021738070.2	0	0	0	0	0	0	0	0	0	1	1	2	0	0	0	0	0	0
XM_021738072.2	0	3	4	9	5	6	5	6	2	5	7	1	3	5	8	0	0	0
XM_021738073.2	8	3	0	3	3	3	0	0	2	3	2	7	2	1	0	0	0	0
XM_021738074.2	1	1	5	0	2	1	0	0	0	0	0	0	0	0	0	6	6	5
XM_021738075.2	97	110	109	91	90	93	49	47	44	84	88	75	48	52	53	76	67	71
XM_021738076.2	4	3	4	1	1	2	0	0	0	3	3	3	3	3	4	2	2	2
XM_021738077.2	0	0	0	0	0	0	0	0	1	0	0	0	0	0	0	0	0	0
XM_021738078.2	0	0	0	0	0	0	1	0	0	0	0	0	0	0	0	0	0	0
XM_021738081.2	0	0	0	1	0	0	0	0	0	0	0	0	0	0	0	2	2	1
XM_021738082.2	0	1	1	1	0	1	0	0	0	0	0	0	1	0	0	0	0	0
XM_021738083.2	7	8	6	7	6	7	12	11	11	4	3	3	7	6	4	15	14	15
XM_021738084.2	0	0	0	1	1	1	0	0	0	0	0	0	0	0	0	0	0	0
XM_021738085.2	0	0	0	6	7	15	0	0	0	0	0	0	0	0	0	0	0	0
XM_021738086.2	6	4	5	21	21	15	13	12	13	4	4	4	10	12	12	6	5	6
XM_021738087.2	65	77	68	72	74	70	48	58	51	85	90	84	72	78	79	56	56	60
XM_021738089.2	4	4	6	5	4	2	1	3	4	4	4	1	1	3	2	0	0	0
XM_021738090.2	0	0	0	0	0	1	0	0	0	0	0	2	0	0	0	0	0	0
XM_021738091.2	0	0	0	0	0	0	0	0	0	0	0	0	0	0	0	0	0	0
XM_021738092.2	3	5	4	6	7	6	5	6	7	6	6	6	4	4	6	1	2	1
XM_021738093.2	16	17	15	10	9	9	7	7	9	17	20	18	13	13	10	11	10	12
XM_021738094.2	48	46	46	176	185	171	175	163	167	7	9	10	283	272	274	62	61	61
XM_021738095.2	1	2	2	0	0	1	0	0	0	5	5	5	1	1	1	1	0	1
XM_021738096.2	2	1	1	4	4	2	5	5	5	2	2	2	4	5	4	5	5	5
XM_021738097.2	6	6	5	6	5	6	6	7	7	5	7	6	6	5	6	4	3	3
XM_021738098.2	367	360	394	286	284	294	184	173	172	299	290	285	210	215	219	284	292	298
XM_021738099.2	7	6	6	8	9	9	7	5	8	5	5	5	10	8	7	6	6	6
XM_021738100.2	1	1	1	0	0	0	0	0	0	2	2	1	0	0	0	0	0	0
XM_021738101.2	243	236	252	417	419	414	491	488	497	187	181	194	185	177	179	339	335	321
XM_021738102.1	69	70	64	50	55	52	26	30	29	83	90	83	23	21	23	29	29	32
XM_021738105.2	115	110	107	116	118	123	86	87	93	114	118	111	105	106	102	74	70	69
XM_021738106.2	0	0	0	0	0	0	1	2	0	1	1	1	0	0	0	0	0	0
XM_021738107.2	33	35	32	32	32	31	29	28	27	28	28	26	34	34	33	20	25	24
XM_021738108.2	0	0	0	0	0	0	0	0	0	1	0	0	0	0	0	0	0	0
XM_021738109.2	12	18	22	15	14	19	15	16	22	10	13	8	13	10	9	8	9	10
XM_021738110.2	20	11	9	14	18	10	11	3	0	8	10	14	13	5	9	18	20	25
XM_021738111.2	15	13	15	15	11	17	12	12	9	16	15	14	18	13	5	0	0	0
XM_021738112.2	28	28	25	34	40	39	37	43	36	13	12	16	21	19	21	26	23	24
XM_021738113.2	0	2	1	4	4	4	6	2	6	0	0	0	1	1	2	0	0	0
XM_021738114.2	3	6	3	8	7	5	5	4	4	3	2	2	0	4	4	10	7	10
XM_021738115.2	16	12	16	14	11	13	5	5	7	15	16	16	13	10	5	9	13	9
XM_021738116.2	5	4	5	5	4	3	2	4	3	2	4	3	2	4	3	4	4	4
XM_021738117.2	5	3	3	12	12	10	2	2	2	0	0	0	1	1	1	0	0	0
XM_021738118.2	4	3	3	2	1	2	0	0	0	4	5	5	1	1	1	0	0	0
XM_021738119.2	8	9	10	15	14	15	24	19	22	10	13	12	20	18	18	18	17	18
XM_021738120.2	0	0	0	2	1	1	0	0	0	2	1	2	1	0	1	0	0	0
XM_021738121.2	38	42	42	12	10	13	3	4	4	11	12	9	3	3	2	7	5	4
XM_021738122.2	0	0	0	0	0	0	0	0	0	0	0	0	0	0	0	0	0	0
XM_021738123.2	0	0	0	0	0	0	0	0	0	0	0	0	0	0	0	0	0	0
XM_021738124.2	16	19	16	12	12	13	5	6	6	14	14	13	15	15	13	5	4	6
XM_021738125.2	0	0	0	0	0	0	5	3	3	0	0	1	0	1	1	0	0	0
XM_021738126.2	2	2	1	1	1	1	0	0	0	3	2	2	1	2	3	1	3	1
XM_021738127.2	0	0	0	0	0	0	0	0	0	0	0	0	0	0	0	0	1	1
XM_021738128.2	0	0	0	0	0	0	0	0	0	0	0	0	2	1	2	0	0	0
XM_021738129.2	13	13	14	9	11	9	8	8	9	3	3	2	5	4	4	7	8	7
XM_021738130.2	173	177	173	256	232	252	167	177	157	218	228	208	208	222	216	178	167	169
XM_021738131.2	3	3	3	4	3	3	2	2	2	0	0	0	2	1	2	0	0	0
XM_021738132.2	2	3	2	0	0	0	0	0	0	1	1	2	0	0	0	0	0	0
XM_021738133.2	14	11	12	18	18	16	6	7	5	20	19	20	20	18	21	18	17	21
XM_021738134.2	7	7	9	8	7	7	2	3	3	3	3	3	2	4	6	0	0	0
XM_021738135.2	0	1	0	0	0	0	0	0	0	0	0	0	2	1	0	2	2	2
XM_021738136.2	23	22	23	30	29	31	41	43	42	32	32	29	40	41	42	48	46	47
XM_021738137.2	0	1	0	0	0	0	0	0	0	0	0	0	0	0	0	0	0	0
XM_021738138.2	1	0	0	1	1	2	0	0	0	1	0	0	0	0	0	0	0	0
XM_021738139.2	0	0	0	0	0	0	0	0	0	0	0	0	0	0	0	0	0	0
XM_021738140.2	0	0	1	1	0	1	0	0	0	1	1	1	0	1	1	1	1	0
XM_021738141.2	0	0	1	0	0	0	0	0	0	0	0	0	0	0	0	0	0	0
XM_021738142.2	2280	2310	2281	2429	2483	2439	3699	3762	3704	2495	2533	2519	3157	3135	3183	3846	3852	3866
XM_021738143.2	0	0	0	1	0	0	0	0	0	0	0	0	0	0	0	0	0	0
XM_021738144.2	0	0	0	2	5	2	1	0	0	0	0	5	0	0	0	2	2	2
XM_021738145.2	1	3	0	0	0	0	0	0	1	3	3	0	2	3	1	0	0	0
XM_021738146.2	2	2	1	1	1	1	1	1	1	1	2	2	2	2	2	2	2	1
XM_021738147.2	0	1	2	2	2	4	0	0	1	0	0	0	0	0	0	0	0	0
XM_021738148.2	7	8	7	8	6	8	4	4	4	10	9	8	5	4	3	2	1	1
XM_021738149.2	1	0	0	0	0	0	0	0	0	1	1	1	0	0	0	0	0	0
XM_021738150.2	0	0	0	0	0	0	0	0	0	0	0	1	0	0	0	0	0	0
XM_021738151.2	44	41	47	46	43	42	39	36	38	26	26	26	22	25	29	30	29	29
XM_021738152.2	11	10	9	1	1	1	0	0	0	7	8	7	4	3	4	2	2	1
XM_021738157.2	51	47	45	29	43	37	49	28	38	70	61	55	52	69	72	40	61	44
XM_021738158.2	666	641	659	504	489	482	516	531	501	793	836	813	768	727	762	1097	1069	1083
XM_021738159.2	3	3	3	3	3	2	2	2	2	2	3	3	3	3	2	6	6	5
XM_021738160.2	1	1	0	1	2	1	0	0	0	0	2	1	2	0	0	0	0	0
XM_021738161.2	81	85	79	69	75	69	70	60	66	54	65	56	50	40	43	62	58	59
XM_021738162.2	0	0	0	0	0	0	0	0	0	0	0	0	0	0	0	0	0	0
XM_021738163.2	11	12	14	12	14	16	11	10	8	11	10	9	10	15	13	12	11	11
XM_021738164.2	5	0	2	0	0	3	0	0	0	0	0	1	0	0	0	3	4	4
XM_021738165.2	0	0	0	0	0	0	0	0	0	0	0	0	0	0	0	0	0	0
XM_021738166.2	0	0	0	0	0	0	0	0	0	0	0	0	0	0	0	0	0	0
XM_021738167.2	0	5	2	5	4	0	5	6	4	6	6	6	4	4	4	0	0	0
XM_021738168.2	2	3	2	4	3	2	3	4	7	4	6	5	5	3	4	1	3	3
XM_021738170.2	1	1	0	4	3	4	4	4	3	0	0	0	0	0	0	0	0	0
XM_021738171.2	22	18	17	4	5	4	4	3	6	21	19	19	4	5	6	7	6	7
XM_021738173.2	0	0	0	0	0	0	0	0	0	0	0	0	0	0	0	1	1	1
XM_021738174.2	0	0	0	0	0	0	0	0	0	0	0	0	0	0	0	0	0	0
XM_021738175.2	0	0	0	0	0	0	0	0	0	0	0	0	0	0	0	0	0	0
XM_021738176.2	3	2	3	3	2	4	0	1	0	9	9	7	8	5	7	4	4	3
XM_021738177.2	8	5	5	5	5	5	5	4	4	0	2	3	0	0	0	2	1	1
XM_021738178.2	0	0	0	0	0	0	0	0	0	0	0	0	0	0	0	0	0	0
XM_021738179.2	0	0	0	0	0	0	0	0	0	0	0	0	0	0	0	0	0	0
XM_021738180.2	0	0	0	0	0	0	0	0	0	0	0	0	0	0	0	0	0	0
XM_021738181.2	1	0	0	0	0	0	1	1	0	0	0	1	1	1	1	2	2	2
XM_021738182.2	1	1	1	1	3	3	1	1	1	1	1	1	3	3	3	1	3	4
XM_021738183.2	61	63	55	35	28	30	15	17	17	68	66	69	42	36	32	95	91	90
XM_021738184.2	149	149	154	170	164	171	225	224	214	124	128	122	154	156	152	199	198	202
XM_021738185.2	3	3	4	5	6	6	3	3	3	4	4	3	5	6	7	6	6	5
XM_021738187.2	0	0	0	0	1	0	0	0	0	2	0	0	0	0	0	0	0	0
XM_021738188.2	23	19	19	18	22	19	22	15	23	15	16	14	14	14	15	35	35	37
XM_021738189.2	1	0	1	0	0	1	0	0	0	0	0	0	0	0	0	0	0	0
XM_021738190.2	0	0	0	0	0	0	1	1	0	2	2	0	0	0	0	0	0	0
XM_021738191.2	0	0	0	0	0	0	0	0	0	0	0	0	0	0	0	0	0	0
XM_021738192.2	0	0	0	3	3	2	2	2	1	0	0	0	0	0	1	1	0	1
XM_021738193.2	136	134	133	118	122	120	168	155	163	104	91	96	122	131	136	99	87	85
XM_021738194.2	110	114	110	134	134	141	166	176	165	130	152	137	97	90	94	71	74	79
XM_021738195.2	28	24	24	46	52	39	41	38	40	20	13	20	34	41	31	27	38	29
XM_021738196.2	7	8	8	8	7	7	8	8	8	10	10	13	6	10	11	2	4	6
XM_021738197.2	0	0	0	0	0	0	0	0	0	0	0	0	0	0	0	1	1	1
XM_021738198.2	50	49	49	70	69	74	59	55	57	63	62	65	54	60	64	62	61	63
XM_021738200.2	0	0	0	1	1	1	0	0	0	1	0	1	0	0	0	0	0	0
XM_021738201.2	48	42	43	43	50	48	35	31	34	35	31	36	35	34	39	32	32	36
XM_021738202.2	0	0	0	0	0	0	0	0	0	0	0	0	0	0	0	0	0	0
XM_021738203.2	0	0	0	0	0	0	0	0	0	0	0	0	0	0	0	0	0	0
XM_021738204.2	0	0	0	0	1	1	0	1	0	2	2	2	1	1	0	0	0	0
XM_021738206.2	11	8	10	14	14	15	13	12	12	2	4	2	8	7	9	2	2	1
XM_021738213.2	0	0	0	0	0	0	0	0	0	0	0	0	0	0	0	0	0	0
XM_021738214.2	0	0	0	0	0	0	0	0	0	0	0	0	0	0	0	0	0	0
XM_021738215.2	134	142	138	91	90	98	107	110	100	132	138	127	115	108	104	79	84	83
XM_021738216.2	2	4	3	2	2	3	0	1	1	0	0	0	1	1	0	0	0	0
XM_021738217.2	2	0	3	0	0	0	6	0	5	0	0	0	0	0	0	0	0	0
XM_021738218.2	4	4	2	8	8	7	0	4	0	7	7	9	2	3	4	6	5	6
XM_021738219.2	0	0	0	0	0	0	0	0	0	0	0	0	0	0	0	0	0	0
XM_021738220.2	0	0	0	0	0	0	0	0	0	0	0	0	0	0	0	0	1	0
XM_021738221.2	0	0	0	0	0	0	0	0	0	0	0	0	0	0	0	0	0	0
XM_021738222.2	18	20	19	23	23	22	10	11	10	32	30	30	17	16	16	12	12	12
XM_021738223.2	0	0	0	0	0	0	0	0	0	1	0	0	0	0	0	0	0	0
XM_021738224.2	15	14	14	8	9	10	7	7	6	21	17	18	14	13	17	12	12	10
XM_021738225.2	21	18	19	30	32	31	25	23	25	19	23	24	22	28	26	19	19	19
XM_021738226.2	0	0	0	0	0	0	0	0	0	0	0	0	0	0	0	0	0	0
XM_021738228.2	2	2	2	5	3	4	0	2	2	0	0	0	0	2	0	0	0	0
XM_021738229.2	0	0	0	0	0	0	3	0	1	1	0	1	1	0	3	2	1	1
XM_021738230.2	307	310	312	22	21	21	17	17	18	185	187	173	22	23	17	14	16	11
XM_021738231.2	2	3	3	0	0	0	0	0	0	4	4	4	0	0	0	0	0	0
XM_021738232.2	6	5	5	7	7	7	4	6	5	4	5	4	5	5	5	3	3	3
XM_021738233.2	76	84	95	122	143	143	152	143	136	94	79	83	124	111	122	281	263	298
XM_021738234.2	9	10	9	25	25	21	20	23	22	4	4	4	12	11	10	15	15	18
XM_021738235.2	80	78	81	67	66	65	49	52	52	80	78	81	66	65	61	65	68	72
XM_021738236.2	0	0	0	0	0	0	0	0	0	0	0	0	0	0	0	0	0	0
XM_021738237.2	3	8	5	0	0	1	0	2	2	5	3	5	6	4	6	4	9	8
XM_021738238.2	0	0	0	0	0	0	0	0	0	0	0	0	0	0	0	0	0	0
XM_021738239.2	0	0	0	0	0	0	0	0	0	0	0	0	0	0	0	1	1	1
XM_021738241.2	2	3	2	4	2	4	0	1	0	4	4	3	5	4	2	4	3	4
XM_021738242.2	5	5	1	4	2	4	1	3	2	1	1	2	1	2	2	0	0	0
XM_021738243.2	0	0	0	0	0	0	0	0	0	0	0	0	0	0	0	0	0	0
XM_021738244.2	1	1	0	0	0	0	0	0	0	0	0	0	0	0	0	0	0	0
XM_021738245.2	0	0	2	0	0	0	0	0	1	0	1	0	0	0	0	0	0	0
XM_021738246.2	2	1	2	2	1	3	0	1	0	1	1	1	2	1	2	0	0	0
XM_021738247.2	3	3	4	3	3	4	3	3	2	6	5	7	2	3	3	9	10	9
XM_021738248.1	33	30	32	32	30	30	20	21	17	41	41	40	37	36	33	26	24	23
XM_021738249.2	2	2	2	2	2	2	1	1	1	1	2	3	2	1	1	0	0	0
XM_021738250.2	2	2	1	2	2	2	1	1	0	3	3	3	2	2	2	1	1	1
XM_021738251.2	0	0	1	1	2	2	0	0	0	3	0	0	2	3	0	0	0	0
XM_021738252.2	0	0	0	0	0	0	0	0	0	1	0	0	0	0	0	0	0	0
XM_021738253.2	0	0	0	0	0	0	0	0	0	0	0	0	0	0	0	0	0	0
XM_021738254.2	5	5	4	4	4	3	3	2	2	0	4	3	0	0	3	4	5	4
XM_021738255.2	0	0	0	0	0	0	0	0	0	0	0	1	0	0	0	0	0	0
XM_021738256.2	1	1	1	1	1	1	0	0	0	1	0	1	1	0	0	0	0	0
XM_021738257.2	25	22	28	17	21	16	18	18	15	31	31	36	29	26	30	11	10	11
XM_021738258.2	0	0	0	0	0	0	0	1	1	0	0	0	1	0	0	2	1	1
XM_021738259.2	57	54	58	48	45	44	33	31	33	44	44	47	49	52	47	27	30	31
XM_021738260.2	0	0	0	0	0	0	0	0	0	0	0	0	0	0	0	0	0	0
XM_021738261.2	4	4	3	2	3	4	2	3	4	5	5	5	4	4	5	3	3	2
XM_021738262.2	0	0	0	0	0	0	0	0	0	0	0	0	0	0	0	0	0	0
XM_021738263.2	0	0	0	0	0	0	0	0	0	0	0	0	0	0	0	0	0	0
XM_021738264.2	0	0	0	0	0	0	0	0	0	0	0	0	0	0	0	0	0	0
XM_021738265.2	3	2	3	3	3	2	1	1	1	5	3	4	4	3	4	2	2	3
XM_021738266.2	52	44	51	161	144	141	129	118	135	11	13	11	44	47	49	51	47	45
XM_021738267.2	48	43	48	95	103	94	126	134	127	46	43	40	69	74	66	76	78	89
XM_021738268.2	5	5	8	8	4	11	8	11	12	6	11	15	5	3	9	0	0	0
XM_021738269.2	0	0	2	4	1	0	0	1	0	0	0	0	4	8	0	13	13	11
XM_021738270.2	0	0	0	0	0	0	0	0	0	0	0	0	6	3	7	0	0	0
XM_021738271.2	8	8	4	0	9	0	4	0	0	15	10	5	0	0	0	0	0	0
XM_021738272.2	35	32	33	55	55	52	35	36	34	37	36	36	37	39	41	37	33	37
XM_021738273.2	0	0	0	0	0	0	1	0	0	0	0	0	0	0	0	0	0	0
XM_021738274.2	28	23	29	35	33	33	16	18	17	29	24	27	24	21	21	34	34	34
XM_021738275.2	0	0	0	0	0	0	0	0	0	0	0	0	0	0	0	0	0	0
XM_021738276.2	4	5	2	0	2	3	3	2	5	0	0	0	3	2	1	0	0	0
XM_021738277.2	3	2	6	6	6	1	2	2	0	4	4	5	1	1	0	3	3	4
XM_021738278.2	0	0	0	0	0	0	0	0	0	0	0	0	0	0	1	0	0	0
XM_021738279.2	5	4	4	3	2	3	1	1	2	4	2	4	2	3	2	1	0	0
XM_021738280.2	0	0	0	0	0	0	0	0	0	0	0	0	0	0	0	0	0	0
XM_021738281.2	0	0	0	1	0	0	0	0	0	0	0	0	0	0	0	0	0	0
XM_021738282.2	0	0	0	0	0	0	0	0	0	0	0	0	0	0	0	0	0	0
XM_021738284.2	15	17	16	41	39	42	18	16	15	25	24	21	34	33	37	26	28	26
XM_021738285.2	22	20	20	26	25	26	14	16	16	17	19	20	19	19	18	16	15	17
XM_021738286.2	0	0	0	0	0	0	0	0	0	0	0	0	0	0	0	0	0	0
XM_021738287.2	3	2	3	7	6	5	3	4	2	3	2	2	2	3	2	5	2	2
XM_021738288.2	0	0	0	0	0	0	0	0	0	0	0	0	0	0	0	0	0	0
XM_021738289.2	0	0	1	0	0	0	0	0	0	0	0	0	0	0	0	0	0	0
XM_021738290.2	0	0	0	0	0	0	0	0	0	0	0	0	0	0	0	0	0	0
XM_021738291.2	0	0	0	0	0	0	0	0	0	0	1	1	0	0	0	0	0	0
XM_021738292.2	3	4	3	5	2	3	2	2	4	2	3	3	4	5	4	3	3	2
XM_021738293.2	16	16	15	15	16	16	12	14	12	19	18	20	16	15	15	7	6	6
XM_021738294.2	0	0	0	0	0	0	0	0	0	0	0	0	0	0	0	0	0	0
XM_021738295.2	293	284	309	282	272	277	289	276	268	238	234	230	237	240	220	333	340	343
XM_021738296.2	3	2	2	7	6	5	7	6	5	2	4	4	11	8	7	5	5	5
XM_021738297.2	0	0	0	0	0	0	0	0	0	0	0	0	0	0	0	0	0	0
XM_021738300.2	96	98	90	82	81	76	63	64	66	124	125	120	98	106	111	79	70	76
XM_021738303.2	5	4	3	3	4	3	4	2	3	5	5	5	3	5	2	5	4	4
XM_021738304.2	270	260	250	410	393	404	552	556	559	289	288	287	374	333	333	420	423	410
XM_021738305.2	11	13	13	9	9	9	11	9	14	18	17	16	12	12	13	6	9	9
XM_021738306.2	21	19	18	20	16	23	26	26	21	15	21	12	20	20	18	24	21	29
XM_021738307.2	1224	1206	1207	923	946	917	797	831	805	1470	1473	1517	1226	1227	1254	1247	1266	1262
XM_021738308.2	0	0	0	0	0	0	0	0	0	0	0	0	0	0	0	0	0	0
XM_021738309.2	0	0	0	0	0	0	0	0	0	0	0	0	0	0	0	0	0	0
XM_021738310.2	50	51	49	170	151	170	278	272	274	18	17	18	77	73	72	94	95	99
XM_021738311.2	13	16	12	17	12	16	16	17	18	14	15	11	20	21	19	17	17	15
XM_021738312.2	10	9	10	7	6	8	6	7	6	5	5	6	8	7	8	3	3	3
XM_021738313.2	2	1	1	0	1	0	0	1	1	3	2	2	3	3	4	2	2	3
XM_021738314.2	5	5	7	3	4	1	6	7	8	5	3	4	1	2	2	1	3	2
XM_021738315.2	0	0	0	0	0	0	0	0	0	0	0	0	0	0	0	0	0	0
XM_021738316.2	0	0	0	0	0	0	0	0	0	0	0	0	0	0	0	0	0	0
XM_021738317.2	1	1	1	0	0	1	0	0	0	4	2	4	1	1	1	1	4	3
XM_021738318.2	0	0	1	0	0	0	0	0	0	0	1	0	0	0	0	0	0	0
XM_021738319.2	8	9	10	9	9	9	5	6	6	14	14	14	10	10	11	10	9	8
XM_021738320.2	29	27	30	50	50	41	30	32	34	41	45	42	45	41	48	16	15	18
XM_021738321.2	16	14	14	20	18	19	16	14	14	14	16	16	15	15	13	4	4	4
XM_021738322.2	31	28	30	36	35	31	31	33	41	33	33	34	32	35	42	23	25	25
XM_021738323.2	168	178	176	173	160	161	123	132	121	232	230	231	208	210	212	168	163	166
XM_021738326.2	0	0	0	0	0	0	0	0	0	0	0	0	0	0	0	0	0	0
XM_021738329.2	0	1	0	7	4	6	3	3	4	0	0	0	1	1	0	1	0	1
XM_021738330.2	0	0	0	0	0	0	0	0	0	0	0	0	0	0	0	0	0	0
XM_021738331.2	32	33	33	26	29	27	36	37	36	24	31	33	31	35	34	35	43	38
XM_021738332.2	2	2	3	5	3	5	6	5	5	24	18	17	15	9	10	11	3	8
XM_021738334.2	13	12	10	13	13	11	7	10	11	18	18	17	14	16	14	12	12	12
XM_021738335.2	4	4	4	3	3	2	1	0	0	7	7	8	3	2	2	2	2	3
XM_021738336.2	0	0	0	0	0	0	0	0	0	0	0	0	0	0	0	0	0	0
XM_021738337.2	0	0	0	0	0	0	0	0	0	0	0	0	0	0	0	0	0	0
XM_021738339.2	5	5	4	5	5	7	8	8	8	2	1	1	8	7	6	6	5	6
XM_021738340.2	0	0	0	0	0	0	0	0	0	0	0	0	0	1	0	0	0	0
XM_021738342.2	11	10	7	14	12	15	12	9	7	8	7	8	8	6	6	10	12	11
XM_021738343.2	0	0	0	2	3	0	0	0	0	1	0	0	0	0	0	0	0	0
XM_021738344.2	59	44	55	68	70	59	37	35	43	34	33	42	36	34	33	24	26	28
XM_021738345.2	0	0	0	0	0	0	0	0	0	0	0	0	0	0	1	0	0	0
XM_021738346.1	8	8	9	0	0	0	0	1	0	10	9	10	1	1	2	3	2	3
XM_021738347.2	0	0	0	0	0	0	0	0	0	0	0	0	0	0	0	0	0	0
XM_021738349.2	0	0	0	0	0	0	0	0	0	2	2	2	0	0	0	0	0	0
XM_021738350.2	0	0	0	1	0	1	0	0	0	0	0	0	0	0	0	0	0	0
XM_021738351.2	0	0	1	0	0	0	0	0	0	0	0	0	0	0	0	0	0	0
XM_021738352.2	0	0	0	0	0	0	0	0	0	0	0	0	0	0	0	0	0	0
XM_021738353.2	1	1	2	7	7	6	5	4	4	1	1	1	3	3	3	0	0	0
XM_021738354.2	0	0	0	0	0	0	0	0	0	0	0	0	0	0	0	0	0	0
XM_021738355.2	0	0	0	0	0	0	0	0	0	0	0	0	0	0	0	0	0	0
XM_021738357.2	24	28	26	9	8	8	2	2	3	69	75	76	21	21	23	16	15	17
XM_021738359.2	31	36	36	62	62	59	33	38	37	48	41	48	48	47	47	46	51	44
XM_021738360.2	2	2	2	3	3	3	3	2	3	2	2	2	3	2	3	2	2	2
XM_021738361.2	0	1	0	2	2	0	1	1	1	1	0	0	0	0	0	0	0	0
XM_021738362.2	41	24	25	35	35	31	30	28	28	45	50	30	33	32	34	0	0	0
XM_021738363.2	0	1	0	3	5	9	0	0	0	0	0	0	0	0	0	0	0	0
XM_021738365.2	0	0	0	0	0	0	0	0	2	0	0	6	0	0	0	0	0	0
XM_021738366.2	0	15	16	0	0	0	0	0	0	1	0	8	0	0	0	25	27	26
XM_021738368.2	183	182	174	174	174	177	118	108	109	140	134	139	105	102	100	145	142	146
XM_021738369.2	157	151	153	148	157	153	65	67	59	108	108	104	90	84	89	79	84	78
XM_021738370.2	1	0	0	1	2	2	0	0	0	0	1	0	1	1	2	1	1	1
XM_021738371.2	0	0	0	0	0	0	0	0	0	0	0	0	0	0	0	0	0	0
XM_021738372.2	2	2	1	4	3	4	2	3	2	2	3	2	1	1	1	0	0	0
XM_021738373.2	25	32	27	25	22	22	21	25	21	34	32	31	26	25	29	14	14	16
XM_021738374.2	9	11	10	7	6	7	5	5	5	11	9	10	5	4	4	10	10	11
XM_021738375.2	7	5	6	5	4	5	4	4	5	4	4	3	1	3	2	5	4	4
XM_021738376.2	0	0	0	0	0	0	0	0	0	0	0	0	0	0	0	0	0	0
XM_021738377.2	5	5	6	3	4	3	1	0	0	19	18	19	10	11	9	6	8	7
XM_021738378.2	0	0	0	0	0	0	0	0	0	0	0	0	0	0	0	0	0	0
XM_021738379.2	0	0	0	0	0	0	0	0	0	0	0	0	0	0	0	0	0	0
XM_021738380.2	4	3	3	1	3	2	1	1	1	3	3	3	1	0	0	1	2	2
XM_021738381.2	0	0	0	0	0	0	1	1	1	0	0	0	0	0	0	0	0	0
XM_021738382.2	2	2	2	3	4	5	2	1	2	2	3	2	1	2	2	4	4	3
XM_021738383.2	0	0	0	1	0	1	1	0	1	0	0	0	0	0	0	2	2	1
XM_021738384.2	0	0	0	0	0	0	0	0	0	0	0	0	0	0	0	0	0	0
XM_021738385.2	0	0	0	0	0	0	0	0	0	0	0	0	0	0	0	0	0	0
XM_021738386.2	0	5	7	0	0	1	0	1	0	5	0	1	0	1	1	0	0	0
XM_021738390.2	3	5	5	6	4	5	2	4	3	7	8	8	4	7	5	2	1	3
XM_021738392.2	0	0	0	0	2	0	0	0	0	4	2	0	0	0	0	0	0	0
XM_021738393.2	10	10	9	10	7	8	6	5	6	10	12	15	12	11	11	7	7	7
XM_021738394.1	0	0	0	0	0	0	0	0	0	0	0	0	0	0	0	0	0	0
XM_021738396.2	734	729	728	615	619	603	877	899	850	600	585	604	654	647	659	1046	1056	1049
XM_021738397.2	1	0	1	1	0	0	0	0	0	0	0	0	1	0	0	0	0	1
XM_021738398.2	14	7	14	25	20	25	23	25	21	40	44	39	31	35	36	15	18	18
XM_021738399.2	24	28	24	10	17	14	3	0	6	0	0	0	0	0	0	0	0	0
XM_021738400.2	3	4	3	6	7	5	7	7	7	3	2	2	3	2	2	16	12	10
XM_021738401.2	9	12	12	12	14	11	11	11	12	9	11	8	12	12	12	16	13	11
XM_021738402.2	48	44	49	45	44	42	37	35	33	48	40	38	44	38	40	46	33	39
XM_021738403.2	7	14	14	17	24	22	23	23	25	17	25	21	25	33	30	34	27	26
XM_021738405.2	32	36	31	11	15	14	132	126	139	75	70	69	14	15	14	21	25	21
XM_021738406.2	167	150	167	154	157	156	127	114	120	159	161	169	149	162	156	144	148	155
XM_021738407.2	36	52	41	43	38	40	49	55	55	41	37	36	39	27	38	39	40	37
XM_021738408.2	0	2	1	0	1	1	0	0	0	1	2	1	1	2	2	0	0	0
XM_021738409.2	1	0	1	2	3	3	2	3	2	2	2	2	2	2	1	1	1	1
XM_021738410.2	15	12	16	7	9	10	5	5	5	25	22	19	7	8	7	11	10	13
XM_021738411.2	21	15	18	7	3	3	8	4	0	0	0	1	3	0	2	0	10	10
XM_021738412.2	40	35	37	44	42	44	38	39	36	41	40	38	38	39	33	24	24	22
XM_021738413.2	5	20	13	11	6	6	8	10	7	11	17	9	6	7	5	15	8	13
XM_021738414.2	308	297	286	254	264	268	289	280	268	338	342	327	342	347	350	268	269	260
XM_021738415.2	150	143	142	121	118	116	87	85	95	144	145	141	168	173	169	106	103	107
XM_021738416.2	6	9	9	7	14	9	15	16	16	8	6	8	11	13	16	2	2	3
XM_021738417.2	2	3	3	12	13	11	4	2	3	6	6	8	5	5	6	10	9	10
XM_021738418.2	0	0	0	0	0	0	0	0	0	0	0	0	0	0	0	0	0	0
XM_021738419.2	8	6	5	6	7	7	9	8	11	18	9	8	6	7	3	3	3	4
XM_021738421.2	18	16	16	12	15	13	8	7	9	15	14	18	13	13	11	7	6	7
XM_021738422.2	0	0	0	0	0	0	0	0	0	0	0	0	0	0	0	0	0	0
XM_021738423.2	4	5	4	0	1	0	2	2	3	6	6	6	0	0	0	0	0	0
XM_021738424.2	0	0	0	0	0	0	0	0	0	0	0	0	0	0	0	3	3	3
XM_021738425.2	1	1	1	0	0	0	0	1	0	0	0	0	0	0	0	0	0	0
XM_021738427.2	0	0	0	0	0	0	0	0	0	0	0	0	0	0	0	0	0	0
XM_021738428.2	0	0	0	0	0	0	0	0	0	0	0	0	0	0	0	0	0	0
XM_021738429.2	11	10	12	3	2	4	1	1	1	7	6	7	3	2	2	0	2	3
XM_021738430.2	1	1	1	1	1	1	1	0	0	1	1	1	1	1	1	1	2	1
XM_021738431.2	0	0	0	1	0	0	0	0	1	0	0	0	0	0	0	0	0	0
XM_021738432.2	6	4	6	8	6	6	3	3	3	2	2	3	0	0	0	0	0	0
XM_021738434.2	7	7	8	62	66	55	140	134	122	21	12	18	41	41	37	72	68	66
XM_021738435.2	1	1	1	1	1	1	0	0	0	0	0	1	0	0	0	0	0	0
XM_021738436.2	17	17	19	16	17	18	10	9	12	26	26	30	25	23	23	27	25	28
XM_021738437.2	13	14	13	59	58	66	41	37	43	4	2	1	15	12	16	24	21	27
XM_021738438.2	0	0	0	7	6	5	7	3	4	0	0	0	0	0	0	0	0	0
XM_021738439.2	0	0	0	0	0	0	0	0	0	0	0	0	0	0	0	0	0	0
XM_021738440.2	0	0	0	0	0	1	0	0	0	0	0	0	0	0	1	0	0	0
XM_021738441.2	1	1	1	0	1	1	0	0	0	1	1	1	1	1	1	0	0	0
XM_021738442.2	49	55	53	69	68	62	61	58	61	87	89	85	78	81	84	53	53	55
XM_021738443.2	0	0	0	0	0	0	0	0	0	0	0	0	0	0	0	0	0	0
XM_021738445.2	6	7	6	0	0	0	0	0	0	42	40	42	0	0	0	0	0	0
XM_021738446.2	0	0	0	1	1	2	0	0	0	0	0	0	1	2	2	0	0	0
[truncated: 53,661 more rows]
