# Supplementary material for: Comparative transcriptomics analysis reveals defense mechanisms of Manihot esculenta Crantz against Sri Lanka Cassava MosaicVirus
Source: BMC Genomics. 2024 May 2;25:436. doi: 10.1186/s12864-024-10315-0 (PMC11067156; doi:10.1186/s12864-024-10315-0)
Supplement: Supplementary file 3 — Supplementary Material 3 [file 12864_2024_10315_MOESM3_ESM.xlsx]

## Sheet: deg_R11_32dpi
Additional files 3. Differentially expressed genes (adjusted log2(fold change) at 1.5 and p<0.01) in R 11 at 32 dpi
	baseMean	log2FoldChange	lfcSE	stat	pvalue	padj
XM_021766694.1	414.636	-5.04956	0.301551	-16.7453	6.12933e-63	1.2038e-58
XM_021753416.1	1389.55	3.41748	0.215324	15.8713	1.0015e-56	9.83469e-53
XM_021771038.2	285.45	-5.79958	0.375467	-15.4463	7.98756e-54	5.22919e-50
XM_021742328.2	352.789	-7.81244	0.54979	-14.2099	7.95722e-46	3.907e-42
XM_021776307.2	315.176	3.89344	0.275427	14.136	2.27853e-45	8.95007e-42
XM_021748688.2	171.248	-5.09716	0.39381	-12.9432	2.5671e-38	8.40298e-35
XM_021777742.2	231.734	-3.91475	0.303105	-12.9155	3.68161e-38	1.03296e-34
XM_043955465.1	176.963	-5.57102	0.437464	-12.7348	3.78834e-37	9.30038e-34
XM_021744073.2	268.697	-7.78207	0.612113	-12.7135	4.97851e-37	1.08642e-33
XM_021738094.2	148.017	5.1334	0.409688	12.53	5.11539e-36	1.00466e-32
XM_021760808.2	287.867	-3.41652	0.275798	-12.3878	3.04358e-35	5.43418e-32
XM_021747733.2	132.243	-5.63758	0.481609	-11.7057	1.19146e-31	1.95002e-28
XM_021755843.2	125.75	-4.93038	0.4284	-11.5088	1.19093e-30	1.79922e-27
XM_021772694.2	127.798	-5.79758	0.510896	-11.3479	7.59889e-30	9.94948e-27
XM_021776240.2	139.311	-4.14262	0.364919	-11.3522	7.23545e-30	9.94948e-27
XM_021778484.2	2156.85	2.21974	0.204959	10.8302	2.47666e-27	3.04009e-24
XM_021771367.2	111.493	-4.40234	0.413444	-10.648	1.78211e-26	2.05886e-23
XM_021744530.2	105.477	-4.3715	0.415299	-10.5262	6.54568e-26	7.14207e-23
XM_021768611.2	156.868	-3.24898	0.315667	-10.2924	7.62331e-25	7.88009e-22
XM_021773215.2	89.4069	-4.7063	0.467923	-10.0578	8.48417e-24	8.33145e-21
XM_021736048.2	149.117	-3.20562	0.320176	-10.0121	1.34911e-23	1.26174e-20
XM_021749271.2	111.931	-3.66879	0.367954	-9.97078	2.04619e-23	1.82669e-20
XR_002488437.2	283.483	2.76905	0.278309	9.94956	2.533e-23	2.16296e-20
XM_021756666.2	87.3779	-5.62443	0.57008	-9.86604	5.84253e-23	4.78114e-20
XM_021766096.2	92.0708	-6.02882	0.612429	-9.8441	7.26833e-23	5.71e-20
XM_021746301.2	85.6516	-5.45463	0.555096	-9.82646	8.66058e-23	6.54207e-20
XM_021762813.2	397.361	-2.36078	0.240792	-9.80423	1.07965e-22	7.85349e-20
XM_021766100.2	174.712	-2.92633	0.299305	-9.77708	1.41221e-22	9.90561e-20
XM_021745692.2	931.081	2.08988	0.213842	9.77304	1.46979e-22	9.95402e-20
XM_021756783.2	219.699	-2.69784	0.2763	-9.76418	1.60398e-22	1.01982e-19
XM_021762129.2	145.834	-3.13215	0.320791	-9.76382	1.60969e-22	1.01982e-19
XM_021769842.2	123.402	-3.33727	0.343579	-9.71325	2.64762e-22	1.62498e-19
XM_021764407.2	204.762	-2.65085	0.282534	-9.38244	6.44644e-21	3.83661e-18
XM_021753417.1	122.701	3.14525	0.335579	9.3726	7.07657e-21	4.08776e-18
XM_021760380.2	114.064	-3.26264	0.34855	-9.3606	7.92816e-21	4.44883e-18
XM_021750918.2	75.9879	-4.54332	0.485936	-9.34962	8.7966e-21	4.79904e-18
XM_021763176.1	140.516	-3.01701	0.323221	-9.33419	1.01766e-20	5.40185e-18
XM_021777400.1	91.7232	-3.77371	0.405014	-9.31749	1.1913e-20	6.15714e-18
XM_021764618.2	95.9342	3.54488	0.382211	9.27465	1.78205e-20	8.97421e-18
XM_021745731.2	74.6023	4.1635	0.454854	9.15349	5.5123e-20	2.70654e-17
XM_021737367.1	76.1993	-5.15312	0.564687	-9.12563	7.13223e-20	3.41651e-17
XM_021778169.2	179.914	-2.59697	0.289396	-8.97377	2.8654e-19	1.33992e-16
XM_021771585.2	99.4291	-3.26399	0.365889	-8.92072	4.63275e-19	2.11598e-16
XM_021775329.2	122.614	-2.88914	0.329596	-8.76569	1.85633e-18	8.28599e-16
XM_021760402.2	111.512	-3.03129	0.347991	-8.71082	3.01692e-18	1.31672e-15
XM_021761908.2	118.241	-2.99308	0.344019	-8.70031	3.30981e-18	1.41314e-15
XM_021747018.2	253.828	2.22868	0.257934	8.6405	5.59683e-18	2.33876e-15
XM_021759690.2	67.5531	-3.99256	0.463971	-8.60519	7.619e-18	3.11744e-15
XM_021773638.2	94.0847	-3.14629	0.3692	-8.5219	1.56962e-17	6.29131e-15
XM_021774198.2	84.9222	-3.33872	0.393017	-8.49512	1.97729e-17	7.7668e-15
XM_021739728.2	108.597	-2.87583	0.342308	-8.4013	4.41559e-17	1.66774e-14
XM_021741713.2	475.799	1.93328	0.230087	8.40237	4.37565e-17	1.66774e-14
XM_021772630.2	58.3247	-5.35735	0.638644	-8.38863	4.91829e-17	1.82255e-14
XM_021750569.2	117.495	-10.2603	1.22419	-8.38126	5.23638e-17	1.90449e-14
XM_043959648.1	57.8687	-5.17137	0.61742	-8.37577	5.48635e-17	1.95913e-14
XM_021750272.2	63.0411	-5.66875	0.677421	-8.36814	5.85359e-17	2.05294e-14
XM_021745388.2	127.892	-2.70423	0.323853	-8.3502	6.81491e-17	2.34816e-14
XM_021737365.2	359.351	-2.00869	0.241133	-8.33019	8.0711e-17	2.73304e-14
XM_043949468.1	341.083	-2.04605	0.246904	-8.28681	1.16326e-16	3.87227e-14
XM_021738230.2	96.7186	-2.99736	0.365623	-8.19795	2.44529e-16	8.00424e-14
XM_021776379.2	73.9207	-3.39331	0.417746	-8.1229	4.55156e-16	1.46545e-13
XM_021750865.2	151.055	-2.41982	0.299008	-8.09281	5.83039e-16	1.84692e-13
XM_021751313.2	88.3181	-9.84846	1.23112	-7.99961	1.24815e-15	3.89107e-13
XM_021766918.2	52.0778	-4.58495	0.574923	-7.9749	1.52506e-15	4.68003e-13
XM_021755870.2	80.0635	-3.17392	0.398767	-7.95933	1.72969e-15	5.22633e-13
XM_021778836.2	86.385	-2.95035	0.374123	-7.88605	3.11891e-15	9.28112e-13
XM_021755039.2	57.287	-3.80728	0.484406	-7.85968	3.85107e-15	1.12888e-12
XM_021773675.2	49.3849	-4.63572	0.591529	-7.83685	4.62e-15	1.31913e-12
XR_002485655.2	130.774	2.45372	0.313116	7.83646	4.63442e-15	1.31913e-12
XM_021746285.2	76.8055	-9.64696	1.23527	-7.80962	5.73597e-15	1.60935e-12
XM_021763413.2	184.589	-2.18199	0.282547	-7.72258	1.13995e-14	3.15332e-12
XR_002487090.2	103.697	2.56577	0.335624	7.64479	2.09284e-14	5.7088e-12
XM_021764669.2	57.6635	3.43214	0.451059	7.60906	2.76093e-14	7.42805e-12
XM_021736734.2	143.205	-2.30284	0.303025	-7.59949	2.97305e-14	7.89064e-12
XM_021760161.1	87.4452	-2.78029	0.366857	-7.57866	3.49142e-14	9.14287e-12
XM_021758694.2	49.6343	-3.9835	0.528199	-7.54167	4.64001e-14	1.19908e-11
XM_021775956.2	95.6973	-2.6227	0.35155	-7.46039	8.62694e-14	2.20043e-11
XM_021744369.2	44.0189	-4.46272	0.600337	-7.43369	1.0561e-13	2.65919e-11
XM_021736871.2	45.0113	-4.13084	0.560708	-7.36719	1.74265e-13	4.27821e-11
XM_021777752.2	165.285	-2.11062	0.286425	-7.36886	1.72097e-13	4.27821e-11
XM_043960855.1	48.4036	-3.77334	0.513516	-7.34806	2.01101e-13	4.87608e-11
XR_002486203.2	43.6231	-5.35345	0.729232	-7.34121	2.11679e-13	5.06998e-11
XM_021774024.2	241.552	-1.9002	0.259343	-7.32698	2.35401e-13	5.5702e-11
XM_021777461.2	137.212	-2.22833	0.304266	-7.32361	2.41379e-13	5.64367e-11
XM_021753917.2	41.381	5.18878	0.71676	7.23922	4.51265e-13	1.04269e-10
XM_021757401.2	65.6612	-2.96266	0.41016	-7.22317	5.07882e-13	1.15986e-10
XM_043956160.1	127.139	2.27572	0.315961	7.20254	5.91009e-13	1.33419e-10
XM_021737485.2	52.9453	-3.3639	0.469051	-7.17172	7.40634e-13	1.65296e-10
XM_021749666.2	62.1271	-3.0315	0.425025	-7.13253	9.85438e-13	2.17461e-10
XM_021745408.2	51.149	-6.60301	0.927782	-7.11698	1.10317e-12	2.38091e-10
XM_021761915.2	46.9996	-8.9384	1.25579	-7.11776	1.09699e-12	2.38091e-10
XM_021758826.2	108.915	-2.31464	0.3278	-7.06113	1.65156e-12	3.52572e-10
XM_021744478.2	46.0547	-3.61635	0.512498	-7.05633	1.70959e-12	3.61035e-10
XM_021755500.2	76.1827	-2.6585	0.376886	-7.05384	1.74048e-12	3.6365e-10
XM_021759817.2	40.4075	-4.20145	0.596545	-7.04298	1.88174e-12	3.89026e-10
XM_021760162.2	150.015	-2.12688	0.302985	-7.01975	2.22269e-12	4.54726e-10
XM_021743496.2	48.8611	3.33117	0.475037	7.01245	2.34187e-12	4.74167e-10
XM_021759059.2	142.384	-2.07862	0.29731	-6.99142	2.7212e-12	5.45351e-10
XM_021748980.2	216.271	-1.84675	0.265167	-6.9645	3.29577e-12	6.53828e-10
XM_021749207.2	82.6643	-2.51263	0.362553	-6.93037	4.19739e-12	8.24368e-10
XR_002487439.2	69.8771	-8.54519	1.23908	-6.89643	5.33273e-12	1.03698e-09
XM_043960813.1	40.2166	-8.71355	1.26444	-6.89123	5.53134e-12	1.06505e-09
XM_021742347.1	125.458	-2.13522	0.310153	-6.88441	5.80257e-12	1.09579e-09
XM_021773677.2	42.4163	-8.79039	1.27677	-6.88488	5.78354e-12	1.09579e-09
XM_021766906.2	56.8901	-2.97398	0.436208	-6.8178	9.24469e-12	1.7292e-09
XM_021764777.2	76.6466	2.54701	0.374016	6.80991	9.7663e-12	1.80953e-09
XM_021743086.2	36.7727	4.0817	0.600373	6.79861	1.05631e-11	1.93888e-09
XM_021740400.2	105.065	2.21601	0.326785	6.78123	1.19161e-11	2.14708e-09
XM_043948612.1	112.538	2.19387	0.323475	6.78218	1.18374e-11	2.14708e-09
XM_021766775.2	45.1396	-3.43552	0.507674	-6.76717	1.31321e-11	2.34468e-09
XM_021761190.2	127.274	-2.09563	0.309801	-6.76443	1.33836e-11	2.36806e-09
XM_021772134.2	167.382	-1.91578	0.284146	-6.74226	1.55943e-11	2.73458e-09
XM_021769711.2	36.2734	-8.56467	1.27105	-6.73826	1.60298e-11	2.78607e-09
XM_021736870.2	378.984	-1.58411	0.235938	-6.71411	1.89224e-11	3.25996e-09
XM_021748704.2	34.9489	-5.02463	0.749083	-6.7077	1.97711e-11	3.37656e-09
XM_021766855.1	55.9422	2.93591	0.437817	6.7058	2.00308e-11	3.39142e-09
XM_021769854.2	34.695	-8.50049	1.27532	-6.66535	2.6403e-11	4.43209e-09
XM_021773854.2	135.426	1.97639	0.297651	6.63996	3.13764e-11	5.22231e-09
XM_021777534.2	230.808	1.70242	0.258676	6.58129	4.66371e-11	7.69707e-09
XM_021750977.2	33.3701	-4.95606	0.754723	-6.56672	5.14353e-11	8.34866e-09
XM_043953223.1	31.7744	8.51213	1.29601	6.56794	5.10173e-11	8.34866e-09
XM_043954338.1	32.5997	-4.69064	0.717728	-6.5354	6.34399e-11	1.02128e-08
XM_021749422.2	34.1825	4.09264	0.627913	6.51786	7.13198e-11	1.1388e-08
XM_021746940.2	30.7509	-8.32639	1.28447	-6.48235	9.03066e-11	1.43034e-08
XM_021753448.2	46.4801	-3.15657	0.487946	-6.4691	9.85902e-11	1.54905e-08
XM_021762024.2	50.1669	-8.0657	1.25075	-6.44869	1.12824e-10	1.75863e-08
XM_021752822.2	61.5132	-2.60559	0.405685	-6.4227	1.33876e-10	2.07033e-08
XM_043949699.1	37.7497	5.28031	0.822685	6.41839	1.37727e-10	2.11325e-08
XM_021771719.2	47.7917	-3.03132	0.473155	-6.40661	1.48796e-10	2.26538e-08
XM_021737117.2	150.786	-1.84618	0.290008	-6.36597	1.9406e-10	2.9318e-08
XM_021747670.2	27.9172	-8.1869	1.29185	-6.33733	2.33783e-10	3.50495e-08
XM_021742668.2	56.0268	-2.7407	0.433208	-6.32652	2.50755e-10	3.73093e-08
XM_021761581.2	155.04	-1.80226	0.285833	-6.3053	2.87627e-10	4.24737e-08
XM_021737236.2	43.9516	2.99807	0.476679	6.28948	3.18528e-10	4.66857e-08
XM_021769247.2	233.899	-1.62999	0.261433	-6.23482	4.52307e-10	6.58023e-08
XM_021736230.2	49.2896	-2.83031	0.456801	-6.19594	5.79384e-10	8.36699e-08
XM_021763836.2	25.3914	-8.05009	1.29976	-6.19354	5.88272e-10	8.43333e-08
XM_021754018.2	25.3901	-8.05003	1.30008	-6.19197	5.94174e-10	8.45621e-08
XM_021762355.2	38.1694	-3.3207	0.541394	-6.13361	8.59062e-10	1.21381e-07
XM_021769738.2	24.1311	-7.97664	1.30494	-6.11263	9.79996e-10	1.37479e-07
XM_021747432.2	46.651	2.85128	0.468909	6.08066	1.19688e-09	1.66714e-07
XM_021743560.2	97.8368	1.98654	0.327381	6.06799	1.29524e-09	1.79144e-07
XM_021775970.2	29.6527	3.751	0.618497	6.0647	1.32203e-09	1.81571e-07
XM_021746836.2	23.3429	-7.92873	1.30851	-6.05935	1.36674e-09	1.86408e-07
XM_021770583.2	133.461	1.80792	0.298546	6.05575	1.39762e-09	1.89305e-07
XM_021764292.2	48.8254	2.7116	0.448178	6.05027	1.44602e-09	1.94519e-07
XM_021742886.2	23.0267	-7.90906	1.30951	-6.03972	1.54378e-09	2.06258e-07
XM_021742039.1	3050.46	1.20488	0.200064	6.02246	1.71782e-09	2.2796e-07
XR_006349379.1	574.844	-1.33064	0.22231	-5.98551	2.15717e-09	2.84341e-07
XM_021770377.2	73.8199	2.17214	0.363563	5.97458	2.30685e-09	3.02043e-07
XM_043955800.1	6028.65	1.17539	0.196958	5.96773	2.40572e-09	3.12903e-07
XM_021755397.2	238.902	1.51817	0.254808	5.95808	2.55224e-09	3.29777e-07
XM_021741844.2	136.27	-1.75918	0.295435	-5.95455	2.60789e-09	3.34765e-07
XM_021773489.2	321.593	-1.44736	0.243202	-5.95127	2.66066e-09	3.3932e-07
XM_021769734.2	66.2974	-2.33951	0.394909	-5.92418	3.13855e-09	3.97685e-07
XM_043953039.1	24.7152	4.41874	0.752145	5.87486	4.23213e-09	5.32815e-07
XM_021779017.2	34.0973	-6.60304	1.12551	-5.86669	4.44574e-09	5.56142e-07
XM_043961319.1	28.7164	-3.8112	0.651331	-5.8514	4.87462e-09	6.05934e-07
XM_021776972.2	29.6983	-3.60387	0.617132	-5.83971	5.22905e-09	6.45903e-07
XM_021756032.2	284.997	1.44664	0.248473	5.82211	5.81093e-09	7.13292e-07
XM_021754570.2	423.661	-1.35172	0.233343	-5.79283	6.92104e-09	8.4428e-07
XM_021738445.2	19.5567	-7.67342	1.32791	-5.77859	7.5331e-09	9.07669e-07
XM_021766330.2	105.175	1.86039	0.321903	5.77934	7.49921e-09	9.07669e-07
XM_021761923.2	1302.14	1.18923	0.206708	5.75316	8.75904e-09	1.04895e-06
XM_021766024.2	29.5583	-3.48039	0.607537	-5.72869	1.01209e-08	1.2047e-06
XM_021778550.2	207.726	1.5002	0.263266	5.69843	1.20914e-08	1.43058e-06
XM_021753485.2	282.121	1.40225	0.248937	5.63293	1.77175e-08	2.08366e-06
XM_021769704.2	17.6635	-7.52653	1.341	-5.61261	1.99299e-08	2.3299e-06
XM_021740737.2	17.3495	-7.50064	1.34405	-5.58064	2.3964e-08	2.78493e-06
XM_021775402.2	203.481	-1.4756	0.264781	-5.5729	2.50538e-08	2.89445e-06
XM_021750091.2	22.9464	-4.66888	0.839242	-5.56321	2.64864e-08	3.04207e-06
XM_021747037.2	17.0325	-7.47405	1.34605	-5.55259	2.81472e-08	3.21402e-06
XM_021749662.2	54.954	-2.28152	0.411291	-5.54723	2.90237e-08	3.25729e-06
XM_021756075.2	28.7845	-3.32963	0.600067	-5.54877	2.8769e-08	3.25729e-06
XM_021777969.2	17.0351	-7.47425	1.34737	-5.54727	2.90168e-08	3.25729e-06
XM_021773300.2	106.961	-1.75258	0.316483	-5.53767	3.06526e-08	3.42055e-06
XM_021774051.1	64.5	-2.13238	0.385936	-5.52521	3.29088e-08	3.65158e-06
XM_021745067.2	418.742	-1.27292	0.231451	-5.49973	3.80367e-08	4.19685e-06
XR_006352704.1	18.3078	-7.57815	1.3827	-5.48067	4.23709e-08	4.64897e-06
XM_021776596.2	37.495	-2.80702	0.512877	-5.47309	4.42248e-08	4.82541e-06
XM_021761163.2	50.757	-2.34803	0.429644	-5.46506	4.62738e-08	5.00135e-06
XM_021765519.2	231.996	-1.40119	0.256403	-5.46479	4.63465e-08	5.00135e-06
XM_021758031.2	15.1041	7.43922	1.36477	5.4509	5.01149e-08	5.37845e-06
XM_021740870.2	53.7944	2.34825	0.430935	5.44921	5.05948e-08	5.40045e-06
XM_021753638.2	784.421	1.16226	0.214103	5.42852	5.68245e-08	6.03261e-06
XM_021774070.2	24.6184	-7.0335	1.29828	-5.41756	6.04165e-08	6.37946e-06
XM_043952138.1	92.2217	-1.82386	0.337169	-5.40932	6.32634e-08	6.64434e-06
XR_002487272.2	206.185	1.43478	0.265641	5.40119	6.61989e-08	6.91568e-06
XR_002487282.2	973.61	1.14643	0.212391	5.39775	6.74823e-08	7.01244e-06
XM_021769559.2	26.2291	-3.40902	0.632783	-5.38735	7.15036e-08	7.39122e-06
XM_021745829.2	23.6417	-3.82085	0.710221	-5.3798	7.45689e-08	7.66772e-06
XR_006352281.1	15.4492	7.47182	1.39237	5.36625	8.03885e-08	8.22307e-06
XM_021757109.2	368.853	1.25075	0.234703	5.32907	9.87192e-08	1.00458e-05
XM_021773467.2	57.0764	2.11171	0.397114	5.31764	1.05122e-07	1.06423e-05
XM_021769230.2	45.2974	-2.38208	0.450551	-5.28703	1.24318e-07	1.2521e-05
XM_021745606.2	79.325	-1.85413	0.350793	-5.28553	1.25339e-07	1.25595e-05
XM_021779023.2	14.3517	-7.22697	1.37128	-5.27024	1.36249e-07	1.35834e-05
XM_043959554.1	14.8232	-7.27363	1.38084	-5.26753	1.38269e-07	1.37152e-05
XM_021771584.2	54.2097	2.15558	0.410983	5.24494	1.56335e-07	1.54293e-05
XM_021739679.2	21.0395	-4.8723	0.933271	-5.22067	1.78281e-07	1.742e-05
XM_021770033.2	310.565	1.26012	0.241366	5.22079	1.78161e-07	1.742e-05
XR_006349789.1	523.164	-1.51814	0.291146	-5.21434	1.84476e-07	1.79361e-05
XM_021773388.2	1288.11	1.07818	0.206869	5.21189	1.86929e-07	1.80851e-05
XM_021760886.1	19.937	-4.79236	0.920681	-5.20524	1.93747e-07	1.86529e-05
XM_021770720.2	351.146	-1.24555	0.239617	-5.1981	2.01336e-07	1.9289e-05
XM_021768724.2	22.0647	-3.71403	0.721232	-5.14957	2.61085e-07	2.48918e-05
XM_021753028.2	785.022	1.09791	0.213895	5.13293	2.85271e-07	2.69362e-05
XM_021753695.2	105.534	1.61143	0.313937	5.13297	2.85205e-07	2.69362e-05
XM_021741847.2	44.9846	-2.37002	0.46217	-5.12803	2.92794e-07	2.75143e-05
XM_021738310.2	46.8989	2.20498	0.430742	5.11902	3.07131e-07	2.87241e-05
XM_021751000.2	12.7734	-7.05891	1.39272	-5.06844	4.01087e-07	3.73334e-05
XM_021768429.2	43.2464	-2.30194	0.454965	-5.0596	4.20139e-07	3.89223e-05
XM_021759480.2	41.9546	-2.33389	0.461905	-5.05275	4.35495e-07	4.01555e-05
XR_002487064.2	91.9745	1.90334	0.37702	5.04838	4.45575e-07	4.0893e-05
XM_043954106.1	166.029	1.38828	0.275233	5.04402	4.55847e-07	4.16411e-05
XM_021743521.2	24.511	-3.18339	0.632502	-5.03301	4.82839e-07	4.39026e-05
XM_021769077.2	12.4608	-7.02313	1.39727	-5.02631	5.00012e-07	4.52545e-05
XM_043953165.1	378.774	1.24671	0.248368	5.01963	5.17718e-07	4.66421e-05
XM_021740454.2	18.0426	-4.64293	0.934512	-4.96829	6.75467e-07	6.05761e-05
XM_021736648.2	422.814	1.14195	0.230003	4.96493	6.87265e-07	6.1354e-05
XM_043956308.1	128.505	1.47111	0.296708	4.95811	7.11832e-07	6.32596e-05
XM_021760338.2	124.392	1.53807	0.310784	4.94902	7.45881e-07	6.59869e-05
XM_043950072.1	11.6692	-6.92847	1.4098	-4.91451	8.90064e-07	7.83895e-05
XM_021775363.2	37.62	-2.37615	0.483881	-4.91061	9.07957e-07	7.96084e-05
XM_021760746.2	102.653	-1.58277	0.322565	-4.90682	9.25658e-07	8.07997e-05
XM_021752435.2	123.097	1.4701	0.300018	4.90005	9.58122e-07	8.32633e-05
XM_021745420.2	2527.95	0.980607	0.200457	4.89185	9.98928e-07	8.64271e-05
XM_021767438.2	57.711	-1.93277	0.396816	-4.87071	1.11201e-06	9.57886e-05
XM_021756612.2	10.7639	6.95048	1.4284	4.86593	1.13922e-06	9.77041e-05
XM_021756114.2	6029.28	0.957418	0.197348	4.85141	1.22587e-06	0.000104679
XM_021774553.2	97.503	1.55474	0.320945	4.84427	1.27079e-06	0.000108045
XM_021750859.2	1489.69	0.993484	0.205183	4.84194	1.2858e-06	0.00010885
XR_002487306.2	80.1767	1.66306	0.344151	4.83235	1.34931e-06	0.000113736
XM_021745659.2	54.6565	-1.94241	0.402786	-4.82244	1.41815e-06	0.000119027
XM_021739501.2	33.1558	2.42498	0.504548	4.80623	1.53803e-06	0.00012854
XM_021767273.2	16.7662	-4.96309	1.03288	-4.80508	1.54687e-06	0.000128731
XM_021741072.2	53.9932	-1.97713	0.411605	-4.80347	1.55942e-06	0.000129228
XM_021752664.2	23.8617	2.98174	0.621094	4.80079	1.58043e-06	0.000129873
XM_021762848.2	24.3854	-2.9596	0.616377	-4.80161	1.57399e-06	0.000129873
XM_021763045.2	25.835	-2.86148	0.596386	-4.79803	1.60235e-06	0.000131125
XM_021775197.2	121.712	-1.46966	0.30789	-4.77333	1.81202e-06	0.000147669
XM_021777564.2	54.5675	1.90287	0.398983	4.7693	1.8487e-06	0.000150035
XM_021736737.2	381.893	1.10905	0.232613	4.76778	1.86266e-06	0.000150546
XM_021754211.2	79.3605	1.69061	0.354912	4.76345	1.90312e-06	0.000153185
XM_021738405.2	41.2177	-2.17672	0.457209	-4.76088	1.92749e-06	0.000154514
XM_021737614.2	77.7071	-1.68818	0.354769	-4.75852	1.95013e-06	0.000155694
XM_021739125.2	962.677	1.0061	0.211748	4.7514	2.02009e-06	0.000160626
XM_021741848.2	37.6506	-2.2815	0.480997	-4.74327	2.10299e-06	0.000166543
XM_021759358.2	33.4376	-2.4384	0.515008	-4.73468	2.19406e-06	0.000173058
XM_021736560.2	119.997	-1.43096	0.302356	-4.73269	2.21568e-06	0.000174064
XM_021762632.2	10.4089	-6.76358	1.4317	-4.72415	2.31084e-06	0.000180816
XM_021753848.2	122.338	-1.48985	0.315937	-4.71566	2.40924e-06	0.000187768
XM_021771169.2	636.497	1.02625	0.217887	4.71	2.47712e-06	0.000192295
XM_021740222.2	63.4412	-1.78921	0.38008	-4.70746	2.50823e-06	0.000193943
XM_043953015.1	19.7167	-3.37257	0.717082	-4.70318	2.56136e-06	0.000197275
XM_021744504.2	24.3995	-2.86141	0.608553	-4.70199	2.57639e-06	0.000197658
XM_021756123.2	66.0731	1.82904	0.389599	4.69468	2.67019e-06	0.000202481
XM_021770706.2	17.2226	-5.6029	1.19327	-4.6954	2.66088e-06	0.000202481
XM_021772889.1	158.875	-1.3178	0.280698	-4.69472	2.6697e-06	0.000202481
XR_006349510.1	953.126	-1.07507	0.229062	-4.69335	2.68767e-06	0.000203023
XM_021736668.2	23.1063	-2.97697	0.634485	-4.69194	2.70622e-06	0.00020364
XM_021765280.2	117.952	1.42442	0.303676	4.6906	2.72409e-06	0.000204203
XM_021763283.2	115.623	-1.43294	0.305798	-4.6859	2.78739e-06	0.000208153
XM_043958302.1	266.502	-1.20241	0.256794	-4.68237	2.83575e-06	0.000210963
XM_021758866.2	42.3676	-2.10612	0.45051	-4.67498	2.93984e-06	0.000217881
XM_021778981.2	10.0935	-6.71918	1.43894	-4.66952	3.01902e-06	0.000222908
XM_021737733.2	9.54769	6.77751	1.45383	4.66183	3.13411e-06	0.000229747
XM_021761588.2	29.4292	2.56363	0.549927	4.66177	3.13503e-06	0.000229747
XM_021747055.2	82.7977	-1.58875	0.341201	-4.65635	3.21868e-06	0.000234999
XM_021764440.2	9.54849	6.77762	1.4559	4.65527	3.23557e-06	0.000235358
XM_021746200.2	175.541	1.27163	0.273437	4.65054	3.3107e-06	0.000239203
XM_021759908.2	84.3268	1.58012	0.33978	4.65041	3.31279e-06	0.000239203
XM_021765707.2	82.7823	-1.60442	0.345551	-4.64309	3.43234e-06	0.000246927
XM_043948597.1	602.983	1.01773	0.21939	4.63889	3.50286e-06	0.000251081
XM_021749659.2	38.974	-2.16211	0.466559	-4.63416	3.58394e-06	0.000255958
XM_021757334.2	17.3004	-3.72646	0.805973	-4.62356	3.77208e-06	0.000268419
XM_021774889.2	1608.55	0.942939	0.204076	4.62053	3.82767e-06	0.000271392
XM_021776172.2	21.1823	-3.06795	0.664282	-4.61844	3.86639e-06	0.000273151
XM_021745310.2	9.37359	6.75097	1.46298	4.61454	3.93976e-06	0.000277337
XM_021741943.2	69.6977	1.7003	0.369636	4.59994	4.22616e-06	0.000296435
XM_021767572.2	65.7614	-1.70318	0.370637	-4.59529	4.32153e-06	0.000302046
XM_043960849.1	15.3616	-4.40068	0.958636	-4.59056	4.42051e-06	0.000307868
XM_021745410.2	589.237	1.00241	0.219728	4.56203	5.06603e-06	0.000351579
XM_021773466.1	1376.34	0.937946	0.205728	4.55916	5.13584e-06	0.000355169
XM_021740221.2	124.301	-1.36735	0.300394	-4.55187	5.31716e-06	0.000366418
XM_021745664.2	56.1463	-1.85615	0.408135	-4.5479	5.41848e-06	0.000370797
XM_021756693.2	16.0256	-3.84648	0.845763	-4.54794	5.41737e-06	0.000370797
XM_021740837.2	25.3952	-2.6585	0.584782	-4.54613	5.46403e-06	0.000372114
XM_021745956.2	148.057	-1.30257	0.286551	-4.54569	5.47561e-06	0.000372114
XM_021745439.2	50.2902	1.85654	0.40991	4.52915	5.92218e-06	0.000401074
XM_021737272.1	1884.11	0.91341	0.202718	4.50581	6.612e-06	0.000444785
XM_021744527.2	17.1591	-3.50538	0.777974	-4.50578	6.61289e-06	0.000444785
XM_043955230.1	37.4235	-2.46832	0.548148	-4.50302	6.69961e-06	0.00044908
XM_021750439.2	91.1407	1.47358	0.327884	4.49422	6.98255e-06	0.000466453
XM_021762732.2	19.9069	-3.09684	0.689312	-4.49265	7.03409e-06	0.000468304
XM_021745378.2	30.2535	-2.38494	0.531287	-4.48899	7.15615e-06	0.00047482
XM_021767918.2	552.247	-1.00486	0.224157	-4.48282	7.36618e-06	0.00048711
XM_021771559.2	268.846	1.10881	0.247613	4.47801	7.53413e-06	0.000496545
XM_021736889.2	43.7071	-1.97687	0.44181	-4.47448	7.65959e-06	0.000503125
XM_021764205.2	31.3868	-2.32971	0.521771	-4.46501	8.00662e-06	0.000524167
XM_021766904.2	47.1137	-1.91104	0.429053	-4.4541	8.42469e-06	0.000549704
XM_021747036.2	8.831	-6.52642	1.47047	-4.43831	9.06686e-06	0.000589646
XM_021768011.2	19.5899	-3.07092	0.692456	-4.43483	9.21458e-06	0.000597275
XM_043951351.1	26.216	-2.55199	0.576507	-4.42664	9.57138e-06	0.000618362
XM_021738102.1	52.0038	-1.79538	0.407399	-4.40693	1.04844e-05	0.000675129
XM_021776675.2	21.3724	-2.84929	0.646868	-4.40474	1.05912e-05	0.000679773
XM_021768993.2	183.993	-1.18337	0.268945	-4.40004	1.08229e-05	0.000692386
XM_021749445.1	2752.43	0.879738	0.200066	4.39724	1.09634e-05	0.000699094
XM_021754934.2	36.2799	2.07998	0.473258	4.39503	1.10757e-05	0.000703968
XM_021748733.2	111.354	-1.36928	0.311649	-4.39367	1.11452e-05	0.000706104
XM_021744652.2	629.965	0.957041	0.218269	4.38469	1.16151e-05	0.000733509
XM_021748551.2	33.9275	2.17528	0.497565	4.37185	1.23197e-05	0.000773032
XM_021766536.2	815.626	0.9313	0.212996	4.37238	1.229e-05	0.000773032
XM_021756903.2	26.2151	-2.55169	0.584039	-4.36905	1.24791e-05	0.00078054
XM_021748342.2	354.878	1.02616	0.235256	4.36187	1.28954e-05	0.000804016
XM_021740518.2	1228.67	0.901831	0.206833	4.36019	1.29951e-05	0.000807667
XM_021750835.2	192.246	1.15373	0.264834	4.35642	1.3221e-05	0.000819116
XM_021741027.2	17.1751	-3.32078	0.76255	-4.35484	1.33164e-05	0.000821897
XM_021766621.2	27.8365	2.34658	0.538912	4.3543	1.33495e-05	0.000821897
XM_021741456.2	38.7067	-2.02405	0.465826	-4.34507	1.39231e-05	0.000854532
XM_021758953.2	61.4369	-1.66143	0.383425	-4.33313	1.47002e-05	0.000899413
XM_021743730.2	6984.34	0.84945	0.196425	4.32455	1.52841e-05	0.000932236
XM_021738008.2	66.6587	-1.58484	0.36764	-4.31086	1.62624e-05	0.000988837
XM_021768220.2	77.2297	-1.50332	0.34937	-4.30296	1.6853e-05	0.00102158
XM_021741944.2	26.3233	2.43792	0.567638	4.29486	1.74805e-05	0.00105636
XM_043959643.1	33.896	2.08473	0.485609	4.29302	1.76261e-05	0.00106189
XM_021741881.2	70.2335	1.53937	0.358741	4.29103	1.77848e-05	0.00106817
XM_021748486.1	16.508	3.24271	0.755891	4.28991	1.78743e-05	0.00107028
XM_021749027.2	21.0557	-2.82518	0.658749	-4.2887	1.79724e-05	0.00107288
XM_021754252.2	13.4677	-4.20131	0.982894	-4.27443	1.91629e-05	0.00113704
XM_021763432.2	1764.31	-0.872505	0.204109	-4.27469	1.914e-05	0.00113704
XM_043949288.1	8.04303	-6.39157	1.50086	-4.25859	2.05717e-05	0.00121687
XM_043957469.1	7.63828	6.45561	1.51613	4.25794	2.06322e-05	0.00121687
XM_021761672.2	68.0256	1.529	0.360903	4.23659	2.26944e-05	0.00133322
XM_021778592.2	13.2801	-5.2193	1.23209	-4.23613	2.27407e-05	0.00133322
XM_021778409.2	38.7401	-1.94529	0.459643	-4.23217	2.31449e-05	0.00135287
XM_043957334.1	12.6647	-4.5433	1.07657	-4.22018	2.44112e-05	0.00142266
XM_021765571.2	13.1232	-5.20138	1.23473	-4.21257	2.5248e-05	0.00146707
XM_043955368.1	25.1128	-2.47877	0.589112	-4.20764	2.58052e-05	0.00149503
XM_021750920.2	132.433	1.21356	0.290286	4.18057	2.90783e-05	0.0016797
XM_021769790.2	78.616	1.45812	0.348883	4.1794	2.92279e-05	0.00168339
XM_021745495.2	23.0295	-2.49376	0.599904	-4.15692	3.22564e-05	0.00185238
XM_021769644.2	34.8599	-2.00715	0.483404	-4.15212	3.29408e-05	0.00188617
XM_021743311.2	66.6517	1.50692	0.3632	4.14901	3.33918e-05	0.00190638
XM_021775815.2	21.2263	2.60494	0.627947	4.14835	3.34879e-05	0.00190638
XM_021738266.2	29.8248	2.13862	0.5164	4.1414	3.45195e-05	0.00195943
XM_021773810.2	101.903	1.3068	0.316795	4.12506	3.70645e-05	0.00209783
XM_021741712.2	123.516	1.22202	0.29639	4.123	3.73969e-05	0.00211056
XM_021740587.2	34.7006	-1.99893	0.485212	-4.11969	3.7938e-05	0.00213496
XM_021750312.1	56.9008	1.58929	0.386528	4.1117	3.92751e-05	0.00220389
XM_021769159.2	42.9803	-1.80791	0.440576	-4.10353	4.069e-05	0.00227679
XM_021766327.2	19.1458	-2.78193	0.67815	-4.10224	4.09173e-05	0.002283
XM_043961481.1	163.364	1.18098	0.287984	4.10084	4.11649e-05	0.00229031
XM_021759386.2	57.408	1.58484	0.386796	4.09735	4.17905e-05	0.00231855
XM_021778959.2	9.87941	5.8418	1.42903	4.08795	4.35193e-05	0.00240766
XM_021775557.2	7.41341	-6.27395	1.53535	-4.08633	4.38243e-05	0.00241772
XM_021778567.2	59.7397	1.53859	0.378109	4.06918	4.71795e-05	0.00259553
XM_021765772.1	21.5746	2.63267	0.647463	4.06613	4.77996e-05	0.0026223
XM_021767004.2	179.183	-1.09566	0.269631	-4.06356	4.83301e-05	0.00264402
XM_021775585.2	20.6156	-2.58138	0.635368	-4.06281	4.8486e-05	0.00264518
XM_021753903.2	54.3737	-1.61699	0.398587	-4.0568	4.97498e-05	0.00270661
XM_021777471.2	131.402	1.20574	0.298781	4.03552	5.44816e-05	0.00295585
XM_021753285.2	62.2497	1.50193	0.3723	4.0342	5.47877e-05	0.00296427
XM_021747315.2	17.0478	-2.98713	0.740588	-4.03346	5.49616e-05	0.00296551
XM_021741954.1	24.2394	2.2962	0.569456	4.03227	5.52412e-05	0.00297243
XM_021737934.2	20.8615	2.4891	0.618365	4.0253	5.69038e-05	0.0030452
XM_021750890.2	65.9434	1.46821	0.364727	4.02549	5.68558e-05	0.0030452
XM_021749941.2	6.93955	-6.17866	1.53577	-4.02318	5.74181e-05	0.00306438
XM_021743085.2	53.4067	-1.60784	0.40008	-4.0188	5.84945e-05	0.00311337
XM_021755246.2	74.0061	1.4148	0.35248	4.01384	5.97392e-05	0.00317102
XM_043960848.1	6.9405	-6.17884	1.54065	-4.01055	6.05778e-05	0.00320687
XM_021736678.2	152.438	1.11708	0.279722	3.99352	6.50987e-05	0.00343693
XM_021771660.2	34.4058	-1.93869	0.485992	-3.98914	6.63131e-05	0.00349166
XM_021762731.2	54.3585	1.58858	0.398587	3.98554	6.73274e-05	0.00353559
XM_021762496.2	6.78206	-6.14554	1.54365	-3.98116	6.85792e-05	0.00359172
XM_021775596.2	15.4477	2.98287	0.750978	3.97197	7.12796e-05	0.00372322
XM_043955126.1	9.18437	5.7348	1.44429	3.97066	7.1674e-05	0.00373389
XM_043951704.1	31.8163	-1.98295	0.500878	-3.95895	7.52813e-05	0.00391144
XM_021776993.2	53.8414	1.57008	0.397061	3.95426	7.67715e-05	0.00397834
XM_021746058.1	107.862	1.23422	0.31231	3.9519	7.75336e-05	0.00400726
XM_021761386.2	42.2586	1.76237	0.44632	3.94868	7.85825e-05	0.00405081
XM_021769101.2	6.78169	-6.14547	1.55676	-3.94759	7.89407e-05	0.00405862
XM_021772878.2	14.9689	-3.10097	0.787756	-3.93646	8.26938e-05	0.00424048
XM_021768960.2	967.263	0.827972	0.210402	3.93518	8.31327e-05	0.00424085
XM_043955645.1	163.156	1.09421	0.278039	3.93547	8.30327e-05	0.00424085
XM_021773567.2	110.121	-1.21487	0.30935	-3.92716	8.59557e-05	0.0043735
XM_021750746.2	97.1052	1.25279	0.31913	3.92564	8.65005e-05	0.00438984
XM_021744435.2	18.5337	-2.61285	0.66706	-3.91697	8.96704e-05	0.00453899
XM_021754102.2	194.614	1.03881	0.26532	3.91532	9.02857e-05	0.00455169
XM_021767775.2	10.9292	-4.32082	1.10364	-3.91505	9.03849e-05	0.00455169
XM_021737807.2	26.3094	-2.14149	0.548018	-3.90771	9.31768e-05	0.00466835
XM_021742969.2	16.6821	3.25923	0.833968	3.9081	9.30237e-05	0.00466835
XM_021750656.2	108.687	-1.19854	0.307857	-3.89317	9.89445e-05	0.00494471
XM_021753697.2	445.976	0.881252	0.227101	3.88044	0.000104268	0.00519753
XM_021766044.2	8.6642	5.64915	1.45607	3.87973	0.000104571	0.00519944
XM_021761796.2	25.6648	-2.16186	0.557727	-3.87621	0.000106097	0.005262
XM_043957923.1	55.8292	1.5097	0.389823	3.87278	0.0001076	0.0053231
XM_021744799.2	60.7045	1.47153	0.38039	3.86849	0.000109512	0.00540405
XM_021766662.2	27.2886	2.93517	0.759577	3.86422	0.000111444	0.00548563
XM_021738758.2	17.7308	-2.65418	0.688141	-3.85704	0.000114771	0.00562119
XM_021770969.2	1151.12	0.803169	0.208205	3.85759	0.000114509	0.00562119
XM_021777450.2	14.0914	3.15855	0.819292	3.85521	0.000115628	0.0056491
XM_021753964.2	10.0371	4.94568	1.28373	3.85259	0.000116875	0.00569586
XM_021778444.2	46.5798	1.60681	0.417716	3.84665	0.000119744	0.00582121
XR_002488460.2	16.7903	2.72341	0.708492	3.84395	0.000121071	0.00587117
XM_043960798.1	23.8744	2.20403	0.573651	3.8421	0.000121984	0.00590089
XM_021757553.2	27.9157	2.0206	0.526592	3.83713	0.00012448	0.00600684
XM_021738357.2	45.9786	-1.62039	0.422557	-3.83473	0.000125701	0.00605091
XM_021767245.2	11.1027	-3.90583	1.01916	-3.83241	0.000126893	0.00609337
XM_021756709.2	62.1878	1.42505	0.372142	3.8293	0.000128507	0.0061558
XM_021768881.2	286.928	0.934284	0.244042	3.82838	0.000128989	0.00616388
XM_021758426.2	814.478	0.813309	0.212705	3.82365	0.000131491	0.00625482
XM_021767497.2	38.9927	-1.73096	0.452779	-3.82298	0.000131848	0.00625482
XM_043949867.1	12.0691	-3.6893	0.965014	-3.82306	0.000131807	0.00625482
XM_021767944.2	6.07837	6.12599	1.60355	3.82027	0.000133305	0.00630869
XM_021740738.2	6.15026	-6.00448	1.57478	-3.8129	0.000137343	0.00648418
XM_021763747.2	6.24788	6.16576	1.62	3.80601	0.000141225	0.00665148
XM_021746139.2	15.472	-2.82818	0.744326	-3.79966	0.000144897	0.00680809
XM_021749661.2	12.0808	-3.40571	0.897416	-3.79502	0.000147633	0.00692009
XM_021759473.2	8.69057	-5.51237	1.45356	-3.79232	0.000149246	0.00696263
XM_043956926.1	8.68982	-5.51221	1.45352	-3.79231	0.00014925	0.00696263
XM_021768704.2	8.69053	-5.51239	1.45462	-3.78956	0.000150913	0.00700693
XM_021768717.2	224.792	0.968762	0.255617	3.7899	0.00015071	0.00700693
XM_021765469.2	258.064	-0.941425	0.248605	-3.78683	0.000152584	0.00706779
XM_021738804.2	63.005	1.39608	0.369252	3.78082	0.000156312	0.00722344
XM_021740109.1	1100.41	0.786134	0.208037	3.77881	0.000157579	0.00726493
XM_021737313.2	5.90461	6.08414	1.61115	3.77627	0.000159196	0.00732225
XM_021759700.2	13.3761	-3.10941	0.824534	-3.77112	0.000162519	0.00745765
XM_021765966.2	176.613	1.03063	0.273414	3.76948	0.000163588	0.0074892
XM_021774230.2	14.1781	-3.0134	0.801704	-3.75874	0.00017077	0.00779984
XM_021770585.2	21.6657	2.24003	0.597318	3.75014	0.000176733	0.00805345
XM_021755940.2	52.2634	1.48999	0.397428	3.74907	0.000177492	0.0080693
XM_021777472.2	12.9252	3.66304	0.978782	3.74245	0.000182235	0.0082658
XM_021775915.2	284.227	-0.916398	0.245146	-3.73818	0.00018536	0.0083875
XR_006349664.1	136.949	-1.09951	0.294173	-3.73762	0.000185772	0.0083875
XM_021763155.2	24.1928	2.10064	0.56296	3.73142	0.000190405	0.00855732
XM_043958355.1	65.1691	1.35736	0.363765	3.73143	0.000190397	0.00855732
XM_021757641.2	361.599	0.872301	0.233997	3.72783	0.000193137	0.00866031
XM_021757530.2	33.1564	-1.82675	0.490522	-3.7241	0.000196012	0.00876921
XM_021766870.2	5.83579	-5.92874	1.59321	-3.72126	0.000198232	0.00884836
XM_021745677.2	160.299	1.02432	0.275539	3.7175	0.000201204	0.00894036
XM_021762495.2	5.55559	5.99628	1.61275	3.71805	0.00020077	0.00894036
XM_043949642.1	5.55502	5.99615	1.61407	3.71492	0.000203266	0.00901161
XM_021738026.2	5.99028	-5.96651	1.60829	-3.70985	0.000207385	0.00917352
XM_021737219.2	73.0397	1.2965	0.349867	3.70569	0.000210818	0.00930443
XM_021777478.2	14.3526	-2.86152	0.773441	-3.69973	0.000215828	0.00950415
XM_021763699.2	156.437	-1.02435	0.277613	-3.68983	0.000224401	0.0098596
XM_043953519.1	991.597	0.774994	0.210351	3.68428	0.000229346	0.0100544
XM_021770799.2	36.2935	1.70564	0.463323	3.68132	0.000232031	0.0101494
XR_002489942.2	30.4093	1.8442	0.501188	3.67965	0.000233552	0.0101933
XM_021758349.2	26.0068	-2.05857	0.559546	-3.67901	0.000234143	0.0101964
XM_021759001.2	143.214	1.04798	0.285213	3.67437	0.000238435	0.0103603
XM_021755918.2	58.2734	1.39088	0.378804	3.67176	0.000240883	0.0104206
XM_021766531.2	26.0397	2.00091	0.544928	3.67189	0.000240766	0.0104206
XM_021776479.2	14.0611	2.82902	0.770957	3.66949	0.000243038	0.0104907
XM_043955222.1	5.67881	-5.88938	1.60591	-3.66732	0.000245109	0.0105569
XM_021742006.2	6.148	-6.00399	1.63751	-3.66654	0.000245858	0.010566
XM_021747386.2	5.3816	5.95039	1.62441	3.6631	0.000249178	0.0106731
XM_043952109.1	5.83424	-5.92839	1.61852	-3.66284	0.000249437	0.0106731
XM_021744043.2	8.99627	4.78219	1.30926	3.65259	0.000259605	0.011084
XM_021775904.2	14.3929	2.72356	0.746939	3.64629	0.000266052	0.0113346
XM_021739970.2	18.4058	-2.38855	0.656282	-3.63952	0.00027315	0.0115618
XM_021764378.2	18.198	2.97711	0.817931	3.6398	0.000272846	0.0115618
XM_021764705.2	211.12	0.943182	0.259145	3.63959	0.000273074	0.0115618
XM_043956454.1	17.1051	2.53124	0.695888	3.63743	0.000275374	0.0116309
XM_021742386.2	34.9706	-1.71619	0.472717	-3.63049	0.000282889	0.0119225
XM_021778582.2	29.7635	-1.86144	0.512803	-3.62993	0.000283494	0.0119225
XM_021776276.2	27.7096	1.90614	0.525792	3.62528	0.000288649	0.0121134
XR_002489819.2	26.028	-1.99893	0.55152	-3.6244	0.000289634	0.0121288
XM_021753077.2	32.9182	1.74336	0.481703	3.61916	0.000295562	0.0123507
XM_043949492.1	34.2582	1.70452	0.471364	3.61615	0.000299015	0.0124685
XM_043959555.1	31.5602	2.876	0.796316	3.61163	0.000304284	0.0126613
XM_021748230.2	262.956	-0.897767	0.248727	-3.60945	0.000306851	0.0127411
XM_021757259.2	30.5838	-1.81443	0.502925	-3.60775	0.000308869	0.0127709
XM_021762620.2	30.896	1.78764	0.495488	3.60784	0.000308759	0.0127709
XM_021760392.2	11.2061	3.72251	1.03279	3.60433	0.000312963	0.012913
XM_021759705.2	11.4508	-3.32085	0.921854	-3.60236	0.000315342	0.0129569
XM_021763587.2	14.5274	-2.72401	0.756173	-3.60236	0.000315346	0.0129569
XM_021758562.2	27.0332	1.91112	0.530721	3.60099	0.000317011	0.0129981
XM_021756739.2	5.38136	5.95033	1.65595	3.59329	0.000326523	0.0133602
XM_021752123.2	15.1741	-2.65141	0.738452	-3.5905	0.000330047	0.0134763
XM_021759210.2	87.105	1.20586	0.336093	3.58789	0.000333364	0.0135835
XM_021759479.2	202.866	0.933742	0.260304	3.58712	0.000334351	0.0135956
XM_021754360.2	26.7004	1.9397	0.54088	3.58619	0.000335544	0.0136159
XM_021776597.2	9.17743	-4.66887	1.30252	-3.5845	0.000337728	0.0136763
XM_021742257.2	26.3665	1.97006	0.550079	3.58141	0.000341747	0.0138089
XM_021769856.2	39.6372	1.61084	0.449843	3.5809	0.000342411	0.0138089
XM_021773135.2	12.5293	2.96815	0.82995	3.5763	0.00034849	0.0140253
XM_021753505.2	5.36214	-5.80664	1.62489	-3.57355	0.000352173	0.0141445
XM_021766364.2	154.343	0.994839	0.27851	3.572	0.000354268	0.0141996
XM_021739715.2	21.635	2.09626	0.587636	3.56727	0.000360716	0.0144262
XM_021761638.2	11.7826	-3.12011	0.87477	-3.56678	0.00036139	0.0144262
XM_021740545.2	64.1099	1.30706	0.366572	3.56563	0.00036298	0.0144603
XR_006351610.1	16.9969	2.99585	0.840327	3.5651	0.00036372	0.0144605
XM_021745478.2	82.0363	1.19678	0.336358	3.55806	0.000373605	0.0148234
XM_021754007.2	10.646	-3.49401	0.984253	-3.54991	0.00038536	0.015259
XM_043955179.1	5.03431	5.85415	1.64992	3.54815	0.000387949	0.0153306
XM_021757659.2	17.4443	-2.40052	0.677929	-3.54096	0.000398667	0.0157065
XM_021770177.2	5.03488	5.8543	1.65343	3.5407	0.00039906	0.0157065
XM_021751546.2	139.595	1.00764	0.285002	3.53556	0.000406913	0.0159835
XM_021775568.2	21.4733	2.153	0.609388	3.53306	0.000410784	0.0160925
XM_021778303.2	350.978	0.830461	0.235078	3.53271	0.000411325	0.0160925
XR_006352177.1	38.2834	-8.64243	2.44778	-3.53071	0.000414439	0.0161821
XM_021756367.2	117.511	-1.06407	0.301579	-3.52833	0.000418188	0.0162961
XM_043949356.1	5.20501	-5.76371	1.63454	-3.52621	0.00042156	0.0163949
XM_021752009.2	24.49	1.94593	0.551982	3.52535	0.000422925	0.0164155
XM_021743264.2	29.7149	1.80138	0.511234	3.52358	0.000425759	0.0164604
XM_021765559.2	23.0065	2.13886	0.606979	3.52377	0.000425446	0.0164604
XM_021750377.2	12.2697	-2.97	0.843118	-3.52264	0.000427272	0.0164865
XM_021743574.2	14967.4	0.687464	0.195207	3.52171	0.000428773	0.016512
XM_021775180.2	391.239	0.812548	0.230926	3.51866	0.000433735	0.0166703
XM_021738909.2	853.258	0.744727	0.211918	3.51423	0.000441029	0.0169176
XM_021759874.2	14.3766	2.58793	0.737824	3.50752	0.000452305	0.0173163
XM_021775455.2	82.5971	-1.17551	0.336244	-3.496	0.00047228	0.0180459
XM_021745372.2	160.972	0.957141	0.274485	3.48704	0.000488394	0.0186254
XM_021755398.2	14.9247	2.92586	0.839433	3.48553	0.000491171	0.018695
XM_021776421.2	43.786	-1.49649	0.429781	-3.48198	0.000497723	0.0189077
XM_021761655.2	176.375	0.940994	0.270325	3.48098	0.000499592	0.0189421
XM_021754753.2	49.0111	-1.41491	0.406664	-3.47932	0.000502688	0.0190091
XM_021757531.2	25.2078	-2.06528	0.593643	-3.479	0.000503297	0.0190091
XM_021757597.1	383.498	0.808026	0.232427	3.47648	0.000508042	0.0191515
XM_043960818.1	38.1174	1.63098	0.469652	3.47273	0.000515186	0.0193836
XM_021772670.2	5.20543	5.90243	1.70058	3.47084	0.000518838	0.0194837
XM_021743046.2	5.04759	-5.7194	1.64838	-3.4697	0.000521032	0.0194963
XM_021760360.2	5.04708	-5.71927	1.64837	-3.46964	0.000521158	0.0194963
XM_021745869.2	15.1887	-2.51856	0.726875	-3.46492	0.000530398	0.0198042
XM_021755913.2	39.073	-1.55996	0.450862	-3.45996	0.000540257	0.0201341
XM_021740100.2	68.431	1.24107	0.359243	3.45467	0.000550963	0.0204554
XM_021756521.1	15.5604	2.47915	0.717518	3.45518	0.000549927	0.0204554
XM_021745143.2	218.343	-0.889077	0.257414	-3.45388	0.000552581	0.0204768
XM_021744834.2	11.9563	-2.92753	0.849073	-3.44792	0.000564926	0.0208948
XM_021776605.2	5.04876	-5.7197	1.66341	-3.43853	0.000584878	0.0215921
XM_043953067.1	33.7095	-1.64677	0.479058	-3.43752	0.000587067	0.0216323
XM_021739862.2	6.58116	5.24393	1.52591	3.4366	0.000589057	0.0216649
XM_021750100.2	60.716	1.28543	0.374263	3.43457	0.000593491	0.0217439
XM_021754197.2	6.58154	5.24402	1.52682	3.4346	0.000593426	0.0217439
XM_021767515.2	19.0854	-2.16897	0.631598	-3.4341	0.000594526	0.0217439
XM_021747350.2	11.0141	3.41149	0.994935	3.42886	0.000606123	0.022076
XM_021761788.2	38.2679	-1.55389	0.453218	-3.42858	0.000606758	0.022076
XM_021766649.2	492.894	0.768514	0.224156	3.42848	0.000606978	0.022076
XM_021751408.2	37.1323	-1.5661	0.456868	-3.4279	0.000608272	0.0220822
XM_043958369.1	4.68737	5.75113	1.67801	3.42734	0.000609526	0.0220869
XM_021756672.2	93.0443	1.11914	0.326673	3.42589	0.000612793	0.0221644
XM_021773694.2	40.6136	1.53733	0.448934	3.42441	0.000616133	0.0222442
XM_021736735.2	271.434	0.839548	0.245229	3.42353	0.000618134	0.0222494
XM_021776654.2	4.68691	5.751	1.67993	3.42335	0.000618542	0.0222494
XM_021768599.2	58.5449	1.30391	0.381249	3.42009	0.000626004	0.0224766
XM_021749480.2	4.89003	-5.67364	1.66083	-3.41615	0.000635129	0.0227626
XM_021747351.2	29.1961	1.76841	0.518234	3.41238	0.000643986	0.0229544
XM_021747776.2	56.2098	1.33821	0.392108	3.41286	0.000642847	0.0229544
XM_021759243.2	28.8349	-1.75316	0.513675	-3.41297	0.000642599	0.0229544
XM_021744708.2	4.88776	-5.67303	1.66429	-3.40868	0.000652786	0.0231839
XM_021776496.2	4.88783	-5.67305	1.66429	-3.40869	0.000652761	0.0231839
XM_021759247.2	14.3854	-2.56203	0.751838	-3.40769	0.000655164	0.0231846
XM_021774388.2	4.89054	-5.67378	1.66482	-3.40803	0.000654326	0.0231846
XM_021766409.2	17.462	-2.29757	0.674481	-3.40642	0.000658212	0.0232505
XM_021745475.2	32.9042	-1.64171	0.482087	-3.40543	0.000660591	0.0232509
XM_021749536.2	245.171	-0.858625	0.252119	-3.40563	0.00066012	0.0232509
XM_021748966.2	9.85843	-3.37249	0.990945	-3.4033	0.00066577	0.0233913
XM_021752451.2	30.0138	1.69111	0.497782	3.39728	0.000680598	0.0238695
XM_043955078.1	194.076	0.912281	0.268687	3.39533	0.000685465	0.0239974
XM_021740213.2	4.88732	-5.67291	1.6725	-3.39189	0.00069413	0.0242575
XM_021749526.2	203.864	-0.882317	0.26028	-3.38988	0.000699229	0.024349
XM_021775481.2	30.0137	1.69112	0.498832	3.39015	0.000698548	0.024349
XM_043954547.1	11.5502	3.77167	1.11295	3.3889	0.000701725	0.0243927
XM_021745440.2	135.66	0.975437	0.288038	3.38649	0.000707928	0.0245649
XM_021750844.2	15.3613	-2.41163	0.713321	-3.38085	0.000722632	0.0250308
XM_021771373.2	108.555	1.03259	0.30549	3.38012	0.00072454	0.0250527
XM_043949001.1	33.2005	1.60797	0.475973	3.37829	0.000729392	0.0251762
XM_021742429.2	48.3011	1.38016	0.408894	3.37535	0.000737219	0.0254017
XM_021767649.2	4.68564	5.75064	1.70688	3.3691	0.000754151	0.0259396
XM_021749930.2	64.6941	-1.23701	0.367226	-3.36852	0.000755721	0.0259482
XM_021742405.2	97.3477	-1.06901	0.317541	-3.36653	0.000761212	0.0260911
XM_021773987.1	4.7307	-5.6259	1.67505	-3.35864	0.000783272	0.0268004
XM_021764711.2	1566.16	-0.686046	0.204401	-3.35638	0.000789713	0.0269738
XM_021750131.2	4.51419	5.6968	1.69877	3.35349	0.000797979	0.0271617
XM_021761139.2	43.2687	1.437	0.428484	3.35368	0.000797451	0.0271617
XM_021747013.2	8.24849	-3.89118	1.16169	-3.3496	0.000809298	0.0274518
XM_021763133.2	15.8514	-2.34703	0.70064	-3.34984	0.000808591	0.0274518
XM_021740564.2	70.2357	1.18546	0.354299	3.34593	0.00082006	0.0277377
XM_021749297.2	101.869	1.0536	0.314905	3.34577	0.000820551	0.0277377
XM_021745194.2	143.66	0.947851	0.283668	3.34141	0.000833527	0.028128
XM_043953046.1	31.355	1.6517	0.494731	3.33858	0.000842068	0.0283189
XM_043954493.1	890.013	0.706804	0.211705	3.33862	0.000841952	0.0283189
XM_021766543.2	21.3727	-1.9724	0.591683	-3.33354	0.000857472	0.0287876
XM_021743265.2	9.5429	-3.32085	0.99701	-3.33081	0.000865937	0.0290222
XM_021753174.2	83.1094	1.10797	0.332823	3.32901	0.000871538	0.0291602
XM_021760928.2	83.6149	1.10819	0.333077	3.32712	0.000877495	0.0292866
XM_021769114.2	4.51246	5.6963	1.71221	3.32686	0.000878299	0.0292866
XR_002486249.2	306.589	0.797445	0.239733	3.32639	0.000879797	0.0292868
XM_021739894.2	186.615	0.883099	0.265558	3.32545	0.000882756	0.0293356
XR_002486718.2	5.04371	-5.71838	1.72156	-3.32163	0.000894927	0.0296898
XM_021738562.2	36.4021	1.57549	0.474953	3.31714	0.000909442	0.0301205
XM_021761784.2	13.2658	-2.5722	0.775691	-3.31601	0.00091313	0.0301917
XM_021741082.2	4.57387	-5.57723	1.68511	-3.30972	0.000933897	0.0308264
XM_021759886.2	2642.79	0.661728	0.200065	3.30756	0.000941122	0.0310128
XR_002488801.2	19.1028	-2.084	0.630349	-3.30611	0.000946007	0.0311216
XM_021778574.2	51.6652	-1.32257	0.400135	-3.30531	0.000948724	0.0311588
XM_043952993.1	17.1085	2.53124	0.767851	3.29652	0.000978901	0.0320962
XM_021751343.2	4.34043	5.64017	1.71132	3.29581	0.000981386	0.032124
XM_021761630.2	51.6052	-1.41687	0.430196	-3.29354	0.000989343	0.0323306
XM_021753088.2	16.6724	-2.2169	0.673364	-3.29228	0.000993799	0.0324223
XM_021736462.2	4.33962	5.63993	1.7137	3.29109	0.000998013	0.0325058
XM_021771744.2	153.824	0.91505	0.278093	3.29045	0.00100028	0.0325256
XM_021761891.2	6.32457	-5.04278	1.53378	-3.28782	0.00100965	0.0327761
XM_021738271.2	4.73392	-5.62679	1.71334	-3.28411	0.00102307	0.0331568
XM_021765615.2	11.9929	2.72345	0.829579	3.28294	0.00102732	0.0332399
XM_021764426.2	134.922	0.940889	0.287328	3.27461	0.00105807	0.0341785
XM_021755937.2	323.274	-0.787704	0.240595	-3.27398	0.00106043	0.0341984
XM_021744335.2	38.1392	-1.47918	0.452695	-3.26751	0.00108499	0.0349331
XR_002489259.2	27.0651	-1.73597	0.531799	-3.26434	0.00109719	0.0352681
XM_021744119.2	37.9676	-1.50412	0.460945	-3.26312	0.00110194	0.0353628
XM_021771068.2	68.1598	-1.1666	0.358168	-3.25712	0.00112548	0.0360006
XR_006350532.1	16.0329	2.21631	0.680413	3.2573	0.00112478	0.0360006
XM_021776803.2	524.147	0.722693	0.222184	3.25268	0.00114323	0.0365091
XM_021774749.2	10.6779	-2.96137	0.911307	-3.24958	0.00115574	0.0368487
XM_021742990.2	84.3313	-1.07996	0.3326	-3.24703	0.00116616	0.0370007
XM_021767498.2	4.41623	-5.52663	1.70183	-3.24746	0.00116442	0.0370007
XM_043961492.1	4.41638	-5.52667	1.70183	-3.24748	0.00116432	0.0370007
XM_021778791.2	12.6562	2.50777	0.772519	3.24622	0.00116947	0.0370459
XM_043958844.1	7.60911	4.53012	1.39596	3.24517	0.00117382	0.0371236
XR_006348244.1	4.41689	-5.52683	1.7034	-3.24459	0.00117621	0.0371394
XM_021771695.2	586.759	0.710816	0.2193	3.24129	0.0011899	0.0375114
XM_021749083.2	65.8454	1.17732	0.363501	3.23884	0.00120019	0.0377751
XM_021770843.2	12.3019	-2.60563	0.804994	-3.23684	0.00120863	0.0379799
XM_043960841.1	23.0665	3.35482	1.03678	3.23581	0.00121296	0.0380553
XM_021756992.2	38.8832	1.45178	0.448806	3.23477	0.00121741	0.0381338
XM_021752804.2	7.44492	-4.35334	1.3479	-3.22973	0.00123908	0.038751
XM_021771957.2	7.77528	-3.80002	1.17687	-3.2289	0.00124266	0.0388009
XM_021769929.2	5.88823	5.0791	1.57355	3.22779	0.00124751	0.0388907
XM_021778630.2	7.44379	-4.35299	1.34919	-3.22637	0.00125371	0.039022
XM_021752968.2	4.1662	5.58109	1.731	3.22419	0.00126328	0.0392577
XM_021771528.2	297.608	-0.797961	0.247641	-3.22224	0.00127191	0.0394634
XM_021737470.2	2947.72	0.643761	0.199947	3.21966	0.00128344	0.0396955
XM_043954983.1	4.41447	-5.52611	1.71624	-3.2199	0.00128235	0.0396955
XM_021775225.2	176.516	0.86898	0.270114	3.21709	0.001295	0.0399903
XM_021739872.2	23.4331	1.8081	0.56226	3.21578	0.00130091	0.0401098
XM_021754014.2	17.0026	-2.15105	0.66926	-3.21408	0.00130864	0.0402847
XM_021749077.2	118.182	0.963553	0.299854	3.21341	0.00131168	0.0403153
XM_021739680.2	7.44611	-4.354	1.35611	-3.21066	0.0013243	0.0405129
XM_021766593.2	31.6422	-1.5668	0.487941	-3.21104	0.00132256	0.0405129
XM_021771918.2	39.5578	1.45634	0.45352	3.2112	0.00132184	0.0405129
XM_021759489.2	17.4928	-2.10537	0.656563	-3.20665	0.00134291	0.0410184
XM_021768715.2	14.0139	2.41881	0.755186	3.20293	0.00136036	0.0414866
XM_021768506.2	291.256	0.775483	0.242304	3.20046	0.00137208	0.0417793
XM_021750716.2	10.7944	2.72352	0.851606	3.1981	0.00138337	0.0420579
XM_021773205.2	48.755	1.30669	0.409119	3.19392	0.00140355	0.0426054
XM_043961146.1	15.6138	2.8569	0.894973	3.19216	0.00141213	0.0427998
XM_021778581.2	26.1137	1.69876	0.532564	3.18977	0.00142385	0.0430886
XM_021766030.2	4.25881	-5.47426	1.71698	-3.18831	0.00143109	0.0432408
XM_021744990.2	42.8868	1.36652	0.429207	3.18382	0.00145347	0.0438496
XM_021778971.2	42.2084	1.36096	0.428049	3.17945	0.00147555	0.0444476
XM_021764419.2	21.5714	1.83157	0.576616	3.17641	0.00149109	0.0448469
XM_021743630.2	413.006	0.732236	0.230574	3.17571	0.00149469	0.0448865
XM_021746920.2	131.696	0.925714	0.291886	3.17149	0.00151658	0.0454743
XM_021769042.2	18.7162	1.97973	0.624585	3.16967	0.00152614	0.0456215
XM_021770640.2	35.3636	1.5192	0.479226	3.17011	0.00152381	0.0456215
XM_021744325.2	4.25728	-5.47378	1.72749	-3.16864	0.00153156	0.0456699
XM_021763624.1	16.1985	-2.16633	0.683714	-3.16848	0.00153241	0.0456699
XM_021777992.2	66.219	-1.15875	0.365803	-3.16768	0.00153662	0.0457261
XM_021750707.2	7.06991	3.80144	1.20185	3.16299	0.00156156	0.046398
XM_021773479.2	4.16735	5.58145	1.76551	3.16138	0.00157024	0.0465151
XM_021774971.2	5.85107	-4.92722	1.55844	-3.16164	0.00156883	0.0465151
XM_021771910.2	7.07071	3.80159	1.20283	3.16053	0.00157484	0.0465811
XM_021774832.2	4.258	-5.47401	1.73282	-3.15901	0.00158304	0.0467531
XM_021744260.2	87.3948	1.04396	0.330557	3.15819	0.00158752	0.0468152
XM_021742744.2	7.12939	-4.28759	1.35818	-3.15685	0.00159481	0.0468893
XM_021773681.2	214.026	-0.813941	0.257809	-3.15714	0.00159322	0.0468893
XM_021758568.2	9.4006	-3.00446	0.952201	-3.15528	0.00160344	0.0470726
XM_021742460.2	590.589	0.691603	0.219246	3.15446	0.00160796	0.0471348
XR_002486921.2	24.8138	-1.73594	0.550684	-3.15234	0.00161965	0.0474067
XM_021754088.2	7.12994	-4.28784	1.3615	-3.14935	0.00163634	0.0477417
XM_021756686.2	7.12767	-4.28741	1.36142	-3.14921	0.00163712	0.0477417
XR_006347961.1	11.8208	2.69871	0.857011	3.14899	0.00163839	0.0477417
XM_021761805.2	20.425	-1.88996	0.600843	-3.14551	0.00165798	0.0481712
XM_021762774.1	17.9824	-2.06314	0.655904	-3.1455	0.00165803	0.0481712
XM_021770584.2	100.932	0.99332	0.315859	3.14482	0.00166191	0.0482127
XM_021766394.2	24.4272	1.72334	0.548209	3.14358	0.00166892	0.0482591
XM_021766872.2	23.4178	1.75145	0.557213	3.14324	0.00167088	0.0482591
XM_043949007.1	17.8247	-2.0473	0.651214	-3.14383	0.00166754	0.0482591
XM_021761324.2	4.25904	-5.47433	1.74387	-3.13919	0.00169416	0.0488595
XM_021736343.1	67.1405	1.12232	0.357688	3.1377	0.0017028	0.0490367
XM_021743768.2	35.6611	1.43671	0.458195	3.13558	0.00171516	0.0493201
XM_021756594.2	43.2015	1.32885	0.424347	3.13153	0.00173898	0.0498999
XR_006351205.1	194.308	0.822669	0.262725	3.13129	0.0017404	0.0498999
XM_021777934.2	20.4274	-1.88989	0.603993	-3.12899	0.00175407	0.0502185
XR_006352629.1	4.10015	-5.41951	1.73252	-3.1281	0.0017594	0.0502979
XM_021737632.2	4.10007	-5.41949	1.73443	-3.12466	0.00178012	0.0505785
XM_021742921.2	11.8298	-2.53967	0.812761	-3.12474	0.0017796	0.0505785
XM_021745254.2	9.31242	3.78364	1.21102	3.12433	0.00178209	0.0505785
XM_021754709.2	8.10524	-3.41596	1.09325	-3.1246	0.00178045	0.0505785
XM_043960758.1	5.69402	-4.88673	1.56408	-3.12435	0.00178201	0.0505785
XM_021746947.2	57.923	-1.18333	0.378958	-3.12257	0.00179277	0.050808
XM_021764728.2	70.1676	-1.10944	0.356125	-3.11532	0.00183745	0.0519994
XM_021776703.2	6.56528	4.30823	1.38329	3.11447	0.00184273	0.0520738
XM_021756137.2	20.2708	-1.87599	0.602707	-3.1126	0.00185447	0.0523301
XM_043950679.1	5.36633	4.94148	1.59003	3.10779	0.00188491	0.0531129
XM_043954043.1	8.73461	-3.53382	1.13736	-3.10704	0.00188974	0.0531725
XM_021745499.2	65.5553	1.23449	0.398364	3.09889	0.00194245	0.0545776
XM_043960854.1	9.88852	-2.8354	0.915397	-3.09746	0.00195189	0.0547643
XM_021766878.2	4.10037	-5.41958	1.75018	-3.09658	0.00195768	0.0547705
XM_043954494.1	425.094	0.713558	0.230424	3.09671	0.00195679	0.0547705
XM_021753698.2	336.413	-0.739101	0.238719	-3.09612	0.0019607	0.054777
XM_021762759.2	21.2485	-1.82084	0.588392	-3.0946	0.00197075	0.0549015
XM_043961765.1	3.99129	5.51926	1.78338	3.09483	0.00196924	0.0549015
XM_021756371.2	8.59492	-3.15432	1.02039	-3.0913	0.00199283	0.0554379
XM_021754131.2	200.347	-0.805456	0.260838	-3.08796	0.00201539	0.0559861
XM_021777738.2	113.971	-0.939475	0.304286	-3.08748	0.00201863	0.0559971
XM_043954519.1	4.10198	-5.4201	1.75667	-3.08544	0.00203251	0.0563024
XM_021773382.1	56.1424	-1.18054	0.38279	-3.08405	0.00204204	0.0564868
XM_021743011.2	14.1013	-2.26335	0.734727	-3.08053	0.00206633	0.0570061
XM_021764460.2	5.53548	-4.84482	1.57275	-3.08049	0.00206662	0.0570061
XM_021758773.2	8.08002	3.2087	1.04191	3.07963	0.0020726	0.0570909
XM_021742791.2	6.81285	-4.21927	1.3707	-3.07818	0.00208267	0.0572166
XM_021743692.2	22.7145	-1.74911	0.568235	-3.07814	0.00208299	0.0572166
XM_021737968.1	58.9168	1.15095	0.374401	3.0741	0.00211138	0.0579156
XM_043953900.1	33.8189	1.46569	0.477766	3.0678	0.00215643	0.0590686
XM_021751671.2	6.72296	3.72349	1.2145	3.06586	0.00217041	0.059369
XM_021756550.2	36.2341	-1.41237	0.460819	-3.0649	0.0021774	0.0594771
XM_021755433.2	18.9743	-1.90777	0.622681	-3.0638	0.00218544	0.0595322
XM_021757879.2	3.94258	-5.36297	1.75043	-3.0638	0.00218547	0.0595322
XM_021742572.2	1031.26	0.641715	0.209769	3.05915	0.00221967	0.0603799
XM_043955662.1	7635.05	0.600225	0.196275	3.05808	0.00222762	0.0605124
XM_021756627.2	3.94251	-5.36295	1.75469	-3.05635	0.00224046	0.0607772
XM_021752115.2	108.73	0.932833	0.305494	3.05352	0.00226175	0.0612699
XM_021749510.2	14.1553	2.20452	0.722706	3.05037	0.00228558	0.0618302
XM_021742349.2	3.94156	-5.36263	1.76007	-3.04683	0.00231269	0.0621471
XM_021744930.2	273.233	0.750121	0.24625	3.04617	0.00231775	0.0621471
XM_021753466.1	42.0688	1.40791	0.462273	3.04563	0.00232196	0.0621471
XM_021756503.2	29.2696	1.51938	0.498838	3.04585	0.00232024	0.0621471
XM_021756954.2	241.508	0.770286	0.252888	3.04596	0.00231942	0.0621471
XM_021761470.2	11.5142	-2.49384	0.818849	-3.04554	0.00232261	0.0621471
XM_021769361.2	11.5142	-2.49384	0.818849	-3.04554	0.00232261	0.0621471
XM_021771534.2	3.94426	-5.36353	1.76041	-3.04675	0.00231328	0.0621471
XM_021745132.2	10.8676	-2.57421	0.845446	-3.0448	0.00232839	0.062217
XM_021744742.2	74.9643	1.04737	0.34436	3.04149	0.0023541	0.0628187
XM_021752350.2	26.0825	1.60116	0.526891	3.03887	0.00237464	0.0632808
XM_043956820.1	32.6436	1.50273	0.494967	3.03602	0.00239725	0.0637967
XM_021750104.2	27.2707	-1.59833	0.526656	-3.03487	0.0024064	0.0639536
XM_021776366.2	15.567	-2.09596	0.691575	-3.0307	0.00243985	0.0647548
XM_021761289.2	163.846	0.830046	0.274048	3.02883	0.00245503	0.0650698
XM_021744219.2	16.5049	1.99421	0.659634	3.02321	0.00250109	0.0662013
XM_021738022.2	15.3413	2.13839	0.708315	3.01899	0.00253619	0.0669997
XM_021739379.2	70.6116	1.06189	0.351764	3.01876	0.00253807	0.0669997
XM_021744565.2	1468.65	0.617856	0.204785	3.01709	0.00255211	0.0671896
XM_021757054.2	113.535	-0.911433	0.302075	-3.01724	0.00255085	0.0671896
XM_021738708.2	57.0547	1.13855	0.378645	3.00691	0.00263915	0.0693881
XM_021753705.2	18.3528	1.86965	0.621892	3.0064	0.00264364	0.0694133
XM_021777568.2	69.9313	1.0561	0.351424	3.00522	0.00265393	0.0695903
XM_021775790.2	29.8922	-1.49902	0.499593	-3.00048	0.00269552	0.0705868
XM_021757727.2	92.8241	0.958189	0.319569	2.99838	0.00271418	0.0709808
XM_021766706.2	42.9978	1.26776	0.422976	2.99724	0.00272433	0.0711513
XM_021776741.2	3.78502	-5.30412	1.77123	-2.9946	0.00274805	0.0715806
XM_043958239.1	3.78568	-5.30435	1.77122	-2.99474	0.00274677	0.0715806
XM_021764256.2	131.576	0.862766	0.288531	2.9902	0.0027879	0.0724265
XM_021778663.2	29.5587	-1.5208	0.508592	-2.99021	0.00278787	0.0724265
XM_021746035.2	484.609	0.669795	0.224042	2.98959	0.00279349	0.0724758
XM_021756474.2	29.7606	1.47194	0.493423	2.98312	0.00285322	0.0739277
XM_021746029.1	3.78611	-5.3045	1.77845	-2.98266	0.00285755	0.0739424
XM_021777554.2	16.8782	-1.94892	0.654706	-2.97679	0.00291285	0.0752741
XM_021751447.2	257.953	0.738382	0.248243	2.97443	0.00293531	0.0756554
XM_021758026.2	82.9775	-0.990755	0.333056	-2.97474	0.0029324	0.0756554
XM_043957064.1	8.77481	3.33936	1.12432	2.97012	0.00297684	0.0766253
XM_021745925.2	19.6376	-1.8173	0.612148	-2.96873	0.00299036	0.0768726
XM_021759637.2	78.4034	-1.00771	0.339642	-2.96698	0.00300736	0.0772085
XM_021778386.2	137.749	0.847467	0.285741	2.96586	0.00301837	0.07739
XM_021755619.2	8.12276	-3.06293	1.03399	-2.96224	0.00305411	0.0782043
XM_043961619.1	30.9467	1.4714	0.497139	2.95974	0.00307901	0.0787393
XM_043955733.1	3.94456	-5.36363	1.81439	-2.95616	0.00311494	0.0795545
XM_021768971.2	9.77037	2.75304	0.932118	2.95353	0.00314162	0.0801317
XM_021741071.2	37.8892	-1.33344	0.451681	-2.95218	0.00315541	0.0802751
XM_021744840.2	8.42497	3.27557	1.10943	2.95249	0.00315218	0.0802751
XM_021752936.2	21.1051	-1.74053	0.589772	-2.95119	0.00316555	0.0804287
XM_021740496.1	16.6651	1.92702	0.653504	2.94875	0.00319065	0.080753
XM_021759518.2	144.594	0.837176	0.283893	2.94891	0.00318897	0.080753
XM_021766146.2	81.1719	-0.998072	0.338425	-2.94916	0.00318636	0.080753
XM_021753529.2	221.371	0.751665	0.255088	2.94669	0.00321195	0.0811874
XM_021756653.2	50.3053	-1.17372	0.399042	-2.94134	0.00326799	0.0824977
XM_021745666.2	25.6646	-1.58299	0.538458	-2.93986	0.00328364	0.0826804
XM_021751520.2	3.78641	-5.30461	1.80418	-2.94018	0.0032802	0.0826804
XM_021761758.2	730.674	-0.635908	0.216392	-2.93869	0.00329605	0.0828866
XM_021747684.2	3.6276	-5.24283	1.79027	-2.92851	0.00340588	0.0854946
XM_021751014.2	1405.21	-0.602555	0.205771	-2.92828	0.00340847	0.0854946
XM_021761811.1	44.5964	-1.22409	0.418521	-2.9248	0.00344675	0.0863446
XM_021752778.2	5.20707	5.90282	2.01859	2.92423	0.00345309	0.0863933
XM_021767559.2	3.47266	5.31837	1.81976	2.92257	0.00347159	0.0867456
XM_043958362.1	3.62818	-5.24304	1.79562	-2.9199	0.00350144	0.0873802
XM_021741869.2	15.5831	-1.99522	0.68348	-2.91921	0.00350924	0.0874638
XM_021742500.2	6.98704	-3.63448	1.24643	-2.91592	0.00354643	0.088167
XM_021749944.2	3.47278	5.31841	1.82377	2.91616	0.0035437	0.088167
XM_043951460.1	11.3407	-2.64495	0.907391	-2.91489	0.0035581	0.0883453
XM_021760959.2	12.4505	2.21372	0.759837	2.91341	0.00357506	0.0886542
XM_021754674.2	11.69	-2.35665	0.809342	-2.91181	0.00359338	0.0889962
XM_021763499.2	11.6135	2.36115	0.811257	2.91049	0.00360865	0.0892618
XM_021741184.2	37.2842	1.30848	0.44971	2.90962	0.00361872	0.089286
XM_021769724.2	230.523	0.737458	0.253451	2.90967	0.00361815	0.089286
XM_021737058.2	8.91633	2.82363	0.971172	2.90745	0.00364393	0.0897951
XM_021775471.2	3.94104	-5.36245	1.84547	-2.90573	0.00366392	0.0901747
XM_021767297.2	23.8812	-1.60672	0.553124	-2.90481	0.00367475	0.0903279
XM_043957693.1	64.3945	1.06565	0.367194	2.90215	0.0037061	0.0909847
XM_021757857.2	3.7826	-5.30328	1.82843	-2.90045	0.00372629	0.0913663
XM_021749259.2	20.8617	1.70768	0.589123	2.89868	0.00374734	0.0917678
XM_021738043.2	10.258	2.4603	0.849004	2.89787	0.00375704	0.091854
XM_021754386.2	72.3728	-1.01497	0.350279	-2.89761	0.00376021	0.091854
XM_021761780.2	1138.25	0.600716	0.207761	2.89138	0.00383553	0.0934612
XM_021776728.2	4.9043	-4.66413	1.61306	-2.89147	0.00383438	0.0934612
XM_021742946.2	8.45315	-2.83094	0.979841	-2.88918	0.00386248	0.0940015
XM_021768313.2	100.677	-0.90366	0.312842	-2.88855	0.00387021	0.094073
XM_021755844.2	90.4557	0.946011	0.327796	2.88598	0.00390202	0.0947288
XM_021750452.2	2438.83	0.578172	0.20052	2.88337	0.00393449	0.0953993
XM_021766635.2	3.47082	5.31768	1.84547	2.88148	0.00395812	0.0958537
XM_021757089.2	1418.98	0.592956	0.20597	2.87884	0.00399135	0.0965231
XM_021758932.2	45.4746	1.18684	0.41231	2.87851	0.00399558	0.0965231
XM_021772302.2	3.6254	-5.24203	1.82148	-2.8779	0.0040033	0.0965908
XM_021742440.2	38.0798	-1.2793	0.445089	-2.87426	0.00404978	0.0967977
XM_021749700.2	166.731	0.780472	0.27133	2.87647	0.00402156	0.0967977
XM_021756771.2	115.99	0.862186	0.299939	2.87454	0.00404618	0.0967977
XM_021758428.2	6.51234	-3.52411	1.22614	-2.87414	0.00405131	0.0967977
XM_021764297.2	18.3342	1.79558	0.624605	2.87474	0.00404359	0.0967977
XM_021770734.2	6.18177	-4.07114	1.41634	-2.87442	0.00404776	0.0967977
XM_021777817.2	34.3257	-1.33952	0.465697	-2.87638	0.00402263	0.0967977
XM_021777986.2	5.03006	5.85298	2.03604	2.87469	0.00404429	0.0967977
XM_021752042.2	7.16104	-3.21883	1.1215	-2.87011	0.00410333	0.0979216
XM_021772483.2	14.78	-2.00296	0.698091	-2.8692	0.00411518	0.0980851
XM_021736097.2	19.0071	-1.75667	0.612524	-2.86792	0.00413178	0.0982423
XM_021752606.2	442.646	0.665931	0.232193	2.86801	0.00413066	0.0982423
XM_021766753.2	50.163	1.14582	0.39968	2.86686	0.00414567	0.0984535
XM_021743310.2	53.3335	1.11138	0.387743	2.86627	0.00415343	0.0985186
XM_043962271.1	3.47382	5.3188	1.85731	2.86371	0.00418714	0.0991984
XM_021768991.2	3.47138	5.31789	1.85739	2.86309	0.00419533	0.0992726
XM_021746669.2	116.826	0.861206	0.301217	2.85909	0.00424858	0.100334
XM_021771133.2	125.4	-0.839035	0.293476	-2.85895	0.0042504	0.100334
XM_021747890.2	3.46893	-5.17834	1.81541	-2.85243	0.00433863	0.101927
XM_021752856.2	3.47011	-5.17878	1.81539	-2.85272	0.0043347	0.101927
XM_021757807.2	18.1618	1.77795	0.623282	2.85257	0.00433679	0.101927
XM_043961376.1	3.46893	-5.17834	1.81541	-2.85243	0.00433863	0.101927
XM_021756676.2	172.897	0.771348	0.270503	2.85154	0.00435085	0.102092
XM_021777234.2	3.46901	-5.17837	1.81773	-2.84881	0.00438825	0.102846
XM_021763279.2	284.526	-0.694275	0.24375	-2.84831	0.0043952	0.102887
XM_021750794.2	241.471	0.713539	0.250639	2.84688	0.00441506	0.103228
XM_021741823.2	15.2696	-1.95838	0.688175	-2.84576	0.00443061	0.103346
XM_021774774.2	26.5542	1.49908	0.526773	2.84577	0.00443036	0.103346
XR_006348245.1	3.29844	5.24413	1.84327	2.84501	0.00444096	0.103464
XM_021764347.2	14.8011	1.97832	0.695741	2.84347	0.00446252	0.103803
XM_043958784.1	38.1065	1.26505	0.444934	2.84322	0.00446605	0.103803
XM_021748882.2	49.377	1.22095	0.429538	2.84249	0.00447632	0.103918
XM_021758342.2	27.9648	-1.4575	0.513106	-2.84055	0.00450352	0.104426
XM_021746289.2	3.29868	5.24423	1.84728	2.83889	0.00452701	0.104485
XM_021747391.2	3.29798	5.24395	1.8473	2.83871	0.00452965	0.104485
XM_021762454.1	3.29798	5.24395	1.8473	2.83871	0.00452965	0.104485
XM_021768493.2	120.165	0.857155	0.30197	2.83854	0.00453199	0.104485
XM_043950108.1	3.46988	-5.1787	1.82469	-2.83812	0.00453798	0.104485
XM_043954337.1	3.47018	-5.17881	1.82468	-2.8382	0.00453693	0.104485
XM_021737615.2	3.46879	-5.17829	1.82483	-2.83768	0.00454426	0.104507
XM_021745433.2	51.8046	-1.12068	0.395074	-2.83662	0.00455937	0.104732
XM_021776590.2	180.043	0.753739	0.266186	2.83163	0.00463117	0.106257
XM_021778824.2	78.1058	1.0013	0.353887	2.82944	0.00466302	0.106863
XM_021752841.2	286.166	0.687775	0.243142	2.8287	0.00467374	0.106984
XM_021749067.2	28.7882	-1.4249	0.504754	-2.82295	0.00475837	0.108794
XM_021741904.2	205.964	-0.73123	0.259241	-2.82066	0.00479254	0.109261
XM_021755902.2	64.7253	-1.02226	0.362483	-2.82015	0.00480016	0.109261
XM_021768532.2	3.29856	5.24418	1.85981	2.81973	0.00480634	0.109261
XM_021772592.2	3.29856	5.24418	1.85981	2.81973	0.00480634	0.109261
XM_021778876.2	171.384	0.768169	0.272427	2.81972	0.00480659	0.109261
XM_021758984.2	3.47171	-5.17939	1.83712	-2.8193	0.0048128	0.109276
XM_021757041.2	290.821	0.682114	0.242078	2.81774	0.00483625	0.109555
XM_021777452.2	74.5378	0.966342	0.34292	2.81798	0.00483263	0.109555
XM_021756830.2	8.39556	2.72369	0.966985	2.81668	0.00485228	0.109665
XM_021759546.2	919.088	-0.59362	0.210747	-2.81674	0.00485132	0.109665
XM_021768588.2	112.493	-0.852048	0.302561	-2.81612	0.00486068	0.109728
XM_021748305.2	168.593	0.788323	0.279984	2.8156	0.00486861	0.109781
XM_021743743.2	3.46784	-5.17793	1.83946	-2.81491	0.00487909	0.109891
XM_021767342.2	22.2729	-1.58946	0.565518	-2.81063	0.00494451	0.111237
XM_021754451.2	326.009	0.66639	0.237248	2.80883	0.00497211	0.11173
XM_021751749.2	135.471	0.802682	0.285899	2.80757	0.0049917	0.111914
XM_043952017.1	23.2505	-1.55538	0.553978	-2.80765	0.00499039	0.111914
XM_043951628.1	323.052	-0.670541	0.239047	-2.80506	0.00503073	0.112661
XM_021758652.2	15.6396	1.89615	0.676666	2.80219	0.00507573	0.113539
XM_021737161.2	9.54361	-3.31972	1.18504	-2.80135	0.00508896	0.113706
XM_021754938.2	15.5991	-1.89875	0.678026	-2.80041	0.00510374	0.113906
XM_021738437.2	8.56904	2.7567	0.984882	2.79902	0.00512586	0.113996
XM_021749321.2	58.995	1.04698	0.373952	2.79978	0.00511369	0.113996
XM_021756351.2	57.3248	1.05671	0.377488	2.79931	0.00512112	0.113996
XM_021764775.1	3973.01	0.555094	0.19834	2.79869	0.00513098	0.113996
XM_021771572.1	1657.18	0.569002	0.203363	2.79796	0.00514263	0.114126
XM_021754772.2	15.601	-1.89891	0.679516	-2.7945	0.00519804	0.115225
XM_021748867.2	13.3287	-2.04207	0.731868	-2.79022	0.00526726	0.116628
XM_021769791.2	18.8499	-1.74105	0.624649	-2.78724	0.00531588	0.117572
XM_021741070.2	3.31195	-5.1115	1.83532	-2.78508	0.00535142	0.117959
XM_021744446.2	3.31195	-5.1115	1.83532	-2.78508	0.00535142	0.117959
XM_021752570.2	3.31195	-5.1115	1.83532	-2.78508	0.00535142	0.117959
XM_021736749.2	9.38192	-3.29502	1.1844	-2.78201	0.00540232	0.118948
XM_021774351.2	3.31246	-5.11171	1.8383	-2.78067	0.00542466	0.119306
XM_021770550.2	5.70886	-3.9492	1.42102	-2.77913	0.0054504	0.119738
XM_021775137.1	13.4443	2.00512	0.721959	2.77733	0.00548072	0.12027
XM_021760791.2	4.74707	-4.61538	1.66259	-2.77602	0.00550296	0.120569
XM_043949123.1	9.41815	-2.75401	0.992152	-2.7758	0.00550663	0.120569
XM_021743722.2	6.84605	-3.14676	1.13452	-2.77366	0.0055429	0.121228
XM_021745571.2	3.31152	-5.11133	1.8436	-2.77247	0.00556329	0.121538
XM_043952864.1	1742.26	0.562593	0.203058	2.7706	0.0055953	0.122102
XM_021757554.2	27.2034	1.41689	0.511566	2.76971	0.00561061	0.122164
XM_021773174.2	8.94926	3.36924	1.21635	2.76995	0.00560647	0.122164
XM_021743811.2	31.9241	1.38633	0.500665	2.76898	0.00562321	0.122303
XM_021750828.1	6.90036	3.76208	1.35929	2.76768	0.00564566	0.122656
XM_021759439.2	144.483	0.787855	0.284732	2.76701	0.00565737	0.122774
XM_021763742.2	107.109	-0.85156	0.307857	-2.76609	0.00567332	0.122985
XM_021746028.2	3.12491	5.16616	1.87098	2.7612	0.0057589	0.124428
XM_021752965.2	3.12491	5.16616	1.87098	2.7612	0.0057589	0.124428
XM_021760070.2	3.12491	5.16616	1.87098	2.7612	0.0057589	0.124428
XM_021759841.2	15.7958	1.82893	0.66287	2.75911	0.00579591	0.12509
XM_021745095.2	7.4906	-2.93143	1.06349	-2.75642	0.00584374	0.125984
XM_021771383.2	39.9361	1.22148	0.443588	2.75363	0.00589377	0.126923
XM_043957653.1	3.47289	-5.17984	1.88299	-2.75085	0.00594401	0.127865
XM_021760549.2	123.923	0.805243	0.293102	2.74731	0.00600866	0.129114
XM_021769816.2	310.126	0.663495	0.24155	2.74682	0.00601761	0.129165
XM_021764266.2	3.12434	5.16592	1.88189	2.74508	0.00604965	0.129711
XM_021764249.2	5.68132	3.46045	1.26084	2.74456	0.00605918	0.129746
XM_021777906.2	3822.94	0.545092	0.198629	2.74427	0.00606449	0.129746
XM_021766690.2	33.6769	-1.33753	0.487518	-2.74355	0.00607794	0.129819
XM_021776258.2	61.4736	-1.01912	0.371486	-2.74337	0.00608114	0.129819
XM_021761593.2	8.62876	-2.60902	0.95133	-2.7425	0.0060973	0.129904
XM_021768137.2	6.87911	3.30777	1.20629	2.74209	0.00610495	0.129904
XM_021773768.2	53.9817	1.07825	0.39322	2.7421	0.00610478	0.129904
XM_043956483.1	3.12549	5.1664	1.88453	2.74147	0.00611643	0.130007
XM_021757532.2	11.7794	-3.12035	1.13955	-2.73823	0.00617701	0.131153
XM_021758904.2	3.12399	5.16578	1.88749	2.73684	0.00620317	0.131288
XM_021767509.2	6.02235	-4.03107	1.4729	-2.73683	0.00620341	0.131288
XM_043956985.1	3.12561	5.16645	1.88742	2.73731	0.00619437	0.131288
XM_021777309.2	32.8974	1.30852	0.478437	2.73498	0.0062384	0.131886
XM_021758791.1	47.2737	1.10787	0.405213	2.73405	0.00625605	0.132117
XM_021743447.2	46.9315	-1.12448	0.411757	-2.73093	0.00631551	0.133229
XM_021748761.2	7.14598	-3.66794	1.34467	-2.72775	0.0063767	0.134376
XM_021760698.1	527.171	0.604881	0.22178	2.7274	0.00638363	0.134378
XM_021745500.2	136.172	0.81443	0.298767	2.72597	0.00641134	0.134817
XM_021741467.2	30.5481	1.33428	0.48961	2.72519	0.00642645	0.13499
XM_043950881.1	48.4404	1.09362	0.401808	2.72174	0.00649386	0.13626
XM_021745182.2	12.5246	-2.0541	0.755378	-2.7193	0.00654205	0.137125
XM_021746696.2	13.7896	2.05143	0.755013	2.71708	0.00658605	0.1379
XM_021769379.1	20.8226	-1.58392	0.583261	-2.71563	0.00661491	0.138357
XM_021755078.2	46.2819	-1.12009	0.412735	-2.71381	0.00665135	0.138823
XM_021778156.2	124.986	-0.797007	0.293655	-2.71409	0.00664583	0.138823
XM_043950572.1	3.1255	5.1664	1.90527	2.71165	0.00669502	0.139586
XM_021741864.2	4.34202	5.64067	2.08143	2.71	0.00672836	0.140133
XM_043954478.1	64.6446	0.978322	0.361073	2.70949	0.00673874	0.1402
XM_021772061.2	8.55423	2.53091	0.934349	2.70874	0.00675386	0.140366
XM_021742316.2	210.655	0.699639	0.258395	2.70764	0.00677645	0.140618
XM_021748335.2	3.15439	-5.04118	1.86221	-2.7071	0.00678748	0.140618
XM_043957351.1	3.15446	-5.04121	1.86221	-2.70712	0.00678705	0.140618
XM_021737160.2	24.5417	-1.54978	0.572607	-2.70654	0.00679886	0.140706
XM_021771554.2	70.3268	0.951216	0.351508	2.7061	0.00680793	0.140745
XM_021764344.2	18.2179	-1.67699	0.621071	-2.70016	0.00693056	0.14313
XM_043961200.1	3.15431	-5.04114	1.86917	-2.69699	0.00699687	0.144347
XM_021765908.2	7.82472	-2.70304	1.00281	-2.69545	0.00702928	0.144409
XM_021768547.2	15.1262	-1.84219	0.683404	-2.6956	0.00702611	0.144409
XM_021771895.2	25.6887	1.43409	0.532017	2.69556	0.00702695	0.144409
XR_002485793.2	59.6284	1.00048	0.371063	2.69625	0.00701252	0.144409
XM_021749868.2	11.8775	-2.09188	0.77623	-2.69493	0.00704036	0.144415
XM_021766480.2	157.103	0.746495	0.277019	2.69474	0.00704429	0.144415
XM_021740618.2	43.4217	1.13845	0.422642	2.69366	0.00706727	0.144735
XM_021771999.2	27.6911	1.36934	0.508511	2.69284	0.00708465	0.14494
XM_021743946.2	13.818	-1.99093	0.739664	-2.69167	0.00710949	0.145297
XM_021763154.2	2900.97	0.537609	0.199814	2.69054	0.00713355	0.145637
XM_021766852.2	115.133	-0.837188	0.311492	-2.68767	0.00719518	0.146743
XM_021741273.2	58.2232	-1.01528	0.377843	-2.68704	0.00720884	0.146869
XM_021775837.2	3860.12	0.532186	0.198144	2.68585	0.00723451	0.147239
XM_021765606.1	23.6697	1.46043	0.544088	2.68418	0.00727087	0.147826
XM_021742364.2	799.845	0.57149	0.213118	2.68156	0.00732796	0.148679
XM_021746398.2	98.033	0.84806	0.316221	2.68186	0.0073215	0.148679
XM_021775838.2	442.225	0.607733	0.226678	2.68104	0.00733939	0.148757
XM_021740836.2	78.8319	0.905071	0.337943	2.67818	0.00740243	0.14988
XM_021771865.2	35.8404	-1.22024	0.456403	-2.67361	0.00750406	0.151781
XM_021759547.2	252.427	-0.670767	0.25099	-2.67248	0.00752921	0.152133
XM_021742660.2	55.9632	1.04212	0.390311	2.66998	0.00758547	0.152443
XM_021749565.2	64.1254	-0.967166	0.362223	-2.67009	0.00758316	0.152443
XM_021754130.2	7.8751	2.61684	0.97978	2.67085	0.00756595	0.152443
XM_043949198.1	2.95139	5.08373	1.90413	2.66984	0.00758866	0.152443
XM_043951974.1	2.9515	5.08378	1.90413	2.66988	0.00758787	0.152443
XM_043953066.1	2.95104	5.08358	1.90415	2.66974	0.00759109	0.152443
XM_021744053.2	58.7886	1.00446	0.377111	2.66358	0.00773149	0.155104
XM_043960986.1	17.083	-1.71299	0.643262	-2.66298	0.00774526	0.155221
XM_021741929.2	902.966	0.561047	0.210815	2.66132	0.00778341	0.155827
XM_021743087.2	16.632	1.76327	0.663006	2.65951	0.00782536	0.156507
XM_021763152.2	219.773	0.677879	0.254951	2.65886	0.0078406	0.156514
XM_021770619.2	68.214	-0.950277	0.357406	-2.65881	0.00784161	0.156514
XM_021752576.2	2.95058	5.08338	1.91373	2.65626	0.00790117	0.156905
XM_021769783.2	2.95058	5.08338	1.91373	2.65626	0.00790117	0.156905
XM_043957373.1	2.95127	5.08368	1.91369	2.65648	0.00789611	0.156905
XM_043960263.1	24.4196	-1.43385	0.539546	-2.65752	0.00787178	0.156905
XM_043961083.1	2.95127	5.08368	1.91369	2.65648	0.00789611	0.156905
XM_043959104.1	24.0878	-1.45931	0.550639	-2.65021	0.00804412	0.159582
XM_021758686.2	273.491	0.653315	0.246574	2.64957	0.0080594	0.159724
XM_021766644.2	16.7889	1.70432	0.643687	2.64775	0.00810295	0.160425
XR_006348433.1	21.5071	1.59078	0.600958	2.64707	0.00811925	0.160586
XM_043956230.1	33.7113	-1.26716	0.478793	-2.64657	0.00813131	0.160663
XM_043957434.1	11.1528	-3.03211	1.14779	-2.6417	0.00824903	0.162825
XM_043954901.1	2709.26	0.527596	0.199858	2.63986	0.00829414	0.163551
XM_021751889.2	38.4105	1.19565	0.453214	2.63816	0.00833583	0.164208
XM_021742731.2	3.97767	4.49416	1.70421	2.63709	0.00836198	0.164558
XM_043957945.1	6.35934	3.18244	1.20742	2.63573	0.00839563	0.165055
XM_021747917.2	96.829	0.830455	0.315321	2.63368	0.00844648	0.165889
XM_021736498.2	36.2134	1.18905	0.451897	2.63124	0.00850746	0.16692
XM_021768864.2	2.99631	-4.96702	1.89024	-2.62772	0.00859602	0.168153
XM_021772046.2	2.99638	-4.96705	1.89024	-2.62774	0.00859545	0.168153
XM_043949350.1	2.95208	5.08404	1.93433	2.62832	0.00858088	0.168153
XM_043951274.1	7.22812	3.3877	1.29012	2.62589	0.00864232	0.168891
XM_021766459.2	8.72369	2.5641	0.977108	2.62417	0.00868603	0.169576
XM_021767246.2	7.02016	-2.82504	1.0773	-2.62233	0.00873306	0.170325
XM_021738434.2	28.7052	1.36063	0.519097	2.62114	0.00876369	0.170753
XM_021768918.2	326.113	0.623219	0.237877	2.61992	0.00879494	0.171022
XM_021776133.2	1768.06	0.531665	0.20292	2.62008	0.008791	0.171022
XR_006350531.1	31.1949	1.26907	0.484489	2.6194	0.00880844	0.171115
XM_043948845.1	3.97624	4.49366	1.71592	2.6188	0.00882391	0.171247
XM_021758972.2	2.99623	-4.96699	1.89715	-2.61813	0.00884132	0.171415
XM_021744062.2	9.93758	-2.2399	0.857088	-2.61338	0.0089652	0.173474
XM_021774339.2	13.1869	-1.90578	0.729197	-2.61353	0.00896131	0.173474
XM_021773554.2	12.6966	-1.9546	0.748209	-2.61238	0.00899148	0.173812
XM_021760230.2	14.4811	-1.86166	0.712764	-2.6119	0.00900417	0.173858
XM_021772228.2	4.2599	-5.4746	2.09625	-2.61162	0.00901156	0.173858
XM_021737041.2	105.824	0.798081	0.305942	2.6086	0.00909139	0.175054
XM_021758606.2	4.2534	-5.47251	2.09786	-2.60862	0.00909076	0.175054
XM_043950849.1	4.25992	-5.47461	2.10014	-2.60678	0.00913979	0.175813
XM_021776298.2	31.2796	-1.26287	0.48465	-2.60574	0.00916772	0.176178
XM_021736525.2	470.976	0.589931	0.226527	2.60424	0.00920773	0.176751
XM_021737104.2	304.471	-0.624572	0.239875	-2.60374	0.00922131	0.176751
XM_021737801.2	38.9635	-1.14161	0.43847	-2.60362	0.00922453	0.176751
XM_021775245.2	60.433	0.961742	0.369635	2.60187	0.00927167	0.177481
XM_021757960.2	10.1162	2.81211	1.08199	2.59903	0.00934883	0.178436
XM_021763516.2	128.315	-0.763478	0.293725	-2.59929	0.00934163	0.178436
XR_006352379.1	3.9927	5.51971	2.12326	2.59964	0.00933218	0.178436
XM_043952633.1	7.57859	3.46194	1.33233	2.5984	0.00936582	0.178587
XM_043959809.1	2.99536	-4.9666	1.91177	-2.5979	0.00937945	0.178673
XM_021767574.2	4.82964	3.83882	1.47813	2.59707	0.00940221	0.178934
XM_021741771.1	72.1712	-0.900717	0.346932	-2.59624	0.00942515	0.179197
XM_021763512.2	10.4251	-2.15674	0.830848	-2.59582	0.00943645	0.179238
XM_021771363.2	12.2456	1.94599	0.749828	2.59524	0.00945248	0.179369
XM_021770890.2	92.2988	-0.834763	0.321754	-2.59441	0.00947525	0.179579
XM_021778163.2	1150.27	0.538444	0.207559	2.59417	0.00948186	0.179579
XM_021744423.2	41.334	1.29139	0.497898	2.59369	0.00949513	0.179657
XM_021746794.2	15.2828	-1.86179	0.717984	-2.59308	0.00951204	0.179804
XM_021765792.2	45.6697	-1.06684	0.412202	-2.58815	0.00964933	0.182224
XM_043960110.1	5.5551	-3.90576	1.50954	-2.58739	0.00967063	0.182451
XM_021761843.2	15.1015	1.7451	0.674727	2.58638	0.00969908	0.182691
XM_021763848.2	306.395	0.619394	0.239493	2.58627	0.00970196	0.182691
XM_021736151.2	188.2	0.683034	0.26432	2.58412	0.00976277	0.183502
XM_021737319.2	17.7462	-1.62722	0.629706	-2.58409	0.00976373	0.183502
XM_021772635.2	39.1101	-1.17939	0.45651	-2.58348	0.00978086	0.183648
XM_021741164.2	85.749	-0.853239	0.330488	-2.58175	0.00982994	0.184332
XM_021765480.2	8.38018	2.49566	0.966734	2.58154	0.00983604	0.184332
XM_021766172.2	227.395	0.659222	0.255532	2.5798	0.00988572	0.185086
XM_021771381.2	27.5021	1.31498	0.509958	2.57861	0.00991996	0.18555
XM_021745106.2	2.77797	4.99636	1.93898	2.57679	0.00997213	0.186078
XM_021753703.2	2.77751	4.99615	1.93902	2.57664	0.00997656	0.186078
XM_043954456.1	2.77762	4.9962	1.93901	2.57668	0.00997548	0.186078
XM_021758416.2	47.797	-1.04202	0.404662	-2.57505	0.0100225	0.18658
XM_021769655.2	3.80353	4.42685	1.71902	2.57521	0.0100178	0.18658
XM_021760229.2	15.9456	-1.75475	0.682502	-2.57105	0.010139	0.188571
XM_021750922.2	76.7887	0.885629	0.344534	2.57052	0.0101547	0.188684
XM_021737108.2	2.77786	4.99631	1.94459	2.56934	0.0101891	0.188736
XM_021762111.2	15.1077	-1.93982	0.754866	-2.56975	0.010177	0.188736
XM_021769847.2	2.77786	4.99631	1.94459	2.56934	0.0101891	0.188736
XM_043959546.1	2.77716	4.99598	1.94464	2.56911	0.010196	0.188736
XM_021740266.2	52.2162	-1.00556	0.391457	-2.56876	0.0102063	0.18875
XM_021764776.1	666.098	-0.557912	0.217458	-2.5656	0.0102997	0.190297
XM_021739771.2	2.77843	4.99657	1.94842	2.56443	0.0103347	0.190585
XM_021775396.2	2.77843	4.99657	1.94842	2.56443	0.0103347	0.190585
XM_021761706.2	2.77705	4.99593	1.94852	2.56397	0.0103484	0.190659
XM_021739982.1	9.89534	2.23332	0.871873	2.56152	0.0104214	0.191286
XM_021746705.2	19.0553	-1.54591	0.603457	-2.56176	0.0104143	0.191286
XM_021772024.2	5.16097	3.30857	1.29125	2.56229	0.0103983	0.191286
XM_043948718.1	14.8889	-2.358	0.920353	-2.56205	0.0104055	0.191286
XM_021750076.2	21.807	1.45241	0.567374	2.55989	0.0104705	0.192009
XM_021751312.2	7.99594	-2.48036	0.969154	-2.5593	0.0104882	0.192153
XM_021751844.2	7.50859	-2.63381	1.02947	-2.55842	0.0105149	0.192463
XM_021771785.2	26.8794	-1.33289	0.521063	-2.55803	0.0105268	0.192502
XM_021754132.2	32.8503	1.20575	0.472415	2.55232	0.0107009	0.195452
XM_021777423.2	6.21296	-2.99052	1.1718	-2.55208	0.0107081	0.195452
XR_002486698.2	3.8202	5.45597	2.13883	2.55091	0.0107441	0.195927
XM_021737795.2	2.83882	-4.88911	1.91959	-2.54696	0.0108665	0.196881
XM_021738423.2	2.83882	-4.88911	1.91959	-2.54696	0.0108665	0.196881
XM_021743971.2	142.826	0.7206	0.282822	2.54789	0.0108376	0.196881
XM_021749869.2	10.7572	-2.05784	0.807534	-2.5483	0.0108249	0.196881
XM_021753048.2	2.77694	4.99588	1.96065	2.54807	0.0108322	0.196881
XM_043956407.1	2.83882	-4.88911	1.91959	-2.54696	0.0108665	0.196881
XM_043960999.1	2.83882	-4.88911	1.91959	-2.54696	0.0108665	0.196881
XM_021767038.2	36.0258	-1.16522	0.457628	-2.54621	0.0108899	0.197122
XM_021738270.2	2.77681	4.99582	1.96255	2.54558	0.0109096	0.197289
XM_021749479.2	4.65548	3.78303	1.48648	2.54495	0.0109292	0.197289
XM_021753511.2	4.65548	3.78303	1.48648	2.54495	0.0109292	0.197289
XM_021741136.2	7.34975	-2.59836	1.0214	-2.54392	0.0109616	0.197585
XM_021757423.2	382.175	0.588188	0.231225	2.54379	0.0109658	0.197585
XM_021752071.2	2.83874	-4.88908	1.92354	-2.5417	0.0110314	0.198221
XM_021758671.1	2.83933	-4.88935	1.92351	-2.54189	0.0110254	0.198221
XM_043950925.1	2.83933	-4.88935	1.92351	-2.54189	0.0110254	0.198221
XM_021745133.2	14.4977	-1.76337	0.693952	-2.54106	0.0110517	0.198224
XM_021763942.2	71.4495	0.90084	0.354499	2.54116	0.0110484	0.198224
XM_021771361.2	7.49209	-2.93242	1.15461	-2.53974	0.0110935	0.198791
XM_021750369.2	9.7203	2.20245	0.867637	2.53845	0.0111345	0.199216
XM_021764155.2	149.813	0.706061	0.278157	2.53836	0.0111375	0.199216
XM_021766150.2	5.4096	-3.23063	1.27479	-2.53423	0.0112694	0.201392
XM_021773276.2	2.83838	-4.88891	1.93037	-2.53262	0.0113213	0.202137
XM_021759272.2	12.5809	-3.00875	1.18848	-2.5316	0.0113545	0.202545
XM_021761390.2	26.8249	1.30504	0.516023	2.52903	0.0114378	0.203845
XM_021742314.2	33.2518	-1.2033	0.476017	-2.52785	0.0114765	0.20435
XM_021759043.2	93.1411	-0.926561	0.3666	-2.52744	0.0114896	0.204398
XM_021763967.2	85.1103	0.833263	0.329817	2.52644	0.0115225	0.204799
XM_043958354.1	84.0994	0.8297	0.328551	2.52533	0.011559	0.205261
XM_043955561.1	4.6548	3.78284	1.49847	2.52447	0.0115871	0.205575
XM_021748497.1	74.1598	-0.870974	0.345066	-2.52408	0.0116003	0.205622
XM_021749275.2	4423.71	0.498206	0.197741	2.51948	0.0117527	0.207949
XR_006352324.1	2.7775	4.99614	1.98278	2.51977	0.0117433	0.207949
XM_021738057.2	312.654	0.603185	0.239527	2.51823	0.0117946	0.208503
XM_021776568.2	81.7663	0.837801	0.332796	2.51746	0.0118204	0.20877
XM_021767457.2	7.35366	2.50119	0.994437	2.51519	0.0118969	0.209933
XM_021755888.2	362.474	0.588545	0.234035	2.51477	0.0119108	0.20999
XM_021772297.2	23.6118	-1.42019	0.565045	-2.51341	0.0119571	0.210617
XM_021737213.2	8.97397	-2.24598	0.894127	-2.51192	0.0120075	0.21113
XM_021742885.2	7.3532	2.5011	0.995696	2.51192	0.0120078	0.21113
XM_021753523.2	6328.83	0.493487	0.19657	2.51048	0.0120566	0.211728
XM_021762862.2	58.3952	0.937777	0.373574	2.51029	0.0120633	0.211728
XM_021736733.1	131.289	0.723572	0.289134	2.50255	0.0123301	0.216208
XM_021745976.2	32.6819	1.1947	0.477451	2.50225	0.0123406	0.216208
XM_021774091.2	116.09	-0.753191	0.301266	-2.50009	0.0124162	0.217339
XM_021750697.2	4.98652	3.2539	1.30244	2.49831	0.0124788	0.217852
XM_021759743.2	137.401	-0.712111	0.285016	-2.4985	0.0124721	0.217852
XM_021759823.2	7.19226	-2.56188	1.02529	-2.49869	0.0124652	0.217852
XR_006348660.1	3.94199	-5.36275	2.14697	-2.49782	0.012496	0.217959
XM_021773214.2	5.56771	-3.27669	1.31241	-2.49669	0.0125359	0.218074
XM_021778000.2	18.2503	-1.53282	0.613893	-2.49689	0.0125288	0.218074
XR_006348639.1	3.93857	-5.36156	2.1472	-2.497	0.0125249	0.218074
XM_021766818.2	37.3555	-1.11393	0.446288	-2.49598	0.0125609	0.218314
XM_021761696.2	15.8056	-1.65001	0.661339	-2.49495	0.0125974	0.218755
XM_021775676.2	4.98617	3.2538	1.30464	2.49403	0.0126303	0.219133
XM_021776299.2	16.2804	-1.70571	0.684074	-2.49346	0.0126506	0.219291
XM_021760285.2	2.77613	4.99549	2.00567	2.49068	0.0127498	0.220817
XM_021776793.2	11.742	1.98587	0.798398	2.48732	0.012871	0.22272
XM_043961356.1	35.6746	1.12841	0.453721	2.487	0.0128825	0.222722
XM_021763764.2	32.7784	-1.17345	0.472259	-2.48475	0.0129642	0.223937
XM_021768842.2	40.5189	1.06734	0.429708	2.48389	0.0129957	0.224285
XM_021755479.2	10.3822	2.02301	0.814814	2.48278	0.013036	0.224782
XR_006349529.1	5.07776	-3.76841	1.51977	-2.47959	0.0131533	0.226605
XM_021747971.2	17.7678	1.52841	0.616739	2.47821	0.0132043	0.227285
XM_021751462.2	26.7361	-1.27641	0.515231	-2.47735	0.0132362	0.227513
XM_021762506.2	2564.9	0.495769	0.200131	2.47723	0.0132407	0.227513
XM_021773085.2	17.768	1.52846	0.617214	2.47638	0.0132722	0.227854
XM_021777260.2	16.782	-1.59814	0.645972	-2.47401	0.0133605	0.22917
XM_021745137.2	38.0111	1.09103	0.441362	2.47197	0.013437	0.230154
XM_021754495.2	38.5052	-1.08675	0.439651	-2.47186	0.0134413	0.230154
XM_021757785.2	6.53111	-3.07174	1.24355	-2.47013	0.0135064	0.231067
XM_021760875.2	22.9827	-1.36632	0.553542	-2.46833	0.0135745	0.232031
XM_021763891.2	19.3891	-1.5114	0.613048	-2.46539	0.0136865	0.233741
XM_043955267.1	42.0348	1.0699	0.434098	2.46466	0.0137145	0.234016
XM_021742103.2	40.3637	1.08466	0.440215	2.46394	0.0137419	0.234077
XM_043956089.1	8.46996	-2.57696	1.04583	-2.46405	0.0137379	0.234077
XM_021758648.2	5.15988	3.30908	1.34366	2.46274	0.0137879	0.234657
XM_021743044.2	2.68074	-4.80647	1.9545	-2.45918	0.0139255	0.235166
XM_021745874.2	2.68133	-4.80676	1.95446	-2.45938	0.0139177	0.235166
XM_021748817.2	1014.88	0.517898	0.210471	2.46066	0.0138681	0.235166
XM_021749827.2	2.68133	-4.80676	1.95446	-2.45938	0.0139177	0.235166
XM_021752097.2	7.3344	-2.89803	1.17738	-2.46143	0.0138383	0.235166
XM_021759369.2	2.68133	-4.80676	1.95446	-2.45938	0.0139177	0.235166
XM_021764379.2	2.68133	-4.80676	1.95446	-2.45938	0.0139177	0.235166
XM_021766796.2	2.68133	-4.80676	1.95446	-2.45938	0.0139177	0.235166
XM_021776892.2	2.68074	-4.80647	1.9545	-2.45918	0.0139255	0.235166
XM_021737083.2	7.84033	-2.44653	0.995243	-2.45822	0.0139626	0.235589
XM_021778660.2	7.17979	2.4605	1.00176	2.45617	0.0140426	0.236735
XM_021738892.2	7.1803	2.46015	1.0018	2.45572	0.0140603	0.236831
XM_021737051.2	60.3836	0.909915	0.37071	2.45452	0.0141073	0.237359
XM_021737583.2	2.68081	-4.80651	1.9584	-2.4543	0.0141158	0.237359
XM_021749453.2	37.1947	-1.10484	0.450884	-2.45039	0.0142703	0.23975
XM_021757894.2	11.7259	1.86645	0.761891	2.44976	0.0142951	0.239961
XM_021745198.2	2.68015	-4.80618	1.96401	-2.44713	0.0144001	0.241106
XM_021758478.2	2.6814	-4.80679	1.96392	-2.44756	0.0143829	0.241106
XM_021775702.2	2.68023	-4.80622	1.96401	-2.44715	0.014399	0.241106
XM_021742265.2	15.9213	1.60339	0.655356	2.44659	0.0144214	0.241258
XM_021745406.2	3.64332	-4.21675	1.72391	-2.44604	0.0144437	0.241294
XM_021772161.2	3.45582	4.2823	1.75079	2.44592	0.0144482	0.241294
XM_021748639.2	15.0867	1.65902	0.679022	2.44325	0.0145558	0.242885
XM_021739790.2	3.64352	-4.21699	1.72675	-2.44216	0.0145997	0.243411
XM_021768428.2	12.7341	1.80165	0.738114	2.44088	0.0146516	0.243862
XM_021773082.2	11.5786	-1.91212	0.783328	-2.44102	0.0146458	0.243862
XM_021764273.2	5.89741	-2.90572	1.19091	-2.43992	0.0146905	0.244303
XM_043950230.1	2.6803	-4.80626	1.97066	-2.4389	0.0147318	0.244783
XM_021756511.2	14.6699	-1.68916	0.692769	-2.43827	0.0147578	0.245007
XM_021741311.2	13.0442	-1.77385	0.727817	-2.43721	0.0148009	0.245297
XM_021745572.2	3.45595	4.28212	1.75718	2.43693	0.0148127	0.245297
XM_021758510.2	3.45663	4.28239	1.75718	2.43708	0.0148062	0.245297
XM_021774397.2	37.3313	1.08039	0.443521	2.43594	0.014853	0.245757
XM_021764012.2	46.6867	0.993016	0.407774	2.43521	0.014883	0.246046
XM_021759310.2	9.46292	-2.15428	0.884785	-2.4348	0.0148999	0.246118
XM_021744896.2	11.2208	1.90392	0.782174	2.43414	0.0149272	0.246154
XM_021756619.2	8.17091	-2.28776	0.939809	-2.43428	0.0149214	0.246154
XR_002489059.2	14.5116	-1.66888	0.685991	-2.4328	0.0149825	0.246859
XM_021778650.2	4.60512	-3.61593	1.48733	-2.43116	0.0150506	0.247773
XM_021746401.2	65.21	0.87351	0.359391	2.43053	0.0150768	0.247996
XM_021774012.2	5.09461	-3.13453	1.29016	-2.42957	0.0151168	0.248446
XM_021737773.2	95.4084	0.776485	0.319812	2.42794	0.0151848	0.249069
XM_021742044.2	3.47383	5.31882	2.19117	2.42739	0.0152078	0.249069
XM_021755717.2	112.018	-0.746197	0.307363	-2.42774	0.0151932	0.249069
XM_021768937.2	38.0158	-1.08975	0.448778	-2.42825	0.0151718	0.249069
XM_043953316.1	5.0952	-3.13469	1.29167	-2.42685	0.0152307	0.249069
XR_006350411.1	3.47199	5.3181	2.19133	2.42688	0.0152292	0.249069
XM_021741441.2	99.1005	-0.759257	0.312931	-2.42627	0.0152547	0.249254
XM_021738944.2	85.8978	0.79654	0.328369	2.42575	0.0152769	0.249409
XM_021752890.2	96.3139	-0.770814	0.318308	-2.4216	0.0154524	0.252064
XM_021771720.2	266.62	-0.597877	0.246975	-2.4208	0.0154865	0.252201
XM_021772071.2	15.7483	1.58221	0.653525	2.42104	0.0154761	0.252201
XM_021768675.2	2.77842	4.99657	2.06451	2.42022	0.0155111	0.252392
XM_021745665.2	63.717	-0.883606	0.365327	-2.41867	0.0155774	0.252549
XM_021750268.2	6.50221	2.55368	1.05545	2.41952	0.0155409	0.252549
XM_021750899.2	6.05695	-2.94855	1.21899	-2.41884	0.0155699	0.252549
XM_021751250.2	81.0514	0.806029	0.33324	2.41876	0.0155734	0.252549
XM_021775791.2	106.566	0.740469	0.30617	2.41849	0.015585	0.252549
XM_021758613.2	12.4027	1.85906	0.768926	2.41774	0.0156173	0.252656
XM_021778938.2	26.1291	1.25181	0.517744	2.41782	0.0156136	0.252656
XM_021753292.2	13.0452	-1.77406	0.734243	-2.41618	0.0156843	0.25353
XM_021749629.2	27.9769	1.23065	0.509571	2.41507	0.0157321	0.254094
XM_021770176.2	3.64213	-4.21647	1.74689	-2.4137	0.0157913	0.254841
XM_021774263.2	3.64418	-4.21724	1.74877	-2.41154	0.0158853	0.256147
XM_021777641.2	31.8163	-1.14753	0.476418	-2.40866	0.0160114	0.257968
XM_021738171.2	11.91	-1.83728	0.763358	-2.40684	0.016091	0.259039
XM_021774090.2	23.6469	-1.31742	0.547549	-2.40602	0.0161274	0.259412
XM_021766577.2	13.3964	1.69932	0.706402	2.40559	0.0161462	0.259502
XM_021750565.2	6.87735	-2.48604	1.034	-2.40429	0.0162039	0.260216
XM_021758290.2	69.2054	0.843886	0.351129	2.40335	0.0162455	0.260671
XM_043948605.1	6.87625	-2.48581	1.0352	-2.40129	0.0163373	0.261881
XR_002488161.2	6.50071	2.55335	1.06343	2.40106	0.0163476	0.261881
XM_021740697.2	75.5129	-0.824218	0.343359	-2.40045	0.0163748	0.26189
XM_021749713.2	29.0417	-1.189	0.495323	-2.40046	0.0163744	0.26189
XM_043959157.1	12.8862	-1.75114	0.730001	-2.39882	0.0164481	0.262848
XM_021742234.2	221.248	0.619882	0.25863	2.39679	0.0165392	0.263875
XM_021774121.2	10.7731	-1.91599	0.799352	-2.39693	0.0165331	0.263875
XM_021777144.2	124.397	0.704113	0.293887	2.39586	0.0165814	0.264333
XM_021771718.2	35.9053	-1.09314	0.456446	-2.39489	0.0166252	0.264816
XM_021771834.2	5.49151	2.94609	1.23058	2.39407	0.0166628	0.2652
XM_043953437.1	2.67987	-4.80604	2.00849	-2.39286	0.0167176	0.265857
XM_021770857.2	1706	0.487637	0.203913	2.3914	0.0167845	0.266704
XM_021742366.2	67.0447	0.860042	0.359856	2.38996	0.0168502	0.267405
XM_021773190.2	12.906	1.8261	0.764207	2.38954	0.0168694	0.267405
XM_021774011.2	16.7996	-1.52147	0.636665	-2.38976	0.0168596	0.267405
XM_021761527.2	220.043	0.611129	0.255785	2.38923	0.0168838	0.267417
XM_021745902.2	77.2712	-0.861841	0.360864	-2.38827	0.0169278	0.267597
XM_021765816.1	8.97499	-2.2463	0.940401	-2.38866	0.0169098	0.267597
XR_006347962.1	95.3804	0.755251	0.316257	2.38809	0.016936	0.267597
XM_021767964.2	164.523	-0.649176	0.27202	-2.3865	0.0170097	0.268202
XM_021778766.2	56.0339	-0.911997	0.382168	-2.38638	0.0170153	0.268202
XM_043960770.1	313.699	-0.577516	0.24197	-2.38673	0.0169991	0.268202
XM_021778743.2	3.48537	-4.14971	1.74166	-2.38262	0.0171901	0.27074
XM_021739731.2	21.7755	1.34525	0.565268	2.37986	0.0173194	0.272559
XM_021753465.1	5.99692	2.72386	1.14489	2.37914	0.0173531	0.272867
XM_043954574.1	69.0301	0.838143	0.352331	2.37885	0.0173668	0.272867
XM_043955887.1	2.83596	-4.88777	2.05856	-2.37437	0.017579	0.27598
XM_021771916.2	19.2673	1.43384	0.604368	2.37247	0.0176698	0.277007
XM_043950954.1	69.5658	0.870074	0.366747	2.37241	0.0176726	0.277007
XM_021741064.2	108.207	0.721694	0.304362	2.37117	0.0177318	0.277509
XM_021747520.2	109.704	0.717997	0.302843	2.37085	0.017747	0.277509
XM_021761404.2	5.88509	-3.36321	1.41851	-2.37095	0.0177424	0.277509
XM_021745506.2	47.5062	0.966011	0.407596	2.37002	0.017787	0.277792
XM_021748363.2	31.1686	-1.14152	0.481712	-2.36971	0.0178022	0.277792
XM_021759682.2	36.078	-1.07154	0.452203	-2.3696	0.0178076	0.277792
XM_021736709.2	77.0295	0.802398	0.338733	2.36882	0.017845	0.278155
XM_021755030.2	95.867	0.746569	0.31524	2.36826	0.0178721	0.278358
XM_043956658.1	21.4723	2.1512	0.908572	2.36767	0.0179006	0.27858
XM_021746646.2	201.352	0.616614	0.260573	2.36638	0.0179631	0.27911
XM_021752609.2	4.60632	-3.61647	1.52811	-2.36663	0.017951	0.27911
XM_021747611.2	8.01715	2.21627	0.937127	2.36496	0.0180318	0.279956
XM_021738904.2	34.7683	-1.09021	0.461102	-2.36435	0.018062	0.279982
XM_021776061.2	6.68841	-3.11001	1.31533	-2.36443	0.0180577	0.279982
XM_021742587.2	5.82302	2.67438	1.13253	2.36142	0.0182053	0.281759
XM_021761794.2	5.82337	2.67447	1.13255	2.36146	0.0182031	0.281759
XM_021752536.2	45.7316	-0.970588	0.411451	-2.35894	0.0183273	0.283423
XM_021742253.2	234.386	-0.598495	0.253783	-2.3583	0.018359	0.28369
XM_021753209.2	15.8214	-1.56697	0.664632	-2.35766	0.0183906	0.283956
XM_021763724.2	6.32822	2.50779	1.06383	2.35732	0.0184073	0.28399
XM_021774867.2	4.63946	3.13846	1.33194	2.35631	0.0184575	0.284541
XR_002485971.2	46.0639	-0.962113	0.40842	-2.3557	0.0184879	0.284787
XM_021749853.2	49.673	0.938241	0.398429	2.35485	0.0185301	0.285022
XM_021758668.2	25.9561	1.23822	0.525892	2.35452	0.0185467	0.285022
XM_043949620.1	179.348	0.626738	0.266163	2.35471	0.0185371	0.285022
XM_021771261.1	13.9699	-2.12451	0.903082	-2.35251	0.0186471	0.286339
XM_021760566.2	367.579	0.547113	0.232749	2.35066	0.0187403	0.287374
XR_006351666.1	3.29557	5.24294	2.23048	2.35059	0.0187437	0.287374
XM_021755598.2	10.54	1.91613	0.8154	2.34993	0.0187769	0.287658
XM_021758710.2	385.391	0.541929	0.230756	2.34849	0.0188498	0.28855
XR_002487164.2	16.5975	1.60798	0.685591	2.34539	0.0190071	0.290732
XM_021757663.2	61.0117	0.867155	0.370351	2.34144	0.0192094	0.293598
XM_021738942.2	33.468	1.08444	0.46359	2.33922	0.0193243	0.295123
XM_021738142.2	2835.15	0.466756	0.199631	2.33809	0.0193826	0.295784
XM_021761489.2	6.17082	2.77012	1.18535	2.33697	0.0194409	0.296444
XM_021746003.2	38.2083	-1.04044	0.445427	-2.33584	0.0194997	0.296879
XM_043954744.1	30.5449	1.33527	0.571587	2.33607	0.0194875	0.296879
XM_021745180.2	60.3369	0.858391	0.367694	2.33453	0.0195682	0.297544
XM_021745845.2	25.2782	1.22613	0.525437	2.33355	0.0196191	0.297544
XM_021766535.2	10.1248	-1.94872	0.835019	-2.33375	0.0196091	0.297544
XM_021773512.2	35.0973	-1.07745	0.461559	-2.33437	0.0195764	0.297544
XM_021775953.2	1492.61	0.476927	0.204336	2.33403	0.0195941	0.297544
XM_021757666.2	30.0341	-1.13988	0.488565	-2.33311	0.0196422	0.297665
XM_021741210.2	7.85483	-2.21892	0.951667	-2.33162	0.0197207	0.298624
XM_021758602.2	14.0599	1.60975	0.690719	2.33053	0.0197779	0.299259
XM_021779193.2	9.63696	-2.01675	0.865697	-2.32962	0.0198261	0.299757
XM_021744789.2	6.83301	2.37577	1.02061	2.32778	0.0199236	0.301
XM_021750153.2	25.6241	1.25367	0.53874	2.32705	0.0199628	0.30136
XM_021753915.2	16.7422	1.48064	0.636761	2.32527	0.0200577	0.302401
XM_021776540.2	15.3315	-1.59148	0.684455	-2.32518	0.0200625	0.302401
XM_021752638.2	7.85432	-2.21883	0.954668	-2.32419	0.0201155	0.302966
XM_021736972.2	9.9691	-1.9204	0.826564	-2.32335	0.0201602	0.303408
XM_021759346.2	94.5591	-0.739888	0.31868	-2.32173	0.0202477	0.30449
XM_021741377.2	8.76583	-2.89176	1.24634	-2.32021	0.0203297	0.305444
XM_021776068.2	5.14471	2.8385	1.22351	2.31998	0.0203422	0.305444
XM_043957163.1	10.2861	-1.97755	0.853062	-2.31818	0.0204395	0.30667
XM_021762144.1	103.25	-0.716529	0.309164	-2.31763	0.0204694	0.306846
XM_021764795.2	4.29019	-3.50586	1.51285	-2.31739	0.0204824	0.306846
XM_021759412.2	6.07261	-2.58387	1.11531	-2.31674	0.020518	0.307145
XM_021740917.2	3.32799	-4.07941	1.76264	-2.31437	0.0206473	0.30861
XM_021778834.2	3.32834	-4.07941	1.7626	-2.31442	0.0206444	0.30861
XM_021746625.2	17.9089	1.41314	0.611086	2.3125	0.0207502	0.309677
XM_021764313.2	17.9097	1.41323	0.611123	2.3125	0.0207499	0.309677
XM_021762402.2	3.32722	-4.07914	1.76543	-2.31057	0.0208568	0.311031
XM_021737561.2	978.313	0.484156	0.209633	2.30954	0.0209137	0.311406
XM_021739635.2	4.30812	3.66294	1.58589	2.3097	0.0209047	0.311406
XM_021745255.2	36.0584	-1.10276	0.477607	-2.30892	0.0209479	0.311443
XM_043956646.1	11.3783	1.81141	0.784437	2.30919	0.0209332	0.311443
XM_021771989.2	29.3886	-1.13354	0.491097	-2.30818	0.0209892	0.311821
XM_021740060.2	10.3688	1.88552	0.817348	2.30687	0.0210619	0.312665
XM_021753078.2	7.20767	-2.30207	0.998321	-2.30594	0.0211139	0.313131
XM_021772487.2	61.8917	-0.907121	0.393467	-2.30545	0.0211411	0.313131
XM_021776708.2	20.9236	1.31673	0.571074	2.30571	0.0211266	0.313131
XM_021770872.2	11.204	1.78225	0.773368	2.30453	0.0211931	0.313665
XM_021750799.2	118.003	0.684443	0.297081	2.30389	0.0212286	0.313953
XM_021768868.2	10.601	-2.03099	0.881925	-2.3029	0.0212844	0.314466
XM_021773759.2	4.46616	3.07715	1.33632	2.30271	0.0212953	0.314466
XM_021740709.2	19.2595	-1.36668	0.594563	-2.29862	0.0215263	0.317161
XM_021758055.2	6.71878	-2.44665	1.06437	-2.29868	0.0215233	0.317161
XM_021760485.2	34.2934	-1.06106	0.46152	-2.29906	0.0215013	0.317161
XM_021748044.2	17.9113	1.41303	0.615807	2.29461	0.0217558	0.320062
XM_043953264.1	4.30905	3.66071	1.59527	2.29473	0.0217488	0.320062
XM_021773065.2	17.9111	1.41304	0.616289	2.29282	0.0218584	0.321332
XM_021763252.2	3.10853	4.12179	1.79824	2.29212	0.0218985	0.32168
XR_006349522.1	3.12215	5.16495	2.25701	2.2884	0.0221142	0.324605
XM_021778337.2	17.7945	-1.4117	0.61764	-2.28564	0.0222755	0.32673
XM_021746149.2	70.83	0.797783	0.349289	2.28402	0.0223703	0.327875
XM_021752990.2	4.4484	-3.56263	1.56008	-2.28362	0.0223941	0.327979
XM_021749953.2	5.65026	2.62388	1.15017	2.28131	0.0225304	0.32973
XM_021774551.2	151.645	0.632703	0.277388	2.28093	0.0225527	0.32981
XM_021763870.2	40.9961	-0.99221	0.435166	-2.28007	0.0226034	0.33006
XM_043961318.1	7.69668	-2.18321	0.957477	-2.28017	0.0225974	0.33006
XM_021764594.2	9.68925	1.89736	0.833637	2.276	0.0228462	0.333358
XM_021763190.2	20.4187	1.32131	0.580776	2.27509	0.0229008	0.333658
XM_021767586.2	8.85346	2.03624	0.894996	2.27514	0.0228976	0.333658
XM_021777532.2	288.578	-0.559242	0.245857	-2.27466	0.0229262	0.333782
XM_021775903.2	78.6541	0.761981	0.335107	2.27385	0.0229753	0.334248
XM_021744263.2	8.34746	2.102	0.924567	2.27349	0.0229965	0.33431
XM_021773724.2	2235.03	0.456909	0.201025	2.2729	0.0230323	0.334582
XM_021742410.2	8.1742	2.06464	0.909115	2.27104	0.0231445	0.335951
XM_021756692.2	20.0808	-1.32484	0.583433	-2.27077	0.0231608	0.335951
XM_021748897.2	27.6271	1.20551	0.531059	2.27002	0.0232063	0.336364
XM_043961872.1	227.91	0.572691	0.252355	2.26938	0.0232451	0.336677
XM_021740391.2	15.5581	1.48239	0.653751	2.26751	0.0233591	0.33798
XM_043952617.1	34.4648	1.05481	0.465218	2.26734	0.0233695	0.33798
XM_021752117.2	9.68895	1.89735	0.837001	2.26685	0.0233997	0.338167
XM_021775428.2	14.8585	-1.53144	0.675938	-2.26565	0.0234731	0.338978
XM_021763204.1	193.126	0.598664	0.264451	2.2638	0.0235864	0.340115
XM_021775949.2	62.149	0.828085	0.365789	2.26383	0.0235843	0.340115
XM_021757611.2	135.642	0.648359	0.286627	2.26203	0.0236953	0.341435
XM_043951508.1	8.29569	-2.80113	1.23861	-2.26151	0.0237276	0.34165
XM_021761800.2	151.165	-0.628529	0.278392	-2.25772	0.0239634	0.344792
XM_021751221.2	21.0817	1.27933	0.56713	2.2558	0.0240834	0.346191
XR_006350164.1	10.2996	-1.83346	0.812851	-2.2556	0.0240959	0.346191
XR_002486460.2	6.05569	-2.9482	1.30799	-2.25399	0.0241967	0.347385
XM_021759142.2	5.91367	-2.53954	1.12689	-2.25359	0.024222	0.347495
XM_021742132.2	5.91413	-2.53917	1.12691	-2.25322	0.0242452	0.347573
XR_006352223.1	4.72476	-5.6241	2.49854	-2.25095	0.0243884	0.349372
XM_021758755.2	36.3775	-1.12125	0.498249	-2.25038	0.0244251	0.349555
XM_021766108.2	6.32733	2.50829	1.1147	2.25019	0.0244368	0.349555
XM_021737994.2	54.4416	-0.867989	0.38581	-2.24979	0.0244625	0.349668
XM_043950678.1	8.83273	-2.03153	0.903238	-2.24916	0.0245022	0.34998
XM_021764616.2	11.2782	-1.73593	0.772066	-2.24842	0.0245492	0.350396
XM_021765621.2	35.2818	1.01655	0.452619	2.24592	0.0247089	0.352404
XM_021777951.2	17.2313	1.40143	0.624063	2.24566	0.0247257	0.352404
XM_021749443.2	3.17031	-4.00548	1.78425	-2.24492	0.0247736	0.352442
XM_021750523.2	3.17018	-4.00523	1.7842	-2.24484	0.0247787	0.352442
XM_021770534.2	3.16984	-4.00523	1.78424	-2.24478	0.0247822	0.352442
XM_021738346.1	5.26822	-2.71958	1.21186	-2.24414	0.0248231	0.352445
XM_021758170.2	307.094	-0.55296	0.24645	-2.2437	0.0248517	0.352445
XM_021763039.2	511.942	0.499168	0.222411	2.24435	0.0248098	0.352445
XM_021771801.1	84.6502	0.740082	0.329855	2.24366	0.0248542	0.352445
XM_021744614.2	102.3	-0.69513	0.31026	-2.24048	0.02506	0.355107
XM_021745680.2	51.1379	0.882984	0.394344	2.23912	0.0251479	0.356096
XM_021746633.2	39.1321	0.992443	0.443485	2.23783	0.0252324	0.357035
XM_043961177.1	4.30893	3.6606	1.63663	2.23666	0.0253084	0.357853
XM_043956819.1	4.9701	2.78232	1.24478	2.23519	0.0254048	0.358958
XM_021761827.2	3.15394	-5.04097	2.25567	-2.2348	0.0254306	0.359063
XM_021762158.2	6.15395	2.46025	1.1012	2.23415	0.0254732	0.359407
XM_021754230.2	21.9184	1.25667	0.562893	2.23251	0.025581	0.360668
XM_021778972.2	165.446	0.611508	0.274044	2.23142	0.0256532	0.361426
XM_021765924.2	4587.55	0.440473	0.197536	2.22983	0.0257586	0.362651
XR_002487307.2	11.4367	-1.76165	0.790298	-2.22909	0.0258076	0.363081
XM_021745503.2	15.3856	1.46048	0.655401	2.22837	0.0258557	0.363497
XM_021757565.2	18.3981	1.34219	0.603117	2.22542	0.0260533	0.366014
XM_021765190.2	58.8263	0.851525	0.38269	2.2251	0.0260743	0.366047
XM_021756510.2	18.5558	-2.50374	1.12668	-2.22222	0.0262684	0.368245
XM_021759062.2	28.9147	-1.09934	0.494697	-2.22224	0.0262671	0.368245
XM_021763328.2	43.9668	-0.934383	0.420535	-2.22189	0.0262909	0.368297
XM_021777099.2	8.0288	-2.04913	0.922509	-2.22125	0.0263338	0.368636
XM_021766928.2	64.6429	0.808162	0.363931	2.22064	0.0263751	0.368731
XR_006348363.1	4.58425	-5.58039	2.51301	-2.2206	0.0263782	0.368731
XM_021769592.2	210.887	0.570883	0.257298	2.21876	0.0265029	0.370211
XR_002489470.2	3.78726	3.46111	1.56067	2.21771	0.0265745	0.370948
XM_021771531.2	5.14372	2.83975	1.28072	2.2173	0.0266023	0.371072
XM_021756750.2	4.77952	-3.0317	1.36758	-2.21683	0.0266347	0.37126
XM_021750356.2	7.49617	2.09799	0.946823	2.21582	0.0267037	0.371958
XM_021770296.2	1698.29	0.451197	0.203742	2.21455	0.0267908	0.372907
XM_021737390.1	8.00014	2.02613	0.915213	2.21384	0.0268399	0.373134
XM_021776060.2	6.2295	-2.62635	1.18645	-2.21362	0.0268553	0.373134
XM_043961756.1	10.8559	1.72352	0.778644	2.21349	0.0268641	0.373134
XM_021761446.2	9.01118	1.91088	0.863801	2.21218	0.0269544	0.374123
XM_021768292.2	869.778	0.467029	0.211284	2.21043	0.0270753	0.375326
XM_021773374.2	2.935	4.03436	1.82519	2.21037	0.0270793	0.375326
XM_043951672.1	9.51534	1.86409	0.84393	2.20882	0.0271869	0.376552
XM_021761412.2	27.964	1.19106	0.539631	2.20718	0.0273017	0.377876
XM_021739385.2	136.62	0.637224	0.288801	2.20645	0.0273525	0.37823
XM_021777411.1	9.68788	1.89809	0.860323	2.20626	0.0273658	0.37823
XM_021750232.2	931.538	0.464391	0.210522	2.2059	0.027391	0.378311
XM_021740363.2	28.9121	-1.09913	0.498936	-2.20295	0.0275983	0.380785
XM_021741916.2	210.035	0.565622	0.256774	2.2028	0.0276088	0.380785
XM_021769187.1	22.5774	1.22006	0.553943	2.2025	0.02763	0.38081
XM_021766749.2	3.78807	3.46142	1.5719	2.20206	0.0276613	0.380974
XM_021738065.2	19.766	-1.29278	0.58724	-2.20145	0.0277043	0.381297
XM_021744615.2	3.97493	-3.38478	1.53807	-2.20067	0.0277594	0.381504
XM_021760227.2	4.29066	-3.5063	1.59319	-2.2008	0.0277501	0.381504
XM_043955974.1	33.6627	-1.02129	0.464135	-2.20041	0.0277775	0.381504
XM_021738267.2	56.6317	0.834627	0.379399	2.19986	0.0278165	0.381772
XM_021777386.2	8.51832	-1.96575	0.894486	-2.19763	0.0279756	0.383687
XM_021765672.2	96.4708	0.700507	0.318876	2.1968	0.0280345	0.384227
XM_021774331.2	1403.87	0.450835	0.205363	2.1953	0.028142	0.385432
XM_021774760.2	3.16961	-4.00513	1.82627	-2.19306	0.028303	0.387367
XM_021768531.2	11.0585	2.0038	0.913918	2.19254	0.0283405	0.38761
XM_021771757.2	4.46399	-2.92048	1.33223	-2.19216	0.0283676	0.387711
XM_043949093.1	9.84636	1.79076	0.817316	2.19103	0.0284497	0.388562
XM_043951430.1	3.78796	3.46138	1.58043	2.19015	0.0285133	0.38916
XR_002488214.2	60.1969	-0.808937	0.369965	-2.18652	0.0287773	0.39249
XM_021763248.2	63.4608	0.796726	0.364429	2.18623	0.0287988	0.392512
XR_002487694.2	107.624	0.673225	0.308035	2.18555	0.0288488	0.392919
XM_021753411.2	2.93582	4.03447	1.84649	2.18494	0.0288932	0.393236
XM_021760149.2	2.99821	-4.96787	2.27401	-2.18463	0.0289159	0.393236
XM_021760697.2	18.2992	-1.32968	0.608712	-2.18441	0.0289321	0.393236
XM_021740714.2	9.00687	-1.89387	0.867398	-2.1834	0.0290067	0.393706
XM_021775870.2	9.00593	-1.89392	0.86733	-2.18362	0.02899	0.393706
XM_021767878.1	266.626	0.536226	0.245741	2.18208	0.0291036	0.394748
XM_021762649.2	11.0469	-2.42308	1.11073	-2.18152	0.0291446	0.394924
XM_021764004.2	99.2093	-0.686488	0.314706	-2.18136	0.0291568	0.394924
XM_021747490.2	19.0619	1.2948	0.594121	2.17936	0.0293048	0.396654
XM_021748311.2	6.05661	-2.94936	1.35378	-2.1786	0.0293612	0.397145
XM_021745873.2	43.6099	0.911238	0.418437	2.17772	0.0294272	0.397763
XM_021774174.2	13.0779	-1.56798	0.720451	-2.17638	0.0295266	0.398832
XM_021776649.2	93.9766	-0.691544	0.317851	-2.17568	0.0295789	0.399043
XM_043958462.1	2.99324	-4.96561	2.28238	-2.17563	0.0295828	0.399043
XM_021776359.2	33.2609	1.00934	0.464009	2.17526	0.0296109	0.399147
XR_002488469.2	739.858	-0.466981	0.214969	-2.17232	0.0298319	0.40185
XM_021737239.2	14.055	-1.51367	0.697504	-2.17012	0.0299976	0.40285
XM_021738015.2	6.07301	-2.58475	1.19114	-2.16998	0.0300086	0.40285
XM_021740539.2	34.449	1.02362	0.47171	2.17002	0.0300054	0.40285
XM_021759250.2	78.2293	-0.73661	0.339365	-2.17055	0.0299649	0.40285
XM_021771664.2	14.7063	1.44891	0.667605	2.17031	0.0299832	0.40285
XM_021743859.2	4.79868	2.72335	1.25559	2.16898	0.0300841	0.403285
XM_021768101.2	78.782	0.728583	0.335915	2.16895	0.0300863	0.403285
XM_021779028.2	86.4506	0.709603	0.327197	2.16874	0.0301027	0.403285
XM_021752898.2	8.00013	2.02656	0.935217	2.16694	0.0302392	0.404287
XM_021770590.2	7.98101	-2.73645	1.26267	-2.16719	0.0302205	0.404287
XM_021779225.2	55.6328	0.847753	0.391126	2.16747	0.0301993	0.404287
XM_043958542.1	15.8531	-1.40735	0.649804	-2.16581	0.0303259	0.40517
XR_002485986.2	74.0937	-1.11254	0.513801	-2.16532	0.0303631	0.405392
XM_043952899.1	418.255	0.49439	0.228365	2.16491	0.0303948	0.405539
XM_021755064.2	48.9019	-0.861448	0.398101	-2.16389	0.0304724	0.406299
XM_021760299.2	260.132	0.536824	0.248186	2.16299	0.0305421	0.406952
XM_021766282.2	3.01191	-3.92712	1.81662	-2.16178	0.0306351	0.407914
XM_021777331.2	2.77888	4.9968	2.31359	2.15976	0.0307912	0.409715
XM_021754885.2	419.58	0.493244	0.228509	2.15853	0.0308864	0.410703
XM_021778065.2	9.00827	-1.89383	0.877687	-2.15775	0.030947	0.41123
XM_021759832.2	52.2898	0.856088	0.397013	2.15632	0.0310586	0.412435
XM_043956274.1	3.01249	-3.92739	1.82175	-2.15583	0.0310967	0.412661
XM_021744444.2	7.20821	-2.3023	1.06827	-2.15516	0.0311491	0.413078
XM_021758690.2	2.77577	4.99529	2.31959	2.15352	0.0312781	0.414509
XM_021773110.2	389.444	0.497139	0.230957	2.15252	0.0313563	0.415265
XM_021771673.2	221.794	-0.547521	0.254452	-2.15176	0.0314159	0.415774
XM_021740789.2	147.224	0.600414	0.279188	2.15057	0.0315101	0.416516
XM_021760885.2	33.8394	-0.998962	0.464522	-2.15052	0.0315144	0.416516
XM_021755091.2	42.6038	0.905954	0.421465	2.14954	0.0315918	0.416978
XR_006352413.1	4.2681	-5.47729	2.54801	-2.14963	0.0315843	0.416978
XM_021738195.2	26.7647	1.13847	0.529989	2.1481	0.0317056	0.417078
XM_021742382.2	21.3953	1.20726	0.561971	2.14826	0.0316931	0.417078
XM_021753899.2	190.011	0.564638	0.262757	2.14889	0.0316428	0.417078
XM_021756084.2	21.0644	1.22573	0.570433	2.14877	0.0316527	0.417078
XM_021770370.2	6.31241	2.23833	1.04193	2.14825	0.0316935	0.417078
XM_021775320.2	47.6037	0.864675	0.402805	2.14663	0.0318225	0.418056
XR_006351531.1	4.2543	-5.47276	2.5494	-2.14668	0.0318184	0.418056
XM_021771075.2	93.5965	0.680703	0.317244	2.14567	0.0318989	0.41878
XM_021756088.2	125.249	0.627846	0.292788	2.14437	0.0320033	0.419761
XM_021764784.2	18.8875	1.27614	0.595304	2.14367	0.0320591	0.419761
XM_021766157.2	17.7189	1.32822	0.619483	2.14408	0.0320264	0.419761
XM_021778874.1	15.037	1.41542	0.660247	2.14377	0.0320516	0.419761
XM_021763078.2	14.2012	1.46061	0.68216	2.14116	0.0322615	0.422129
XM_021778443.2	7.36754	-2.33938	1.09332	-2.13969	0.0323795	0.423315
XM_043949443.1	45.1327	-0.892949	0.417363	-2.1395	0.0323953	0.423315
XM_021771804.2	17.6535	-1.32555	0.619864	-2.13846	0.0324797	0.42399
XM_043948954.1	51.9427	0.840976	0.393287	2.13833	0.0324901	0.42399
XM_021754662.2	31.5517	-1.02071	0.477445	-2.13786	0.0325279	0.424202
XM_021761119.2	5.26947	-2.71963	1.27279	-2.13674	0.0326188	0.425105
XM_021739851.2	6.24692	-2.32075	1.08645	-2.13609	0.032672	0.425515
XM_043954107.1	22.5628	1.17095	0.548934	2.13313	0.0329138	0.428381
XM_021748982.2	13.6961	1.47284	0.690839	2.13196	0.0330098	0.429347
XM_021760605.2	4.30591	-2.86147	1.34353	-2.12982	0.0331868	0.431362
XM_021746968.2	62.1017	0.778707	0.365843	2.12852	0.0332937	0.432466
XM_021739100.2	218.861	-0.543425	0.255362	-2.12806	0.0333322	0.43268
XM_021743750.2	2.76159	3.94134	1.85334	2.12662	0.0334519	0.433946
XM_021765167.2	24.3568	-1.12997	0.531443	-2.12623	0.0334844	0.434082
XM_021758238.2	8.33308	1.92749	0.907048	2.12502	0.0335849	0.435097
XM_021736939.2	50.0955	0.837103	0.394356	2.12271	0.0337781	0.437312
XM_021765351.2	47.7608	0.851297	0.401193	2.12191	0.0338451	0.437891
XM_021764197.2	2.8408	-4.89005	2.3052	-2.12131	0.0338953	0.438252
XM_021740318.2	11.7702	-1.69431	0.798927	-2.12074	0.0339441	0.438594
XM_021772511.2	335.461	0.500211	0.23591	2.12035	0.0339765	0.438723
XM_021774164.2	35.3179	-0.962346	0.454398	-2.11785	0.0341877	0.441161
XM_021739616.2	121.883	-0.626387	0.295916	-2.11677	0.0342792	0.44203
XM_021762009.2	16.2058	1.34662	0.636239	2.11653	0.0343001	0.44203
XM_021748523.2	607.727	0.461715	0.218286	2.11518	0.0344143	0.442921
XM_021761688.2	160.52	0.579835	0.274106	2.11537	0.0343985	0.442921
XM_021747272.2	70.0592	-0.741911	0.351391	-2.11136	0.0347417	0.446822
XM_021775957.2	6.83287	2.37473	1.12487	2.11111	0.034763	0.446822
XM_043959289.1	2.77498	4.9949	2.36646	2.1107	0.034798	0.446981
XM_021737999.2	55.9348	0.80659	0.382448	2.10902	0.0349431	0.44855
XM_021770684.1	41.047	-0.913333	0.433778	-2.10553	0.035245	0.45213
XM_021751218.2	4.624	2.66246	1.26492	2.10485	0.0353044	0.452597
XM_021738410.2	14.2301	-1.44655	0.687354	-2.10452	0.0353332	0.452671
XM_021738889.2	5.4911	2.94706	1.40091	2.10368	0.0354066	0.453315
XM_021774952.2	17.5484	1.30827	0.622127	2.1029	0.0354742	0.453884
XM_043951169.1	2.76067	3.94089	1.87468	2.10217	0.0355385	0.454412
XM_021757074.2	729.509	0.451255	0.214762	2.10119	0.0356245	0.454919
XM_043956802.1	8.15828	1.8888	0.898861	2.10133	0.0356121	0.454919
XM_043960517.1	3.0105	-3.92632	1.86927	-2.10046	0.0356887	0.455442
XM_021737980.2	12.6872	1.50116	0.714817	2.10006	0.0357239	0.455596
XM_021774020.2	199.483	0.551356	0.262778	2.09818	0.0358889	0.457402
XM_021760638.2	2.83523	-4.88738	2.33007	-2.09752	0.0359473	0.457851
XM_021739118.2	3.81908	-3.32154	1.58438	-2.09643	0.0360444	0.458356
XM_021770052.2	126.383	0.611594	0.29177	2.09615	0.036069	0.458356
XM_043952793.1	8.33121	1.9267	0.919216	2.09602	0.0360803	0.458356
XM_043959539.1	66.436	0.766113	0.36541	2.09659	0.0360303	0.458356
XM_021744918.2	89.0671	-0.693848	0.33109	-2.09565	0.0361137	0.458482
XM_021765925.2	4.46345	-2.92104	1.39451	-2.09466	0.0362011	0.459296
XM_021752842.2	2.85571	-3.84521	1.83698	-2.09322	0.0363294	0.460626
XM_021747149.2	13.6965	1.47314	0.703955	2.09267	0.036379	0.460957
XM_021754081.2	5.66286	2.99676	1.43222	2.09239	0.0364033	0.460967
XM_021751076.2	22.8877	-1.14765	0.548627	-2.09186	0.0364509	0.461271
XM_021753792.2	41.5512	-0.886973	0.424064	-2.0916	0.0364743	0.461271
XM_021768780.2	13.191	1.48641	0.711133	2.0902	0.0366001	0.462565
XM_043958800.1	241.229	0.521612	0.249642	2.08944	0.0366684	0.46313
XM_021772714.2	200.616	0.541683	0.259355	2.08857	0.036746	0.463812
XM_021737560.2	1502.48	0.429753	0.20593	2.08689	0.0368983	0.465435
XM_021756788.2	5.10909	-2.66917	1.27925	-2.08651	0.0369323	0.465565
XM_021758943.2	18.8036	-1.25371	0.601028	-2.08594	0.0369839	0.465917
XM_021737822.2	21.0929	-1.19122	0.571541	-2.08422	0.0371403	0.467587
XM_021767492.2	227.427	0.530116	0.254386	2.0839	0.0371691	0.46765
XM_021740237.2	26.0661	1.08276	0.519847	2.08284	0.0372659	0.468568
XM_021746060.2	146.019	0.587341	0.282099	2.08204	0.037339	0.468886
XM_043961839.1	3.78603	3.46093	1.66217	2.08218	0.037326	0.468886
XM_021763368.2	26.8159	-1.06313	0.510688	-2.08176	0.0373644	0.468905
XM_021763273.2	13.5235	1.44806	0.695771	2.08123	0.0374125	0.469209
XM_021748784.2	2.85476	-3.84475	1.84827	-2.08019	0.0375083	0.46981
XM_021766545.2	109.737	0.63981	0.307569	2.08021	0.037506	0.46981
XM_021745511.2	13.5821	-1.4465	0.69617	-2.07779	0.0377284	0.472266
XM_043951289.1	38.604	-0.916541	0.441248	-2.07716	0.0377869	0.472698
XR_002488924.2	56.4264	0.791577	0.381367	2.07563	0.0379281	0.474162
XM_021763623.2	10.8407	1.60555	0.773772	2.07497	0.0379893	0.474382
XM_021766452.2	63.9986	-0.757687	0.365164	-2.07492	0.0379941	0.474382
XM_021762347.2	21.0881	-1.19118	0.574512	-2.07337	0.038138	0.475877
XM_021773674.2	50.9191	0.815096	0.393287	2.07252	0.0382169	0.476558
XM_021754179.2	3.65994	-3.2537	1.57107	-2.071	0.0383586	0.478022
XM_021775474.2	12.6036	-1.49623	0.722782	-2.0701	0.0384434	0.478775
XM_021740364.2	3.82014	-3.3217	1.6057	-2.06869	0.0385753	0.479332
XM_021744955.2	7.06614	-2.03153	0.982071	-2.06862	0.0385815	0.479332
XM_021750064.2	14.8623	1.39245	0.672977	2.06909	0.0385381	0.479332
XM_043959488.1	7.0657	-2.03144	0.982047	-2.06858	0.0385858	0.479332
XM_021759445.2	18.5588	1.29869	0.628045	2.06782	0.0386568	0.479912
XM_021761552.2	55.7447	0.78157	0.378103	2.06708	0.0387266	0.480474
XM_021742462.2	11.345	1.58344	0.766196	2.06663	0.038769	0.480531
XM_021744431.2	162.34	0.571757	0.276732	2.06611	0.0388185	0.480531
XM_021747962.2	3.44021	3.3079	1.60074	2.06648	0.038783	0.480531
XM_021759619.2	5.75693	-2.49373	1.20704	-2.06599	0.0388291	0.480531
XM_021766560.2	16.3804	1.36752	0.662428	2.06441	0.0389793	0.482086
XM_021767788.2	34.9017	0.935001	0.453114	2.0635	0.0390653	0.48265
XR_002489240.2	4.11945	2.94503	1.42727	2.06341	0.039074	0.48265
XM_021750454.2	28.2272	1.02397	0.496415	2.06274	0.0391376	0.483132
XM_021742235.2	4.79497	-2.56216	1.24289	-2.06145	0.0392598	0.484336
XM_021738605.2	22.2419	-1.13945	0.552909	-2.06082	0.0393203	0.484778
XM_021766868.2	3.65905	-3.25428	1.57969	-2.06008	0.0393909	0.485343
XM_021744148.2	5.63302	2.30885	1.12094	2.05975	0.0394225	0.485428
XM_021745736.2	4.46528	-2.92165	1.41903	-2.05891	0.0395029	0.485579
XM_021759380.2	4.77822	-3.03154	1.47247	-2.05881	0.0395126	0.485579
XM_021759592.2	14.0286	1.4367	0.698082	2.05807	0.0395831	0.485579
XM_021760495.2	9.4322	-2.53197	1.23006	-2.05841	0.0395508	0.485579
XM_021763043.2	3.43974	3.30903	1.60724	2.05883	0.0395104	0.485579
XM_043960984.1	3.64408	5.3879	2.61772	2.05824	0.0395671	0.485579
XM_021766158.2	8.69124	-1.82796	0.888749	-2.05678	0.0397078	0.486805
XM_043957581.1	2.68272	-4.80746	2.34026	-2.05424	0.0399526	0.489195
XR_002489243.2	2.68272	-4.80746	2.34026	-2.05424	0.0399526	0.489195
XM_021777864.2	1344.54	0.42374	0.206456	2.05245	0.0401262	0.491015
XM_021772939.2	7.8694	-2.01334	0.981642	-2.05099	0.040268	0.492444
XM_021742546.2	11.1719	1.55356	0.758268	2.04883	0.0404786	0.493418
XM_021749761.2	34.8478	-0.932915	0.455495	-2.04813	0.040547	0.493418
XM_021750378.2	362.898	-0.479632	0.234212	-2.04786	0.0405738	0.493418
XM_021752523.2	116.028	0.611916	0.298807	2.04786	0.0405737	0.493418
XM_021753469.1	95.7548	0.673433	0.32856	2.04965	0.0403984	0.493418
XM_021767420.2	29.3959	1.0043	0.490379	2.04801	0.0405592	0.493418
XM_021775292.2	2224.57	0.412197	0.201264	2.04805	0.0405554	0.493418
XM_043953377.1	9.83067	1.65789	0.808842	2.04971	0.0403932	0.493418
XR_002488696.2	7.65192	1.9462	0.949943	2.04876	0.0404858	0.493418
XR_002486079.2	12.1154	-1.52471	0.744644	-2.04757	0.0406025	0.493461
XM_021775876.2	36.2421	0.932705	0.45591	2.04581	0.040775	0.495251
XM_021752758.2	35.827	-0.930823	0.455101	-2.04531	0.0408244	0.495545
XM_021761852.2	8.04518	-1.86141	0.910504	-2.04438	0.0409163	0.496354
XM_021753406.2	52.9051	0.788551	0.385886	2.04348	0.0410046	0.497118
XM_021742431.2	29.7578	1.06514	0.52131	2.04321	0.0410319	0.497141
XM_021763226.2	12.5132	1.47393	0.721762	2.04213	0.0411383	0.497816
XM_021768945.2	24.2215	1.09365	0.535538	2.04216	0.041136	0.497816
XM_021778453.2	27.4807	-1.03143	0.505487	-2.04047	0.041304	0.499514
XM_021757053.2	26.5556	1.04357	0.511575	2.03991	0.041359	0.499871
XM_021743540.2	35.2355	0.927007	0.454693	2.03875	0.0414745	0.500959
XM_021754569.2	26.8867	1.03155	0.506205	2.03782	0.0415682	0.501782
XM_043961205.1	16.3571	-1.31601	0.64608	-2.03692	0.0416583	0.502561
XM_021739113.2	31.2244	0.967208	0.475239	2.0352	0.0418304	0.50376
XM_021741043.2	2.67774	-4.80493	2.36096	-2.03516	0.0418347	0.50376
XM_021778756.2	6.97489	1.96862	0.967089	2.03561	0.0417894	0.50376
XM_021766161.2	7.16266	2.227	1.09444	2.03482	0.0418686	0.50386
XM_021766845.2	8.53323	-1.79446	0.882264	-2.03393	0.0419587	0.504635
XM_021746074.2	30.5647	0.98643	0.48524	2.03287	0.0420654	0.505609
XM_021748717.2	5.45977	2.25393	1.10904	2.03232	0.0421208	0.505917
XM_021753884.2	20.0383	1.17497	0.578202	2.03211	0.0421426	0.505917
XM_021752574.2	6.41994	-2.09832	1.03285	-2.03159	0.0421954	0.506242
XR_006350685.1	28.3013	-1.01345	0.498925	-2.03126	0.0422285	0.50633
XM_021764702.2	135.327	0.579506	0.28538	2.03065	0.0422909	0.506768
XM_021746952.2	89.3836	0.656481	0.323591	2.02874	0.0424851	0.508475
XM_021747953.2	65.7676	-0.786604	0.387696	-2.02892	0.0424668	0.508475
XM_021763844.2	37.0655	0.899891	0.443633	2.02846	0.0425134	0.508504
XM_021763882.2	2064.16	0.411453	0.203055	2.02631	0.042733	0.509579
XM_021775448.2	4.95222	-2.61602	1.29054	-2.02707	0.0426552	0.509579
XM_021777923.2	77.0624	0.689711	0.34021	2.02731	0.0426307	0.509579
XM_021778758.2	30.3906	0.974068	0.480599	2.02678	0.0426849	0.509579
XM_043949698.1	7.50674	-2.63204	1.29888	-2.0264	0.0427238	0.509579
XM_021743356.2	43.2073	-0.845132	0.417872	-2.02247	0.0431281	0.513045
XM_021755444.2	103.538	0.62717	0.310065	2.02271	0.0431034	0.513045
XM_021756642.2	5.28383	-2.34677	1.16003	-2.02302	0.043071	0.513045
XM_021771821.2	9.8301	-1.74602	0.863226	-2.02266	0.0431077	0.513045
XM_021746049.2	2.69763	-3.75758	1.86119	-2.01891	0.0434969	0.51618
XM_021756073.2	38.894	0.875488	0.433605	2.01909	0.0434778	0.51618
XM_021759574.2	15.8582	1.30291	0.645252	2.01922	0.0434643	0.51618
XM_021767716.2	2.69763	-3.75758	1.86119	-2.01891	0.0434969	0.51618
XM_021745951.2	52.9006	0.788489	0.390704	2.01812	0.0435784	0.516776
XM_021766534.2	72.7132	-0.708385	0.351047	-2.01792	0.0435996	0.516776
XM_021738746.2	3.81724	-3.32137	1.64699	-2.01663	0.0437344	0.51806
XM_021754039.2	14.1848	1.37733	0.683562	2.01493	0.0439122	0.518914
XM_021759224.2	31.2484	-0.964026	0.478429	-2.01498	0.0439064	0.518914
XM_021763233.2	144.269	-0.56618	0.280989	-2.01495	0.0439094	0.518914
XM_021763530.2	6.90814	-1.99083	0.987975	-2.01506	0.0438983	0.518914
XM_021757338.2	2.69771	-3.75762	1.86636	-2.01334	0.0440789	0.520571
XM_043949426.1	1127.55	0.418344	0.207835	2.01286	0.0441288	0.520848
XM_021760509.1	36.3307	-0.900481	0.447439	-2.01252	0.044165	0.520961
XM_021773495.2	7.55648	-1.93933	0.964262	-2.01121	0.0443036	0.522282
XM_021755093.2	60.5571	0.736848	0.366436	2.01085	0.0443411	0.522411
XM_043952526.1	85.743	0.803286	0.399575	2.01035	0.0443944	0.522412
XM_043959109.1	10.3344	1.63061	0.811103	2.01036	0.0443935	0.522412
XM_021768373.2	39.441	-0.879537	0.437757	-2.00919	0.044517	0.522915
XM_021773223.2	23.5415	1.07709	0.535996	2.00951	0.0444834	0.522915
XM_043960930.1	2.69697	-3.75725	1.87	-2.00922	0.0445134	0.522915
XM_021768445.2	3.50128	-3.18293	1.58653	-2.00623	0.0448322	0.526303
XM_021775415.2	93.2042	0.639856	0.319135	2.00497	0.044966	0.527558
XM_021740858.1	122.163	0.591632	0.295203	2.00415	0.0450536	0.527955
XM_021759019.2	6.48959	2.28475	1.13991	2.00432	0.0450355	0.527955
XM_021763047.2	24.7099	1.05099	0.524515	2.00374	0.0450981	0.528162
XM_021754368.2	86.7017	0.649707	0.324425	2.00264	0.045216	0.529227
XM_021750591.2	10.3192	-1.69873	0.848605	-2.00179	0.045307	0.529686
XM_021754314.2	11.5023	1.50527	0.751969	2.00177	0.0453092	0.529686
XM_021751015.2	34.2014	-0.923905	0.46187	-2.00036	0.0454616	0.531152
XM_021773695.2	59.7748	-0.739042	0.369661	-1.99924	0.0455821	0.532243
XM_021772055.2	32.725	0.942711	0.471668	1.99868	0.0456434	0.532642
XM_021764071.2	18.6984	1.19749	0.599367	1.99792	0.045725	0.533277
XM_021773564.2	5.77315	-2.18344	1.09323	-1.99723	0.0457999	0.533834
XM_021748256.2	159.873	-0.548258	0.274898	-1.9944	0.0461082	0.53679
XM_021775517.2	30.5837	-0.989943	0.496357	-1.99442	0.0461065	0.53679
XM_021741960.2	1257.2	0.410877	0.206065	1.99392	0.0461612	0.537088
XM_043962258.1	32.0701	-0.950199	0.476699	-1.99329	0.0462299	0.53757
XM_021749634.2	45.5132	-0.815177	0.409374	-1.99128	0.0464504	0.539495
XM_021771936.2	43.8957	0.834341	0.418948	1.99151	0.0464244	0.539495
XM_021747618.2	104.894	-0.611632	0.307344	-1.99005	0.046585	0.5401
XM_021747690.2	2.75963	3.94036	1.98	1.99008	0.0465817	0.5401
XM_021748087.2	7.88769	-1.82493	0.916996	-1.99012	0.0465778	0.5401
XM_021774182.2	3.62232	-5.24078	2.63462	-1.9892	0.0466795	0.540566
XM_021777190.2	5.80772	2.36028	1.1867	1.98894	0.0467078	0.540566
XM_043957030.1	3.94475	2.87638	1.44616	1.98897	0.0467045	0.540566
XM_043950779.1	15.685	1.28056	0.64409	1.98816	0.0467938	0.541243
XM_021755695.2	3.94593	2.87465	1.44612	1.98784	0.0468289	0.54133
XM_021768634.2	51.8918	0.781894	0.393535	1.98684	0.0469396	0.542291
XM_021738563.2	88.8635	0.642604	0.323545	1.98613	0.0470185	0.542563
XM_021760544.2	59.6148	-0.732875	0.368958	-1.98634	0.0469961	0.542563
XM_021763458.2	9.0231	-1.73617	0.874287	-1.98581	0.0470541	0.542655
XM_021736515.2	31.8997	-0.973295	0.490495	-1.98431	0.0472209	0.542999
XM_021744204.2	7.88566	-1.82477	0.919391	-1.98476	0.0471716	0.542999
XM_021755739.2	12.7763	-1.42204	0.716501	-1.9847	0.0471775	0.542999
XM_021761557.2	124.404	-0.590322	0.297523	-1.98412	0.0472423	0.542999
XM_021763945.2	5.30165	2.51801	1.26854	1.98497	0.0471477	0.542999
XM_043950048.1	7.3959	-1.9006	0.957938	-1.98405	0.0472497	0.542999
XM_021776018.2	189.71	0.521043	0.262798	1.98268	0.0474032	0.544444
XM_021747345.2	8.86482	-1.70276	0.859833	-1.98034	0.0476654	0.546497
XM_021762358.2	9.65768	1.624	0.819972	1.98056	0.0476412	0.546497
XM_043961942.1	5.98092	2.41105	1.21728	1.98068	0.0476276	0.546497
XM_021757373.2	145.534	-0.58032	0.293191	-1.97933	0.0477791	0.547477
XM_021776341.2	8.82066	1.72317	0.870692	1.97908	0.0478067	0.547477
XM_021744267.2	5.96461	2.13917	1.0816	1.97779	0.0479528	0.548191
XM_021750548.2	23.0355	1.0759	0.543973	1.97786	0.047945	0.548191
XR_006347963.1	6.54823	-2.71128	1.37057	-1.97822	0.0479041	0.548191
XM_021753811.2	13.176	1.39608	0.706601	1.97577	0.0481813	0.549525
XM_021769131.2	22.7477	-1.0838	0.548455	-1.9761	0.0481434	0.549525
XM_021774107.2	60.7145	0.726908	0.367896	1.97585	0.0481716	0.549525
XM_021778164.2	419	-0.452606	0.229009	-1.97636	0.0481136	0.549525
XM_021746985.2	28.9622	-0.984899	0.498734	-1.9748	0.048291	0.550456
XM_021756907.2	17.9991	-1.22897	0.622693	-1.97364	0.0484229	0.55164
XM_021765415.2	3.94435	2.8753	1.4582	1.97182	0.0486305	0.553362
XM_021773613.2	2.85601	-3.84536	1.9501	-1.97188	0.0486235	0.553362
XM_021736178.2	8.8635	-1.70252	0.863819	-1.97093	0.0487322	0.554157
XM_021740608.2	17.3528	-1.22131	0.619731	-1.97071	0.0487568	0.554157
XM_043953638.1	34.8617	-0.902204	0.458144	-1.96926	0.0489232	0.555727
XM_021756087.2	28.5451	0.976025	0.495887	1.96824	0.0490405	0.556737
XM_021743831.2	127.31	0.576624	0.293021	1.96786	0.0490843	0.556912
XM_021766336.2	55.7122	0.74518	0.379002	1.96617	0.0492794	0.558804
XM_021763112.2	19.1506	-1.16643	0.593352	-1.96582	0.049319	0.55893
XM_021770298.2	43.5474	0.816647	0.415538	1.96528	0.0493822	0.559323
XM_021772282.2	4.27647	2.53113	1.28941	1.96302	0.0496439	0.561963
XM_021738339.2	4.27683	2.53039	1.28941	1.96244	0.049711	0.562398
XM_021742676.2	5.9944	2.72392	1.38843	1.96187	0.0497782	0.56251
XM_021778893.2	20.1978	1.13847	0.58025	1.96203	0.0497587	0.56251
XM_021738233.2	102.353	0.618091	0.315206	1.96091	0.0498896	0.563445
XM_021751740.2	16.3742	-1.24403	0.63463	-1.96024	0.0499679	0.564005
XM_043950246.1	3.32935	-4.08004	2.08288	-1.95885	0.0501309	0.564919
XM_043961974.1	5.42642	-2.76899	1.41344	-1.95905	0.0501075	0.564919
XR_002490112.2	3.29489	5.24261	2.67643	1.95881	0.0501351	0.564919
XM_021756833.2	19.6935	1.13852	0.581534	1.95779	0.0502544	0.565938
XM_021757044.2	13.5975	-1.35631	0.692864	-1.95754	0.0502837	0.565944
XM_021777979.2	26.3404	-1.02473	0.523638	-1.95694	0.0503547	0.566411
XM_043951245.1	3.65945	-3.25424	1.66313	-1.9567	0.0503829	0.566411
XM_021743749.2	6.75158	-1.94899	0.99658	-1.95568	0.0505032	0.567115
XM_021762202.2	17.3554	1.22363	0.625607	1.95591	0.050476	0.567115
XM_021738891.2	27.2027	0.981047	0.502056	1.95406	0.0506942	0.568934
XM_021777600.2	35.3751	0.879091	0.450083	1.95318	0.0507987	0.569781
XM_021764403.2	4.78173	2.34004	1.19843	1.95259	0.0508682	0.570235
XM_021754188.2	22.2608	-1.08887	0.558042	-1.95123	0.0510292	0.571388
XM_021763408.2	78.376	0.667263	0.341957	1.95131	0.0510205	0.571388
XM_021758480.2	9.98886	1.56497	0.802201	1.95085	0.0510754	0.571578
XM_021737918.2	197.338	-0.509656	0.261485	-1.94909	0.0512852	0.573599
XM_021736811.2	16.8508	1.22611	0.629258	1.9485	0.051355	0.574053
XM_021768911.2	10.331	-1.56913	0.805492	-1.94804	0.0514103	0.574345
XM_021736274.2	45.1947	-0.799405	0.410828	-1.94584	0.0516739	0.576962
XM_021761810.2	159.886	-0.541921	0.278629	-1.94495	0.0517807	0.577585
XM_043959211.1	51.3715	0.758852	0.390178	1.94489	0.0517885	0.577585
XM_021739642.2	15.1817	1.28549	0.661488	1.94333	0.0519768	0.578696
XM_021745544.2	131.947	0.560994	0.28861	1.94378	0.0519224	0.578696
XM_021760606.2	145.423	0.544874	0.280391	1.94327	0.051984	0.578696
XM_021764911.2	6.80073	1.92311	0.989723	1.94308	0.052006	0.578696
XM_021748436.2	91.2901	-0.623231	0.320921	-1.94201	0.0521358	0.579811
XM_021745504.2	15.1798	1.28533	0.662337	1.9406	0.0523072	0.581389
XM_021737987.2	27.1653	-1.00685	0.519257	-1.93902	0.0524985	0.582526
XM_021743466.2	101.832	0.606225	0.312627	1.93913	0.0524851	0.582526
XM_021774951.2	75.3557	0.662375	0.34158	1.93915	0.0524827	0.582526
XM_021750566.2	14.9066	-1.28371	0.66237	-1.93805	0.0526171	0.583512
XM_021747286.2	13.5971	-1.35644	0.700076	-1.93755	0.0526776	0.583853
XM_021775034.1	45.8276	-0.831061	0.42901	-1.93716	0.0527255	0.584055
XM_021766816.2	125.452	0.563658	0.291069	1.93651	0.0528056	0.584613
XM_021752528.2	7.3814	-2.10941	1.08951	-1.93612	0.0528531	0.584809
XM_021749398.2	8.70718	-1.66883	0.862451	-1.93498	0.0529926	0.586022
XM_021778109.2	7.55694	-1.93906	1.00286	-1.93353	0.0531714	0.587403
XR_002486727.2	11.1891	1.66665	0.861997	1.93348	0.0531773	0.587403
XM_021778162.2	3.34437	-3.10925	1.60863	-1.93286	0.0532533	0.587911
XM_021737033.2	32.5343	0.899373	0.465608	1.93161	0.0534075	0.588621
XM_021765272.2	86.6677	0.626799	0.324455	1.93185	0.0533779	0.588621
XM_021777500.2	35.0382	-0.881777	0.456486	-1.93166	0.053401	0.588621
XM_021755709.2	10.8254	1.4923	0.772903	1.93077	0.0535117	0.589439
XM_021771941.2	7.23967	-1.86164	0.96456	-1.93004	0.0536016	0.589458
XM_021772581.2	126.613	0.563581	0.292007	1.93003	0.0536034	0.589458
XM_021778149.2	31.8733	0.916231	0.474717	1.93006	0.0535994	0.589458
XM_021745966.2	119.534	-0.571121	0.296122	-1.92867	0.053772	0.59098
XM_021747720.1	113.962	0.576947	0.299227	1.92813	0.0538395	0.591392
XM_021750497.2	3.83336	-2.66904	1.3868	-1.9246	0.0542793	0.595889
XM_043950609.1	6.90745	-1.98991	1.03439	-1.92375	0.0543858	0.596724
XM_021778811.2	34.5153	-0.944346	0.490959	-1.92347	0.054421	0.596735
XR_006350067.1	33.1268	1.09476	0.56922	1.92326	0.0544475	0.596735
XM_021743742.2	71.0163	0.667068	0.346973	1.92254	0.0545384	0.597224
XM_021755462.2	8.86517	-1.70248	0.885701	-1.92218	0.0545833	0.597224
XM_021763008.2	20.686	1.08606	0.56501	1.92219	0.0545813	0.597224
XM_021774222.2	38.1406	-0.861521	0.448296	-1.92177	0.0546349	0.597434
XM_043952873.1	84.3343	0.628814	0.327285	1.9213	0.0546938	0.597434
XM_043956253.1	17.3562	1.22341	0.636725	1.9214	0.0546811	0.597434
XM_021749037.2	10.8231	-1.53454	0.799737	-1.9188	0.0550091	0.598918
XM_021754782.2	5.43898	-2.39766	1.24951	-1.91887	0.0550006	0.598918
XM_021755396.2	14.9067	-1.28348	0.668532	-1.91984	0.0548777	0.598918
XM_021755532.2	8.8668	-1.70263	0.887161	-1.91919	0.0549607	0.598918
XM_043961015.1	87.9946	0.619295	0.322755	1.91878	0.0550126	0.598918
XR_006352222.1	15.8089	7.50489	3.90968	1.91957	0.0549128	0.598918
XR_002489846.2	71.1162	-0.671352	0.349979	-1.91826	0.0550776	0.599293
XM_021743269.2	10.1751	-1.53951	0.802931	-1.91736	0.0551926	0.59988
XM_021771642.2	3.83211	-2.66858	1.39164	-1.91758	0.0551641	0.59988
XM_043959455.1	10.663	-1.50554	0.785354	-1.91702	0.0552354	0.600013
XM_043949275.1	9.18511	1.94545	1.01559	1.91558	0.0554183	0.601667
XM_021777781.2	40.5355	0.8186	0.427836	1.91335	0.0557033	0.604427
XM_021737118.2	70.511	0.663899	0.347132	1.91253	0.0558085	0.6049
XM_021738591.2	6.29661	1.99699	1.04415	1.91256	0.055805	0.6049
XM_021761928.2	3.77244	2.80082	1.46504	1.91178	0.0559048	0.605039
XM_021765423.2	21.8533	1.05617	0.552468	1.91174	0.0559102	0.605039
XM_043953302.1	67.8663	0.685005	0.358321	1.91171	0.0559137	0.605039
XM_021743382.2	250.202	0.474298	0.248149	1.91135	0.05596	0.605206
XM_043953222.1	51.138	-0.917288	0.480248	-1.91003	0.0561292	0.606702
XM_021771587.2	93.2804	-0.606572	0.317677	-1.9094	0.0562111	0.607253
XM_021759302.2	19.3243	-1.12457	0.589074	-1.90905	0.0562554	0.607398
XM_021749106.2	3.12976	5.16829	2.70827	1.90833	0.0563482	0.607732
XM_021761642.1	1258.85	0.393518	0.206186	1.90856	0.0563186	0.607732
XM_021777751.2	5.61548	-2.13501	1.12058	-1.90528	0.0567436	0.611659
XM_021778365.2	52.4221	-0.741625	0.389356	-1.90474	0.0568133	0.612075
XM_021750130.2	24.7189	-1.02136	0.536317	-1.90441	0.0568574	0.612214
XM_021750609.2	42.3645	0.79993	0.420141	1.90396	0.056916	0.612509
XM_021744344.2	26.868	0.992315	0.521352	1.90335	0.0569948	0.613022
XM_021756050.1	4.79276	-2.56069	1.34558	-1.90304	0.0570354	0.613123
XM_021750423.2	60.2968	-0.705914	0.371043	-1.90251	0.0571041	0.613525
XM_021740154.2	289.451	0.462042	0.243353	1.89865	0.0576104	0.618289
XM_043962177.1	10.8689	1.84744	0.972935	1.89883	0.0575867	0.618289
XM_021752910.2	804.148	0.403734	0.212719	1.89797	0.0576999	0.618573
XM_021761053.2	108.126	0.578369	0.30473	1.89797	0.0576996	0.618573
XM_021750421.2	3.98972	-2.73585	1.44207	-1.89716	0.0578062	0.619048
XM_021759289.2	95.7443	-0.602502	0.317631	-1.89686	0.0578465	0.619048
XM_021774193.2	54.3562	0.72353	0.381472	1.89668	0.0578702	0.619048
XM_043948948.1	15.6842	1.28074	0.675227	1.89675	0.0578611	0.619048
XM_021744567.2	9.81499	1.53067	0.807807	1.89485	0.0581126	0.621301
XM_021761790.2	2852.7	0.378287	0.199775	1.89357	0.0582826	0.622535
XR_002488983.2	59.3866	0.740608	0.391132	1.8935	0.0582914	0.622535
XR_006352615.1	4.95518	2.40148	1.26875	1.8928	0.0583841	0.623186
XM_021764461.2	694.722	0.408121	0.215681	1.89225	0.058458	0.623636
XM_021745502.2	11.4843	-1.41956	0.750609	-1.89121	0.0585957	0.624766
XR_002486199.2	4.96939	-2.24001	1.18523	-1.88993	0.0587671	0.626253
XM_043959677.1	15.8416	1.23195	0.651989	1.88953	0.0588209	0.626487
XM_021742369.1	7.08135	-1.8206	0.964219	-1.88816	0.059004	0.628097
XM_021761649.2	13.6658	1.30183	0.690001	1.88671	0.0591996	0.629497
XM_021777469.2	11.9916	1.39019	0.736809	1.88678	0.0591902	0.629497
XM_021748618.2	5.45794	-2.08396	1.10521	-1.88558	0.0593514	0.630227
XM_021764188.2	5.45736	-2.0838	1.10518	-1.88548	0.0593645	0.630227
XM_043960278.1	52.3528	0.727347	0.385758	1.8855	0.0593624	0.630227
XM_021778385.2	14.7503	-1.26209	0.669688	-1.8846	0.0594836	0.631149
XM_043955328.1	36.54	0.868662	0.461068	1.88402	0.059562	0.631641
XM_021744861.2	81.4936	0.627961	0.333427	1.88335	0.0596526	0.631919
XM_021770797.1	5.61768	2.03174	1.07874	1.88343	0.0596417	0.631919
XM_021760275.2	9.98745	1.56526	0.83123	1.88306	0.0596916	0.631991
XM_021764805.2	5.45787	-2.08394	1.10723	-1.88212	0.0598193	0.633002
XM_021754087.2	14.4157	-1.29874	0.690399	-1.88114	0.0599523	0.633385
XM_021754824.2	151.038	0.522992	0.27797	1.88146	0.0599087	0.633385
XM_021762635.2	6.80099	1.92238	1.02187	1.88124	0.059939	0.633385
XM_021750387.2	24.8939	-0.990718	0.526908	-1.88025	0.0600742	0.634332
XM_021736815.2	5.11306	2.13859	1.13853	1.87838	0.0603296	0.635777
XM_021744620.2	9.52726	-1.54607	0.823028	-1.87851	0.0603109	0.635777
XM_021755835.2	4.95446	2.40255	1.27911	1.8783	0.0603405	0.635777
XM_021758123.2	5.1134	2.13869	1.13855	1.87844	0.060321	0.635777
XM_021749524.2	29.5224	0.910506	0.484891	1.87775	0.0604152	0.636019
XM_021776119.2	7.13292	1.81634	0.967345	1.87766	0.0604283	0.636019
XM_021747403.2	82.4623	-0.623018	0.331907	-1.87708	0.0605066	0.6362
XM_021754212.2	9.03868	-1.58744	0.845705	-1.87706	0.0605103	0.6362
XM_021749074.2	27.8422	-0.938098	0.50019	-1.87548	0.0607261	0.638128
XM_021738183.2	51.1117	-0.74551	0.397639	-1.87484	0.0608146	0.638453
XM_021773761.2	336.979	0.441858	0.235685	1.87479	0.060822	0.638453
XM_021775181.2	93.3097	0.601961	0.321129	1.87451	0.0608595	0.638504
XM_043952233.1	20.4753	-1.0729	0.572434	-1.87427	0.0608929	0.638514
XM_021757059.2	9.31028	1.55358	0.829427	1.87308	0.0610578	0.639901
XM_021770817.2	7.57279	-1.74934	0.934212	-1.87253	0.0611333	0.640351
XM_021763319.2	47.5163	-0.75129	0.401357	-1.87187	0.0612242	0.640619
XM_021763535.2	20.5129	1.06832	0.570708	1.87193	0.0612164	0.640619
XM_021760493.2	3.26789	3.22461	1.72314	1.87135	0.0612963	0.641033
XM_021751331.2	50.5189	0.739499	0.395438	1.87008	0.0614732	0.642198
XM_021778488.2	8.0618	-1.68759	0.902327	-1.87026	0.0614477	0.642198
XM_021770144.1	6.10246	-2.00834	1.07508	-1.86809	0.0617491	0.644738
XM_021747768.2	310.209	0.447942	0.23997	1.86666	0.061949	0.646482
XM_021748807.2	94.4491	-0.591734	0.317113	-1.86601	0.0620405	0.647092
XM_021759213.2	4.32125	-2.3851	1.27912	-1.86464	0.0622312	0.647386
XM_021763060.2	13.9951	1.27079	0.681522	1.86463	0.0622335	0.647386
XM_021772885.2	4.32183	-2.3853	1.27914	-1.86477	0.0622135	0.647386
XM_021776719.2	4.32187	-2.38516	1.27914	-1.86466	0.0622285	0.647386
XR_002487795.2	13.6985	1.47231	0.789211	1.86554	0.0621056	0.647386
XM_021750483.2	93.835	0.614986	0.329898	1.86417	0.0622979	0.647713
XM_021762956.2	50.9399	-0.758501	0.406944	-1.86389	0.0623366	0.647773
XM_021770589.2	6.50135	2.5546	1.37102	1.86328	0.0624235	0.648333
XM_021759614.2	3.18569	-3.03182	1.62765	-1.8627	0.062505	0.648837
XM_021747674.2	3.18603	-3.03122	1.62758	-1.86241	0.0625451	0.648909
XM_021764572.2	68.8419	-0.655403	0.352204	-1.86086	0.0627633	0.65083
XM_021769222.2	362.725	0.432203	0.232788	1.85664	0.0633621	0.656692
XM_021752043.2	3.18686	-3.03234	1.63391	-1.85588	0.0634709	0.657075
XM_021752580.2	3.67469	-2.59829	1.4003	-1.85552	0.0635219	0.657075
XM_021759524.2	3.67521	-2.59849	1.40031	-1.85565	0.0635037	0.657075
XM_021775129.2	14.5914	-1.24001	0.668394	-1.85521	0.0635663	0.657075
XM_021776051.2	144.211	0.524314	0.282611	1.85525	0.0635607	0.657075
XM_021759722.2	19.4975	-1.08376	0.584405	-1.85447	0.0636717	0.657818
XM_021744459.2	8.55081	-1.63403	0.881473	-1.85375	0.0637748	0.657864
XM_021762157.2	7.2413	-1.86119	1.00402	-1.85374	0.0637766	0.657864
XM_021778183.2	22.1168	-1.02375	0.552154	-1.85411	0.0637241	0.657864
XM_021736991.2	306.865	0.445007	0.240138	1.85313	0.0638642	0.658076
XM_021744164.2	44.2317	-0.774434	0.417877	-1.85326	0.0638454	0.658076
XM_021748071.2	22.1178	-1.02386	0.552646	-1.85265	0.0639329	0.658439
XM_021741686.2	11.8153	-1.36856	0.739093	-1.85167	0.0640727	0.659016
XM_021741876.2	38.3591	0.818495	0.442058	1.85156	0.0640896	0.659016
XM_021755468.2	9.02252	-1.73505	0.937038	-1.85163	0.0640788	0.659016
XM_021756821.2	21.2967	-1.04749	0.565989	-1.85073	0.064208	0.659888
XM_021758705.2	37.0142	0.816608	0.441875	1.84805	0.0645948	0.663516
XM_021751727.2	22.9366	-1.00191	0.542671	-1.84625	0.0648562	0.665157
XM_021767593.2	29.8147	-0.897005	0.485783	-1.84651	0.0648177	0.665157
XM_021774892.2	4385.82	0.365011	0.197688	1.8464	0.064834	0.665157
XM_021766527.2	53.0986	-0.710817	0.385315	-1.84477	0.0650713	0.666899
XR_006352414.1	14.204	-7.21192	3.90972	-1.84461	0.065094	0.666899
XM_021764070.2	33.3559	0.863946	0.468655	1.84346	0.0652621	0.668106
XM_043952575.1	6.43559	-1.86168	1.00995	-1.84334	0.0652798	0.668106
XM_021765866.1	10.6644	1.57538	0.854913	1.84274	0.0653668	0.668648
XM_021739779.2	30.8475	0.87553	0.475273	1.84216	0.0654516	0.669166
XM_021763122.2	16.331	1.16096	0.630477	1.8414	0.0655629	0.669956
XM_021745176.2	9.03717	-1.5869	0.862208	-1.84051	0.0656937	0.670563
XM_021747338.2	10.8373	-1.41784	0.770346	-1.84052	0.0656915	0.670563
XR_002485665.2	5.11201	2.13897	1.1623	1.8403	0.0657248	0.670563
XM_021737965.2	3.98772	-2.73554	1.48701	-1.83963	0.065823	0.670868
XM_021774210.2	47.8492	-0.744916	0.404905	-1.83973	0.0658078	0.670868
XM_021744634.2	95.791	0.58429	0.317691	1.83918	0.065889	0.671193
XM_021758959.2	68.1977	-0.648522	0.35269	-1.83879	0.0659463	0.671356
XM_043954080.1	9.01259	1.90982	1.03873	1.8386	0.0659734	0.671356
XM_021736373.2	12.6628	7.18477	3.91041	1.83734	0.0661591	0.671506
XM_021738121.2	6.43579	-1.86144	1.01324	-1.83711	0.0661932	0.671506
XM_021745167.2	6.43442	-1.8614	1.01316	-1.83723	0.0661761	0.671506
XM_021749330.2	4.27745	2.53067	1.3772	1.83755	0.0661294	0.671506
XM_021756350.2	116.425	0.55464	0.301857	1.83743	0.0661465	0.671506
XR_002486193.2	12.2407	-1.7688	0.962634	-1.83745	0.0661429	0.671506
XM_021758490.1	22.4484	-1.00513	0.547459	-1.836	0.0663578	0.672827
XM_021761791.2	93.9561	0.588147	0.320489	1.83515	0.0664829	0.673748
XM_021738193.2	113.432	0.557195	0.303825	1.83393	0.0666638	0.67501
XM_021757320.2	3.83215	-2.66878	1.45555	-1.83352	0.0667251	0.67501
XM_021765649.2	22.3427	1.01039	0.551217	1.83301	0.066801	0.67501
XM_021766179.2	13.49	1.27599	0.696001	1.83332	0.0667549	0.67501
XM_021770726.2	28.1785	0.912368	0.497766	1.83293	0.0668136	0.67501
XM_043960812.1	3.42487	2.6412	1.44059	1.83341	0.0667409	0.67501
XM_021741979.1	4.8108	-2.18316	1.19198	-1.83154	0.0670198	0.675133
XM_021747764.2	3.18454	-3.0303	1.6547	-1.83132	0.0670522	0.675133
XM_021748949.2	16.3309	1.16077	0.633657	1.83186	0.0669724	0.675133
XM_021748950.2	15.9007	-1.18317	0.645858	-1.83193	0.0669621	0.675133
XM_021757326.2	13.8227	1.24542	0.679599	1.83257	0.0668658	0.675133
XM_021761847.2	108.933	0.561391	0.306565	1.83123	0.0670664	0.675133
XM_021765999.2	3.94536	2.87641	1.56993	1.8322	0.0669223	0.675133
XM_021741749.2	39.3282	-0.790211	0.431632	-1.83075	0.0671378	0.675159
XM_021762811.2	122.895	0.536386	0.292986	1.83076	0.0671369	0.675159
XM_043953445.1	3.59763	2.72346	1.4881	1.83016	0.0672263	0.675704
XM_021758883.2	79.1958	-0.617512	0.337602	-1.82911	0.0673825	0.675959
XM_021774055.2	49.3372	0.723417	0.395373	1.82971	0.0672937	0.675959
XM_043950988.1	22.447	-1.00512	0.549525	-1.82907	0.0673894	0.675959
XM_043954412.1	91.4477	0.584363	0.319462	1.82921	0.0673683	0.675959
XM_021773696.2	137.032	0.519811	0.284257	1.82867	0.0674497	0.676219
XM_021736140.2	22.4493	-1.00511	0.55037	-1.82624	0.0678145	0.676928
XM_021740078.2	8.39169	-1.59842	0.875526	-1.82567	0.0678996	0.676928
XM_021746233.2	7.90255	-1.64981	0.903615	-1.82578	0.0678828	0.676928
XM_021750300.1	59.3253	0.672908	0.368546	1.82584	0.0678737	0.676928
XM_021751264.2	33.685	0.856516	0.468945	1.82648	0.0677787	0.676928
XM_021756027.2	3.94421	2.87599	1.57406	1.82711	0.0676835	0.676928
XM_021761724.2	40.9678	-0.776089	0.424868	-1.82666	0.0677507	0.676928
XM_021762958.2	18.9812	1.6556	0.906383	1.8266	0.0677593	0.676928
XM_021773653.2	32.5231	0.867534	0.474618	1.82786	0.067571	0.676928
XM_021773752.2	256.256	-0.453393	0.248117	-1.82733	0.0676494	0.676928
XR_002488982.2	3.83341	-2.66986	1.46083	-1.82764	0.0676039	0.676928
XM_021775327.2	17.4978	1.11775	0.612371	1.82529	0.0679575	0.677162
XM_021738086.2	7.79554	1.6411	0.899712	1.82403	0.0681473	0.6781
XM_021738792.1	49.945	-0.777582	0.426343	-1.82384	0.0681757	0.6781
XM_021740547.2	20.6485	-1.03543	0.567962	-1.82307	0.0682934	0.6781
XM_021758821.1	145.677	0.510336	0.2799	1.82328	0.0682617	0.6781
XM_021767973.2	33.0936	-0.85076	0.466606	-1.82329	0.0682591	0.6781
XM_021769125.2	82.4716	0.610043	0.334604	1.82318	0.0682762	0.6781
XM_043955671.1	20.6701	1.03421	0.566953	1.82415	0.0681293	0.6781
XM_021741594.2	2012.45	0.368353	0.202094	1.82268	0.0683512	0.678331
XM_043960957.1	12.8282	1.34351	0.737312	1.82217	0.0684289	0.67876
XM_021755995.2	10.348	-1.44637	0.793895	-1.82187	0.0684754	0.678877
XR_002489563.2	5.1119	2.13894	1.17518	1.8201	0.0687437	0.681194
XM_021773732.2	5.29935	-2.03125	1.11629	-1.81964	0.0688143	0.681549
XM_021752755.2	5.94556	-1.96124	1.07796	-1.81939	0.0688518	0.681577
XM_021748806.2	19.3404	-1.06672	0.586599	-1.81848	0.0689909	0.68261
XM_021750380.2	56.0117	0.705541	0.38812	1.81784	0.069088	0.683226
XM_021738051.2	30.9664	-0.872971	0.480514	-1.81675	0.0692561	0.684421
XM_021761983.2	4.93895	2.07704	1.14337	1.8166	0.0692785	0.684421
XM_021739986.2	132.709	0.524928	0.289137	1.8155	0.0694475	0.685746
XM_043953000.1	15.2343	-2.16661	1.19378	-1.81491	0.069538	0.686056
XM_043956079.1	4.14862	-2.80065	1.54319	-1.81484	0.0695488	0.686056
XM_021744983.2	19.338	-1.06653	0.587762	-1.81455	0.0695927	0.686145
XM_021754737.2	45.0687	-0.745304	0.410837	-1.81411	0.0696609	0.686472
XM_021754015.2	41.6702	0.762266	0.420652	1.81211	0.06997	0.689173
XM_021766038.2	21.4698	-1.01168	0.558482	-1.81149	0.0700655	0.689768
XM_021739884.2	7.90272	-1.65007	0.911265	-1.81075	0.0701801	0.689859
XM_021753547.2	59.9882	0.66683	0.368183	1.81113	0.0701201	0.689859
XM_021761759.2	21.0002	1.01894	0.562692	1.81083	0.0701665	0.689859
[truncated: 53,660 more rows]

## Sheet: deg_R11_67dpi
Additional files 3. Differentially expressed genes (adjusted log2(fold change) at 1.5 and p<0.01) in R 11 67 dpi.
	baseMean	log2FoldChange	lfcSE	stat	pvalue	padj
XM_043948910.1	4.85399	2.76633	1.07417	2.57531	0.0100149	0.0640256
XM_021766342.2	20.0037	-1.16443	0.4523	-2.57446	0.0100398	0.0641659
XM_021751330.2	2.48741	-4.67591	1.81649	-2.57415	0.0100487	0.0641861
XM_021760508.2	2.48741	-4.67591	1.81649	-2.57415	0.0100487	0.0641861
XM_021760067.2	3.83603	3.50401	1.362	2.5727	0.010091	0.0644373
XM_021777261.2	2.48721	-4.67581	1.81814	-2.57175	0.0101185	0.0645947
XM_021763155.2	47.1884	0.754214	0.293365	2.57091	0.0101432	0.0647335
XM_021736477.2	61.2065	0.685267	0.266819	2.56828	0.0102204	0.0652076
XM_021745953.2	11.0863	1.56673	0.610098	2.56799	0.010229	0.0652247
XM_021770807.2	16.4169	-1.29175	0.503017	-2.56802	0.0102282	0.0652247
XM_021749100.2	58.7388	-0.717152	0.279301	-2.56767	0.0102385	0.0652665
XM_021754658.2	23.9222	-1.05897	0.412625	-2.56643	0.0102752	0.0654817
XM_021743585.2	18.8004	1.18213	0.460658	2.56618	0.0102826	0.0655104
XM_021766299.2	671.567	-0.263185	0.102635	-2.56427	0.0103393	0.0658526
XM_021755969.2	281.38	0.434253	0.169359	2.56409	0.0103446	0.0658672
XM_021751452.2	11.5921	1.5491	0.604227	2.56377	0.0103542	0.0659096
XM_021757286.1	33.5477	-0.913041	0.356193	-2.56333	0.0103673	0.0659743
XM_021760285.2	2.48536	-4.67487	1.82397	-2.56303	0.0103764	0.0660132
XM_021759615.2	8.29111	-1.88846	0.736864	-2.56284	0.0103821	0.0660304
XR_002486093.2	6.20228	2.23296	0.871412	2.56247	0.0103932	0.0660818
XM_021737905.2	10.246	1.6415	0.640818	2.56156	0.0104202	0.0662346
XM_021750514.2	5.20661	2.88176	1.12514	2.56125	0.0104297	0.0662761
XM_021750529.1	236.325	0.464201	0.181286	2.5606	0.0104491	0.0663805
XM_021737703.2	146.769	0.538862	0.210452	2.5605	0.0104522	0.0663809
XM_021744029.2	5.69405	2.3518	0.918713	2.55989	0.0104706	0.0664787
XM_021771461.2	7.2165	2.05688	0.803538	2.55978	0.0104739	0.0664807
XM_021753140.2	110.262	0.583126	0.227914	2.55853	0.0105116	0.0666954
XM_021773806.2	4.57114	-2.93365	1.14665	-2.55846	0.0105137	0.0666954
XM_021776873.2	32.8374	0.891534	0.34857	2.55769	0.0105369	0.0668234
XM_021755464.2	26.1589	1.00399	0.392654	2.55693	0.0105599	0.0669216
XM_021765342.2	145.84	-0.540225	0.21129	-2.55679	0.0105643	0.0669216
XM_043956409.1	9.40641	1.73217	0.677481	2.55678	0.0105645	0.0669216
XR_002489405.2	5.18653	2.50414	0.979321	2.55702	0.0105574	0.0669216
XM_021770343.2	17.7237	-1.23307	0.482557	-2.55528	0.0106103	0.0671922
XM_043961671.1	6.88821	2.18147	0.854196	2.55383	0.0106545	0.0674532
XM_021767386.2	24.4962	1.06393	0.416625	2.55368	0.0106592	0.0674633
XM_043957990.1	10.3933	-1.68312	0.659445	-2.55232	0.0107007	0.067707
XM_021755729.2	4.67767	2.70593	1.06092	2.55054	0.0107556	0.0680352
XR_002489739.2	17.627	1.2238	0.479898	2.55014	0.0107681	0.0680947
XM_021773717.2	10.7268	-1.61159	0.632246	-2.54899	0.0108036	0.0682998
XM_021761838.2	9.40546	1.73266	0.679806	2.54876	0.0108108	0.0683255
XM_021755067.2	19.1848	-1.1998	0.470994	-2.54739	0.0108533	0.068575
XM_021742460.2	595.46	-0.280155	0.109993	-2.54703	0.0108644	0.0686251
XM_021742711.2	191.416	0.500692	0.19663	2.54636	0.0108852	0.0687372
XM_021754746.2	7.47156	-2.10349	0.826191	-2.54601	0.0108962	0.0687871
XM_021755607.2	7.04144	2.01218	0.790448	2.54562	0.0109085	0.0687914
XM_021756561.2	7.04199	2.01228	0.790461	2.5457	0.0109058	0.0687914
XM_021763792.2	65.7073	0.672525	0.264192	2.54559	0.0109093	0.0687914
XM_021766916.2	6.2035	2.23293	0.877117	2.54576	0.0109039	0.0687914
XM_021740808.2	9.26684	-1.75643	0.690086	-2.54523	0.0109206	0.0688431
XM_021755519.2	11.0385	-1.66563	0.65449	-2.54493	0.01093	0.0688717
XM_043958398.1	6.67448	-2.13977	0.840814	-2.54489	0.0109314	0.0688717
XM_043960120.1	6.1873	-2.27688	0.89478	-2.54463	0.0109395	0.0689031
XR_002486208.2	3.83801	3.50459	1.37798	2.54329	0.0109815	0.0691479
XM_021740393.2	97.0574	-0.597796	0.235079	-2.54296	0.0109918	0.0691932
XM_021756050.1	4.85623	2.76746	1.08862	2.54217	0.0110166	0.06933
XM_021750465.2	10.7267	-1.61132	0.633959	-2.54168	0.0110322	0.0694084
XM_043955724.1	18.5438	-1.19302	0.469403	-2.54156	0.0110359	0.0694116
XM_043953074.1	72.5476	0.646009	0.254209	2.54125	0.0110455	0.0694528
XM_043959113.1	8.40914	1.9714	0.775854	2.54094	0.0110555	0.0694958
XM_021765479.2	2.97682	4.07811	1.60548	2.54013	0.0110813	0.0696183
XM_043957077.1	2.97691	4.07817	1.60546	2.54018	0.0110796	0.0696183
XM_021740166.2	2.97622	4.07788	1.60557	2.53983	0.0110905	0.0696367
XM_021757862.2	5.36945	-2.72458	1.0727	-2.53993	0.0110876	0.0696367
XM_021761258.2	34.8826	-0.868409	0.34196	-2.5395	0.011101	0.0696797
XM_021764008.2	10.5777	1.58669	0.624822	2.53942	0.0111036	0.0696797
XM_021756048.2	295.348	0.425519	0.167594	2.53898	0.0111175	0.0697272
XM_021766294.2	9.73822	1.66764	0.656797	2.53905	0.0111154	0.0697272
XM_043955230.1	17.645	1.28785	0.507357	2.53835	0.0111375	0.069833
XM_021771693.2	15.9475	1.2754	0.502474	2.53823	0.0111414	0.0698374
XM_021757591.2	32.8374	0.89142	0.351226	2.53802	0.0111481	0.0698599
XM_021777334.2	28.66	0.946273	0.372863	2.53786	0.0111533	0.0698731
XM_021757667.2	25.5605	-1.01438	0.399718	-2.53774	0.011157	0.0698762
XM_021778612.2	5.05712	-2.62508	1.0347	-2.53703	0.0111796	0.0699981
XM_021744267.2	15.1082	1.30543	0.515028	2.53468	0.0112551	0.070451
XM_021747760.2	43.889	-0.770032	0.303864	-2.53414	0.0112724	0.0705393
XM_021758668.2	24.2563	-1.04017	0.410519	-2.5338	0.0112833	0.0705872
XM_021739255.2	2.97711	4.07805	1.61052	2.53213	0.0113373	0.0708255
XM_021750845.2	2.97732	4.07834	1.61052	2.53231	0.0113313	0.0708255
XM_021758688.2	2.9778	4.07834	1.61042	2.53247	0.0113262	0.0708255
XM_021772519.2	62.8629	0.671544	0.265194	2.53228	0.0113324	0.0708255
XR_002487136.2	2.97711	4.07805	1.61052	2.53213	0.0113373	0.0708255
XM_021751457.2	13.4941	-1.40293	0.554104	-2.53189	0.0113449	0.0708529
XM_021736744.2	21.1544	-1.1091	0.438174	-2.53119	0.0113678	0.0709757
XR_006351241.1	5.05816	-2.62522	1.0372	-2.53107	0.0113715	0.0709792
XM_021755525.2	8.89603	1.76695	0.698136	2.53096	0.0113751	0.0709815
XM_043958524.1	13.0077	-1.42674	0.564033	-2.52953	0.0114214	0.0712506
XM_021755632.2	20.6343	1.11163	0.439651	2.52844	0.0114572	0.0714538
XM_021762104.2	47.013	0.745624	0.294951	2.52796	0.0114728	0.0715107
XM_021765577.2	3.12927	-3.96184	1.56718	-2.52801	0.0114711	0.0715107
XM_021763521.2	102.244	0.586084	0.231851	2.52785	0.0114765	0.0715133
XM_021756422.2	5.05652	-2.62543	1.03902	-2.52683	0.0115098	0.0717012
XR_002487533.2	12.2563	1.4623	0.578931	2.52586	0.0115414	0.0718779
XM_021771525.2	26.0493	-1.0106	0.400231	-2.52506	0.011568	0.0720231
XM_021741168.2	3.12977	-3.96183	1.56922	-2.52471	0.0115795	0.0720352
XM_021742311.2	19.4636	1.1447	0.453399	2.5247	0.0115797	0.0720352
XM_043949009.1	3.12977	-3.96183	1.56922	-2.52471	0.0115795	0.0720352
XM_021737801.2	15.2881	-1.30326	0.517022	-2.52071	0.0117117	0.0720592
XM_021737953.2	2.29265	4.74043	1.88036	2.52103	0.0117013	0.0720592
XM_021740586.2	2.29196	4.74005	1.88063	2.52046	0.0117201	0.0720592
XM_021742146.2	2.29196	4.74005	1.88063	2.52046	0.0117201	0.0720592
XM_021742611.2	2.29251	4.74035	1.88041	2.52091	0.0117051	0.0720592
XM_021747890.2	2.29196	4.74005	1.88063	2.52046	0.0117201	0.0720592
XM_021747965.2	57.6352	-0.691252	0.273926	-2.5235	0.0116193	0.0720592
XM_021748302.2	2.29196	4.74005	1.88063	2.52046	0.0117201	0.0720592
XM_021748436.2	51.7466	-0.716912	0.284019	-2.52417	0.0115971	0.0720592
XM_021748810.2	7.21539	2.05668	0.815083	2.52328	0.0116265	0.0720592
XM_021749734.2	2.29265	4.74043	1.88036	2.52103	0.0117013	0.0720592
XM_021751413.2	2.29265	4.74043	1.88036	2.52103	0.0117013	0.0720592
XM_021754010.2	2.29196	4.74005	1.88063	2.52046	0.0117201	0.0720592
XM_021754503.2	2.29265	4.74043	1.88036	2.52103	0.0117013	0.0720592
XM_021758374.2	14.2679	1.33982	0.531571	2.52048	0.0117194	0.0720592
XM_021760761.2	149.932	0.534607	0.211983	2.52193	0.0116712	0.0720592
XM_021761067.2	2.29196	4.74005	1.88063	2.52046	0.0117201	0.0720592
XM_021767953.2	12.6299	1.61602	0.640287	2.52391	0.0116059	0.0720592
XM_021767957.2	2.48811	-4.67627	1.85425	-2.52192	0.0116716	0.0720592
XM_021769265.2	13.0977	1.41337	0.559902	2.52432	0.0115924	0.0720592
XM_021770142.2	2.29251	4.74035	1.88041	2.52091	0.0117051	0.0720592
XM_021772387.2	2.29196	4.74005	1.88063	2.52046	0.0117201	0.0720592
XM_021773702.2	15.7753	-1.28726	0.510642	-2.52087	0.0117065	0.0720592
XM_021777144.2	115.564	-0.567851	0.225201	-2.52154	0.0116844	0.0720592
XM_043948619.1	181.1	0.508218	0.2014	2.52342	0.011622	0.0720592
XM_043948816.1	2.29265	4.74043	1.88036	2.52103	0.0117013	0.0720592
XM_043949067.1	2.29196	4.74005	1.88063	2.52046	0.0117201	0.0720592
XM_043952291.1	2.29251	4.74035	1.88041	2.52091	0.0117051	0.0720592
XM_043952859.1	2.29251	4.74035	1.88041	2.52091	0.0117051	0.0720592
XM_043953442.1	2.29196	4.74005	1.88063	2.52046	0.0117201	0.0720592
XM_043954496.1	2.29196	4.74005	1.88063	2.52046	0.0117201	0.0720592
XM_043956031.1	2.29251	4.74035	1.88041	2.52091	0.0117051	0.0720592
XM_043956698.1	46.1712	0.745298	0.295687	2.52056	0.0117167	0.0720592
XM_043956884.1	2.29251	4.74035	1.88041	2.52091	0.0117051	0.0720592
XM_043957063.1	2.29265	4.74043	1.88036	2.52103	0.0117013	0.0720592
XM_043957335.1	2.29265	4.74043	1.88036	2.52103	0.0117013	0.0720592
XM_043957632.1	2.29265	4.74043	1.88036	2.52103	0.0117013	0.0720592
XM_043957685.1	98.4258	0.597269	0.236825	2.52198	0.0116696	0.0720592
XM_043961614.1	2.29196	4.74005	1.88063	2.52046	0.0117201	0.0720592
XM_043961666.1	2.29196	4.74005	1.88063	2.52046	0.0117201	0.0720592
XM_043961782.1	2.29265	4.74043	1.88036	2.52103	0.0117013	0.0720592
XR_002489482.2	2.29251	4.74035	1.88041	2.52091	0.0117051	0.0720592
XM_043951286.1	5.53844	2.61601	1.03807	2.52007	0.0117332	0.0721198
XM_021758329.2	19.462	1.14465	0.454631	2.51776	0.0118104	0.0725742
XM_021749908.2	8.89794	1.76679	0.701791	2.51754	0.0118178	0.0725997
XM_021755102.2	12.4326	1.49077	0.592218	2.51727	0.0118267	0.0726345
XM_021768675.2	2.48689	-4.67565	1.85755	-2.5171	0.0118324	0.072649
XM_021763888.2	131.589	0.547115	0.217408	2.51654	0.0118513	0.0727451
XM_021751081.2	16.2818	1.25028	0.496872	2.51631	0.0118591	0.0727526
XM_021755181.2	7.54845	1.94727	0.773835	2.51639	0.0118564	0.0727526
XM_021755039.2	12.5888	1.42319	0.565678	2.5159	0.0118729	0.0728172
XM_021741379.2	2.48488	-4.67462	1.85825	-2.51561	0.0118827	0.0728573
XM_021775657.2	2.48475	-4.67455	1.85829	-2.51551	0.0118861	0.0728581
XM_021756007.2	20.9661	1.09563	0.435577	2.51535	0.0118913	0.0728694
XM_021757429.2	34.8286	0.848965	0.337545	2.51511	0.0118995	0.0728745
XM_021766249.2	10.7271	-1.61158	0.640786	-2.51501	0.011903	0.0728745
XM_021773764.2	2.2932	4.74073	1.88524	2.51465	0.0119151	0.0728745
XM_043952582.1	46.8335	-0.750618	0.298476	-2.51483	0.011909	0.0728745
XM_043956704.1	2.2932	4.74073	1.88524	2.51465	0.0119151	0.0728745
XM_043957713.1	2.2932	4.74073	1.88524	2.51465	0.0119151	0.0728745
XR_002489498.2	2.2932	4.74073	1.88524	2.51465	0.0119151	0.0728745
XM_021744268.2	2.29182	4.73998	1.88579	2.51352	0.0119532	0.0729664
XM_021750054.2	2.29182	4.73998	1.88579	2.51352	0.0119532	0.0729664
XM_021761310.2	2.29182	4.73998	1.88579	2.51352	0.0119532	0.0729664
XM_021767414.2	2.29182	4.73998	1.88579	2.51352	0.0119532	0.0729664
XM_021768970.2	156.236	0.520088	0.20687	2.51408	0.0119342	0.0729664
XM_043954693.1	2.29182	4.73998	1.88579	2.51352	0.0119532	0.0729664
XM_043957877.1	2.2921	4.74013	1.88568	2.51375	0.0119455	0.0729664
XM_021760283.2	8.38732	1.80627	0.718978	2.51227	0.0119957	0.0731693
XM_021773571.2	8.56668	1.8448	0.73432	2.51225	0.0119963	0.0731693
XM_043951612.1	33.9065	-0.869799	0.346205	-2.51239	0.0119918	0.0731693
XM_021736659.2	45.8406	0.749517	0.298446	2.5114	0.0120253	0.0733258
XM_043950269.1	2.29306	4.74065	1.8886	2.51015	0.0120681	0.0735462
XR_002486412.2	2.29306	4.74065	1.8886	2.51015	0.0120681	0.0735462
XM_021754835.2	2.29237	4.74028	1.88887	2.50959	0.0120873	0.073602
XM_021755246.2	79.3965	-0.62644	0.249628	-2.50949	0.0120905	0.073602
XM_021757600.2	2.29237	4.74028	1.88887	2.50959	0.0120873	0.073602
XM_021760689.2	6.53323	2.08914	0.83246	2.5096	0.0120868	0.073602
XM_021776633.2	2.29141	4.73975	1.88925	2.5088	0.0121141	0.0737254
XM_021744089.2	2.29127	4.73968	1.8893	2.50869	0.012118	0.0737288
XM_021761513.2	2.4847	-4.67453	1.86445	-2.50719	0.0121696	0.0740228
XM_021773839.2	7.0422	2.01175	0.802634	2.50644	0.0121954	0.0741593
XM_021758673.2	7.64915	-1.93338	0.771501	-2.506	0.0122105	0.0742308
XM_043954372.1	18.2902	1.18203	0.472127	2.50362	0.0122928	0.0747107
XM_021742308.2	314.333	0.399781	0.159741	2.50268	0.0123256	0.0748226
XM_021744348.2	11.0581	-1.54584	0.617639	-2.50283	0.0123206	0.0748226
XM_021755916.2	12.764	1.45096	0.579767	2.50265	0.0123266	0.0748226
XM_021756278.2	10.9098	1.53568	0.613604	2.50273	0.0123241	0.0748226
XM_043957013.1	6.03126	-2.23284	0.892206	-2.50261	0.0123281	0.0748226
XM_021744465.2	4.41442	-2.87671	1.14971	-2.50212	0.0123451	0.0748844
XM_021762135.2	4.41442	-2.87671	1.14971	-2.50212	0.0123451	0.0748844
XM_021769940.2	2.48978	-4.67713	1.86944	-2.50189	0.0123533	0.0749141
XM_021758773.2	20.6353	1.11177	0.444392	2.50177	0.0123574	0.0749181
XM_021741823.2	10.9088	1.53574	0.61414	2.50064	0.012397	0.0751376
XM_021740710.2	9.08792	-1.88216	0.7529	-2.49987	0.0124237	0.0752792
XM_021773759.2	3.9273	-3.34176	1.33708	-2.4993	0.012444	0.0753814
XR_002488969.2	11.0582	-1.54586	0.618936	-2.49761	0.0125033	0.0757199
XM_021744794.2	35.3719	-0.867971	0.34755	-2.4974	0.0125107	0.0757438
XM_021751975.2	101.172	-0.579734	0.23215	-2.49724	0.0125163	0.0757574
XR_002487313.2	4.41451	-2.87674	1.15211	-2.49693	0.0125272	0.0758027
XM_021773101.2	3.92748	-3.34091	1.33818	-2.49661	0.0125385	0.0758504
XM_021738075.2	61.5157	0.666183	0.267061	2.4945	0.0126134	0.0762755
XM_021751684.2	10.5722	-1.58327	0.634721	-2.49444	0.0126157	0.0762755
XM_043958576.1	4.85377	2.76788	1.10985	2.49391	0.0126345	0.0763686
XM_021766324.2	15.3522	1.56051	0.625844	2.49345	0.0126507	0.0764458
XM_021759718.2	10.0838	-1.62518	0.651923	-2.49291	0.0126702	0.0765424
XM_021765186.2	168.048	0.504751	0.202521	2.49234	0.0126903	0.0766433
XM_021754476.2	9.73659	1.66758	0.669618	2.49034	0.012762	0.0770341
XM_021759001.2	206.673	0.476706	0.191416	2.49042	0.0127593	0.0770341
XM_021745039.2	32.1128	-0.884056	0.355051	-2.48994	0.0127764	0.0770789
XM_021745796.2	13.4266	1.3783	0.553533	2.49	0.0127743	0.0770789
XM_043955739.1	30.3181	0.901993	0.36241	2.48887	0.0128148	0.0772898
XR_006350337.1	4.17074	2.98935	1.2016	2.4878	0.0128535	0.077502
XM_021764914.2	24.1012	-1.02637	0.412654	-2.48724	0.0128739	0.0776038
XM_021778805.2	23.9712	1.01753	0.409124	2.48708	0.0128795	0.0776168
XM_021764000.2	8.72187	1.72956	0.695513	2.48674	0.0128919	0.0776702
XM_043958841.1	22.795	-1.05486	0.424264	-2.48632	0.0129071	0.0777408
XM_021775159.2	6.02389	2.18159	0.877598	2.48586	0.0129239	0.0778205
XM_043949939.1	2.29362	4.74096	1.90756	2.48535	0.0129423	0.0779105
XM_021753606.2	18.6233	1.16237	0.467792	2.4848	0.0129625	0.0779883
XM_021755889.2	13.8256	-1.35831	0.546669	-2.48471	0.0129658	0.0779883
XM_021757876.2	57.3375	0.67628	0.272168	2.48479	0.0129629	0.0779883
XM_021777478.2	7.37252	1.90452	0.766571	2.48447	0.0129744	0.0780191
XM_043952897.1	2.29223	4.7402	1.90811	2.48424	0.0129828	0.0780483
XM_021761925.2	6.03183	-2.23287	0.898974	-2.48379	0.0129991	0.0781249
XM_021765950.2	14.5977	1.30988	0.52771	2.4822	0.0130573	0.0784535
XM_021770554.2	30.1613	0.923479	0.372429	2.47961	0.0131526	0.0790044
XM_021765893.2	57.5085	0.683399	0.275689	2.47888	0.0131796	0.0791455
XM_021752243.2	11.4164	1.51962	0.61319	2.47822	0.013204	0.0792707
XM_021769285.2	76.3512	0.615612	0.248535	2.47697	0.0132504	0.0795274
XM_021742871.2	17.9006	-1.18542	0.478596	-2.47687	0.0132542	0.0795287
XM_021739798.2	13.8284	-1.3586	0.548763	-2.47575	0.0132958	0.079735
XM_021764616.2	9.56115	1.63279	0.659507	2.47577	0.0132948	0.079735
XM_021736267.2	2.33135	-4.58248	1.85309	-2.47289	0.0134026	0.0797851
XM_021736297.2	2.33135	-4.58248	1.85309	-2.47289	0.0134026	0.0797851
XM_021736647.2	2.33135	-4.58248	1.85309	-2.47289	0.0134026	0.0797851
XM_021738844.2	2.33135	-4.58248	1.85309	-2.47289	0.0134026	0.0797851
XM_021745165.2	325.378	-0.388922	0.157129	-2.47517	0.0133171	0.0797851
XM_021746562.2	2.33135	-4.58248	1.85309	-2.47289	0.0134026	0.0797851
XM_021748867.2	2.33135	-4.58248	1.85309	-2.47289	0.0134026	0.0797851
XM_021751558.2	2.33135	-4.58248	1.85309	-2.47289	0.0134026	0.0797851
XM_021751725.2	2.33135	-4.58248	1.85309	-2.47289	0.0134026	0.0797851
XM_021753059.2	2.33135	-4.58248	1.85309	-2.47289	0.0134026	0.0797851
XM_021754622.2	2.33135	-4.58248	1.85309	-2.47289	0.0134026	0.0797851
XM_021755503.2	37.0267	-0.817977	0.330512	-2.47488	0.0133281	0.0797851
XM_021756998.2	2.33135	-4.58248	1.85309	-2.47289	0.0134026	0.0797851
XM_021758459.2	111.55	0.56063	0.226526	2.47491	0.0133271	0.0797851
XM_021759741.2	2.33135	-4.58248	1.85309	-2.47289	0.0134026	0.0797851
XM_021766170.2	2.33135	-4.58248	1.85309	-2.47289	0.0134026	0.0797851
XM_021766552.2	2.33135	-4.58248	1.85309	-2.47289	0.0134026	0.0797851
XM_021766767.2	2.33135	-4.58248	1.85309	-2.47289	0.0134026	0.0797851
XM_021768911.2	2.33135	-4.58248	1.85309	-2.47289	0.0134026	0.0797851
XM_021771916.2	34.9847	0.830994	0.336076	2.47264	0.0134121	0.0797851
XM_021772500.2	2.33135	-4.58248	1.85309	-2.47289	0.0134026	0.0797851
XM_021774405.1	2.33135	-4.58248	1.85309	-2.47289	0.0134026	0.0797851
XM_021778357.2	16.7875	1.24818	0.504789	2.47267	0.0134107	0.0797851
XM_021779168.2	2.33135	-4.58248	1.85309	-2.47289	0.0134026	0.0797851
XM_043949778.1	2.33135	-4.58248	1.85309	-2.47289	0.0134026	0.0797851
XM_043954673.1	2.33135	-4.58248	1.85309	-2.47289	0.0134026	0.0797851
XM_043955286.1	2.33135	-4.58248	1.85309	-2.47289	0.0134026	0.0797851
XM_043955474.1	2.33135	-4.58248	1.85309	-2.47289	0.0134026	0.0797851
XM_043962264.1	2.33135	-4.58248	1.85309	-2.47289	0.0134026	0.0797851
XR_006352155.1	5.5165	2.29739	0.929081	2.47275	0.0134078	0.0797851
XM_021778755.2	5.00951	2.44508	0.989016	2.47223	0.0134271	0.0798532
XM_021736617.2	2.33178	-4.58271	1.85627	-2.46877	0.0135577	0.079913
XM_021736723.2	2.33092	-4.58225	1.8566	-2.46809	0.0135836	0.079913
XM_021741419.2	2.33139	-4.5825	1.85642	-2.46847	0.0135693	0.079913
XM_021741763.2	2.33088	-4.58222	1.85661	-2.46805	0.013585	0.079913
XM_021742609.2	131.903	0.546011	0.220999	2.47065	0.0134866	0.079913
XM_021743409.2	13.496	-1.40273	0.568194	-2.46875	0.0135586	0.079913
XM_021743784.2	2.33088	-4.58222	1.85661	-2.46805	0.013585	0.079913
XM_021745553.2	2.33088	-4.58222	1.85661	-2.46805	0.013585	0.079913
XM_021745805.2	2.33092	-4.58225	1.8566	-2.46809	0.0135836	0.079913
XM_021748248.2	2.33139	-4.5825	1.85642	-2.46847	0.0135693	0.079913
XM_021751138.2	2.33178	-4.58271	1.85627	-2.46877	0.0135577	0.079913
XM_021751380.2	2.33139	-4.5825	1.85642	-2.46847	0.0135693	0.079913
XM_021752835.2	2.33139	-4.5825	1.85642	-2.46847	0.0135693	0.079913
XM_021754124.2	2.33139	-4.5825	1.85642	-2.46847	0.0135693	0.079913
XM_021756931.2	2.33182	-4.58273	1.85625	-2.46881	0.0135563	0.079913
XM_021757888.2	2.33178	-4.58271	1.85627	-2.46877	0.0135577	0.079913
XM_021760908.2	2.33178	-4.58271	1.85627	-2.46877	0.0135577	0.079913
XM_021761448.2	2.33092	-4.58225	1.8566	-2.46809	0.0135836	0.079913
XM_021761684.2	2.33139	-4.5825	1.85642	-2.46847	0.0135693	0.079913
XM_021767215.2	2.33178	-4.58271	1.85627	-2.46877	0.0135577	0.079913
XM_021771352.2	2.33178	-4.58271	1.85627	-2.46877	0.0135577	0.079913
XM_021772225.2	2.33088	-4.58222	1.85661	-2.46805	0.013585	0.079913
XM_021774270.2	2.3313	-4.58245	1.85645	-2.4684	0.013572	0.079913
XM_021775270.2	2.33178	-4.58271	1.85627	-2.46877	0.0135577	0.079913
XM_021775447.2	15.7731	-1.2873	0.521312	-2.46934	0.0135363	0.079913
XM_021776398.2	105.721	0.567942	0.229983	2.4695	0.0135302	0.079913
XM_021776426.2	2.3313	-4.58245	1.85645	-2.4684	0.013572	0.079913
XM_021776566.2	191.018	0.485807	0.196831	2.46815	0.0135815	0.079913
XM_021778775.2	2.3313	-4.58245	1.85645	-2.4684	0.013572	0.079913
XM_043948705.1	2.3313	-4.58245	1.85645	-2.4684	0.013572	0.079913
XM_043953055.1	2.33178	-4.58271	1.85627	-2.46877	0.0135577	0.079913
XM_043954650.1	2.33088	-4.58222	1.85661	-2.46805	0.013585	0.079913
XM_043956190.1	2.33139	-4.5825	1.85642	-2.46847	0.0135693	0.079913
XM_043957612.1	2.33182	-4.58273	1.85625	-2.46881	0.0135563	0.079913
XM_043960718.1	2.33182	-4.58273	1.85625	-2.46881	0.0135563	0.079913
XR_002487644.2	2.33088	-4.58222	1.85661	-2.46805	0.013585	0.079913
XR_002488199.2	2.33182	-4.58273	1.85625	-2.46881	0.0135563	0.079913
XR_002488632.2	2.33139	-4.5825	1.85642	-2.46847	0.0135693	0.079913
XR_002488737.2	2.33088	-4.58222	1.85661	-2.46805	0.013585	0.079913
XR_002489473.2	2.33182	-4.58273	1.85625	-2.46881	0.0135563	0.079913
XR_006352482.1	2.33139	-4.5825	1.85642	-2.46847	0.0135693	0.079913
XM_021739182.2	4.57136	-2.93278	1.18887	-2.46686	0.0136304	0.0801592
XM_021758264.1	116.039	0.549949	0.222948	2.46671	0.013636	0.0801708
XM_021737552.2	115.272	-0.552718	0.224243	-2.46482	0.0137083	0.0805747
XM_021742905.2	44.5514	-0.755291	0.306446	-2.46468	0.0137135	0.0805837
XM_021738010.2	112.812	-0.555951	0.225672	-2.46354	0.0137573	0.0808194
XM_021745727.2	12.3635	-1.42788	0.579782	-2.46279	0.0137859	0.0809662
XM_021748380.2	2.33225	-4.58297	1.86175	-2.46164	0.0138302	0.0810841
XM_021748489.2	2.33225	-4.58297	1.86175	-2.46164	0.0138302	0.0810841
XM_021765778.2	2.33225	-4.58297	1.86175	-2.46164	0.0138302	0.0810841
XM_021765942.2	2.33225	-4.58297	1.86175	-2.46164	0.0138302	0.0810841
XM_021774513.2	30.6518	0.893628	0.362957	2.46208	0.0138136	0.0810841
XM_043958622.1	2.33225	-4.58297	1.86175	-2.46164	0.0138302	0.0810841
XM_043959309.1	4.50106	2.64173	1.07317	2.46161	0.0138316	0.0810841
XM_021742031.2	2.33097	-4.58227	1.86224	-2.46062	0.0138696	0.0812022
XM_021749151.2	2.33097	-4.58227	1.86224	-2.46062	0.0138696	0.0812022
XM_021763884.2	2.33097	-4.58227	1.86224	-2.46062	0.0138696	0.0812022
XM_021778292.2	2.33083	-4.5822	1.86229	-2.46052	0.0138737	0.0812022
XM_043960862.1	2.33083	-4.5822	1.86229	-2.46052	0.0138737	0.0812022
XR_002488277.2	2.33083	-4.5822	1.86229	-2.46052	0.0138737	0.0812022
XM_021737761.2	172.359	0.496525	0.201847	2.4599	0.0138974	0.0813193
XM_021755717.2	61.0877	-0.664683	0.270267	-2.45935	0.0139188	0.0814231
XM_021755405.2	14.6446	-1.2991	0.528287	-2.45907	0.0139297	0.0814655
XM_021738083.2	10.4009	1.554	0.632106	2.45845	0.0139537	0.081584
XM_021765972.2	2.33173	-4.58269	1.86471	-2.45758	0.0139875	0.0816311
XM_021777764.2	2.33173	-4.58269	1.86471	-2.45758	0.0139875	0.0816311
XM_021777811.2	2.33187	-4.58276	1.86466	-2.45769	0.0139833	0.0816311
XM_043950004.1	2.33187	-4.58276	1.86466	-2.45769	0.0139833	0.0816311
XM_043953278.1	2.33173	-4.58269	1.86471	-2.45758	0.0139875	0.0816311
XM_043960014.1	2.33187	-4.58276	1.86466	-2.45769	0.0139833	0.0816311
XR_006351147.1	2.33187	-4.58276	1.86466	-2.45769	0.0139833	0.0816311
XM_043952233.1	7.49324	-1.8959	0.771555	-2.45724	0.0140009	0.0816877
XM_021737055.2	162.696	0.50347	0.204934	2.45674	0.0140204	0.0817799
XM_021736824.2	18.2315	-1.1577	0.471282	-2.4565	0.0140297	0.0817914
XM_021777123.2	2.33045	-4.58199	1.8652	-2.45657	0.0140272	0.0817914
XM_021738526.2	3.99272	2.91901	1.18862	2.45579	0.0140576	0.0819322
XM_021752937.2	2.33221	-4.58294	1.86684	-2.45491	0.0140919	0.0820889
XM_021761214.2	2.33221	-4.58294	1.86684	-2.45491	0.0140919	0.0820889
XM_021766211.2	2.33144	-4.58253	1.86714	-2.45431	0.0141157	0.0821844
XM_043954719.1	2.33144	-4.58253	1.86714	-2.45431	0.0141157	0.0821844
XM_021764417.2	24.6383	0.993452	0.404841	2.45393	0.0141303	0.0822483
XR_006348584.1	6.02426	2.18169	0.889157	2.45366	0.0141411	0.0822891
XM_021750627.2	2.3304	-4.58196	1.86753	-2.45349	0.0141479	0.0823075
XM_021778410.2	194.317	0.4756	0.193908	2.45271	0.0141784	0.0824629
XM_021736240.2	7.49238	-1.89574	0.772991	-2.45248	0.0141877	0.0824956
XM_021774447.2	21.6328	1.0656	0.434568	2.45209	0.014203	0.0825411
XM_043956906.1	29.8103	0.897423	0.365971	2.45217	0.0141996	0.0825411
XM_021768040.2	166.395	-0.499169	0.203581	-2.45194	0.0142087	0.0825527
XM_021752523.2	152.191	0.509743	0.207945	2.45133	0.0142329	0.0826716
XM_021737161.2	5.36378	2.55958	1.04432	2.45094	0.0142482	0.0827172
XM_043962146.1	19.5376	-1.11486	0.454866	-2.45097	0.0142472	0.0827172
XM_021764154.2	26.0682	-0.968537	0.395521	-2.44876	0.0143347	0.0831977
XM_021754562.2	22.979	1.05663	0.431669	2.44778	0.014374	0.08336
XM_021759317.2	3.99203	2.91879	1.19241	2.44781	0.0143729	0.08336
XM_021761043.2	3.99203	2.91879	1.19241	2.44781	0.0143729	0.08336
XM_021765319.2	11.9478	1.60563	0.656161	2.447	0.0144049	0.0835175
XM_021771758.2	21.9616	1.0509	0.429685	2.44575	0.014455	0.0837644
XR_002486591.2	2.33268	-4.5832	1.87393	-2.44576	0.0144546	0.0837644
XM_021771547.2	39.3163	0.78265	0.320017	2.44565	0.0144591	0.0837659
XM_021761598.2	209.29	0.463723	0.189626	2.44547	0.0144664	0.0837867
XM_021766155.2	5.36211	2.56159	1.04754	2.44533	0.0144718	0.0837957
XM_021759636.2	10.4164	-1.55486	0.635894	-2.44516	0.0144788	0.0838147
XM_021777994.2	14.3342	1.58832	0.649627	2.44498	0.0144861	0.0838348
XM_021749243.2	2.33101	-4.58229	1.87457	-2.44445	0.0145074	0.0838717
XM_021772572.2	5.38928	-2.35423	0.963013	-2.44464	0.0144995	0.0838717
XR_002486902.2	2.33101	-4.58229	1.87457	-2.44445	0.0145074	0.0838717
XR_006352599.1	5.38833	-2.354	0.962999	-2.44444	0.0145076	0.0838717
XR_006349411.1	4.16827	2.98985	1.22362	2.44345	0.0145474	0.0840799
XM_021767745.2	175.518	0.493661	0.202053	2.44323	0.0145566	0.0841112
XM_021739995.2	238.902	0.444786	0.182067	2.44297	0.0145669	0.0841488
XM_043958315.1	6.70911	2.1365	0.874641	2.44272	0.0145772	0.0841863
XM_021742604.2	15.9514	-1.23293	0.504772	-2.44255	0.014584	0.0842037
XM_043951225.1	27.3761	-0.947805	0.388116	-2.44207	0.0146034	0.0842935
XM_043952574.1	3.99148	2.91862	1.19541	2.44153	0.0146251	0.084397
XM_021758776.2	287.887	0.408194	0.167212	2.44118	0.0146395	0.0844583
XM_021767356.2	29.8323	-0.900881	0.369078	-2.44089	0.014651	0.0844807
XM_021775562.2	67.6617	0.628435	0.257455	2.44096	0.0146485	0.0844807
XM_021746108.2	51.0612	0.759453	0.311162	2.4407	0.0146587	0.0844812
XM_043951102.1	25.1639	1.03939	0.425845	2.44077	0.014656	0.0844812
XM_021767277.1	17.6066	1.16128	0.475833	2.44052	0.014666	0.0845012
XR_002489815.2	51.3253	0.696852	0.285587	2.44007	0.0146846	0.0845861
XM_021755977.2	9.89376	1.57444	0.645382	2.43954	0.0147058	0.0846862
XM_021741594.2	1954.57	-0.112059	0.0459433	-2.43908	0.0147249	0.0847521
XM_021759331.2	18.2902	1.18228	0.484725	2.43908	0.0147249	0.0847521
XM_021762633.2	13.3404	-1.37966	0.565758	-2.43861	0.014744	0.0848404
XM_021767772.2	8.46691	-1.75073	0.718038	-2.43822	0.0147599	0.0849099
XM_021739715.2	23.458	-1.01654	0.417032	-2.43756	0.0147868	0.0850421
XM_021750377.2	6.35615	2.04011	0.83738	2.43631	0.0148381	0.0852933
XM_021764651.2	6.35828	2.04022	0.837412	2.43634	0.0148367	0.0852933
XM_021769060.2	402.136	-0.341341	0.140126	-2.43597	0.0148521	0.0853512
XM_021773605.2	96.3658	0.575285	0.236263	2.43493	0.0148947	0.0855738
XM_021736579.2	52.1002	-0.69118	0.284136	-2.43257	0.0149923	0.0860999
XM_043962166.1	2.33191	-4.58278	1.88396	-2.43252	0.014994	0.0860999
XM_021751934.1	14.9353	1.28191	0.527044	2.43227	0.0150046	0.0861161
XM_021752669.2	2.33169	-4.58266	1.88405	-2.43235	0.0150013	0.0861161
XM_021763012.2	15.4635	-1.2467	0.512742	-2.43143	0.0150394	0.0862934
XM_021767038.2	28.6383	0.910165	0.374402	2.43098	0.0150579	0.0863598
XM_021771000.2	20.4859	-1.15597	0.475521	-2.43096	0.0150587	0.0863598
XM_021769273.2	7.00539	-1.98828	0.817946	-2.43082	0.0150647	0.0863719
XM_021772486.2	217.833	0.468201	0.192626	2.43062	0.0150732	0.086398
XM_021752771.2	3.66046	3.42877	1.41083	2.43033	0.0150852	0.0864447
XM_021765272.2	78.1266	-0.601652	0.247936	-2.42664	0.0152394	0.0873058
XM_021774631.2	8.95334	-1.69238	0.697487	-2.4264	0.0152494	0.0873401
XM_021771794.2	76.3327	0.602683	0.24841	2.42617	0.0152593	0.0873743
XM_021767436.2	4.25964	-2.81801	1.16186	-2.42543	0.0152903	0.0875293
XM_021753830.2	2.97366	-3.88354	1.60145	-2.42501	0.015308	0.0875459
XM_021773372.2	694.1	0.24083	0.0993101	2.42503	0.0153071	0.0875459
XM_021774547.2	2.97366	-3.88354	1.60145	-2.42501	0.015308	0.0875459
XM_043953670.1	2.97362	-3.88352	1.60146	-2.42499	0.015309	0.0875459
XM_021741803.2	3.99438	2.91952	1.20428	2.42429	0.0153384	0.0876915
XM_021766143.2	56.1915	-0.669825	0.27648	-2.42269	0.0154062	0.0880563
XM_021748881.2	36.5261	0.872847	0.360311	2.42248	0.0154149	0.0880789
XM_021766843.2	3.77205	-3.2777	1.35307	-2.42241	0.0154181	0.0880789
XM_043957022.1	4.17121	2.98881	1.23387	2.4223	0.0154226	0.0880821
XM_043958964.1	9.24803	1.8384	0.759027	2.42205	0.0154334	0.0881211
XM_021768763.2	48.8191	-0.710927	0.293588	-2.42151	0.015456	0.0882273
XM_021741699.2	6.86521	1.96615	0.812117	2.42101	0.0154773	0.0883264
XM_043949580.1	3.77313	-3.27711	1.35417	-2.42002	0.0155198	0.0885458
XM_021745493.2	12.5899	1.42295	0.588091	2.41961	0.0155373	0.0886
XM_043949294.1	9.05089	1.66021	0.68613	2.41967	0.0155344	0.0886
XM_021759388.2	11.5726	1.44512	0.597541	2.41844	0.0155872	0.0888391
XM_021761340.2	3.99225	2.91948	1.20717	2.41845	0.015587	0.0888391
XM_021739261.2	19.8697	-1.09084	0.451225	-2.41751	0.0156271	0.0890435
XM_021737915.2	45.3925	-0.725878	0.300329	-2.41695	0.0156513	0.0890901
XM_021757294.2	4.26003	-2.81812	1.16591	-2.41711	0.0156442	0.0890901
XM_021758847.2	20.8437	-1.0777	0.445883	-2.41699	0.0156494	0.0890901
XM_021762281.2	4.50039	2.64107	1.0927	2.41702	0.0156483	0.0890901
XM_021759261.2	48.321	0.708971	0.293467	2.41585	0.0156986	0.0893364
XM_021737151.2	3.48503	3.35189	1.38784	2.41519	0.0157272	0.0893657
XM_021739144.2	94.9967	-0.568022	0.235208	-2.41498	0.015736	0.0893657
XM_021754410.2	3.48508	3.35183	1.38782	2.41517	0.0157279	0.0893657
XM_021759155.2	2.80034	3.98494	1.64989	2.41527	0.0157234	0.0893657
XM_021761168.2	7.04211	2.01176	0.832992	2.4151	0.0157307	0.0893657
XM_043948884.1	3.4846	3.35242	1.38798	2.41532	0.0157212	0.0893657
XM_043959508.1	9.929	-1.59564	0.660626	-2.41535	0.01572	0.0893657
XR_002487475.2	5.0097	2.44466	1.01226	2.41505	0.0157331	0.0893657
XM_021738995.2	82.8312	0.586909	0.243059	2.41468	0.0157493	0.0894178
XM_021744073.2	5.84809	2.12955	0.882242	2.41379	0.0157876	0.0896126
XM_021771597.2	3.77261	-3.27694	1.35784	-2.41334	0.0158071	0.0897002
XM_021740854.2	14.4901	-1.27731	0.529294	-2.41323	0.0158119	0.0897043
XM_021769537.2	25.246	-0.987575	0.409407	-2.41221	0.0158563	0.0899333
XM_021750591.2	9.05154	1.66033	0.688357	2.41202	0.0158644	0.0899565
XM_021743424.2	8.95525	-1.69224	0.701622	-2.4119	0.0158695	0.0899624
XM_021764988.2	9.38509	1.59721	0.662337	2.41147	0.0158884	0.0900245
XM_021778592.2	3.48405	3.35223	1.39012	2.41146	0.0158886	0.0900245
XM_021757080.2	11.0646	1.45784	0.604594	2.41127	0.015897	0.0900494
XM_043950176.1	2.80044	3.985	1.65291	2.4109	0.0159134	0.0901189
XM_043950015.1	2.80008	3.98463	1.65296	2.41061	0.0159258	0.0901432
XR_006351794.1	2.80022	3.9847	1.65293	2.41069	0.0159224	0.0901432
XM_021744736.2	7.19669	1.86025	0.771801	2.41027	0.0159409	0.0901597
XM_021768957.2	12.6953	-1.37847	0.571904	-2.41031	0.0159391	0.0901597
XM_043961635.1	2.79961	3.98463	1.65308	2.41043	0.0159337	0.0901597
XM_021767744.2	7.49244	-1.89598	0.786671	-2.41014	0.0159466	0.0901689
XR_006349379.1	335.964	0.372676	0.154643	2.40991	0.0159563	0.0902007
XM_021771894.2	85.3306	0.580618	0.241001	2.40919	0.0159879	0.0903562
XM_021741972.2	54.3086	0.667524	0.277196	2.40813	0.0160345	0.090596
XM_021752824.2	36.7157	-0.798905	0.331766	-2.40804	0.0160385	0.090596
XM_021769748.2	44.5698	-0.73188	0.303955	-2.40786	0.0160465	0.0906183
XM_021771172.2	7.19758	1.86013	0.772717	2.40726	0.0160729	0.0907443
XM_021759235.2	18.2701	1.12233	0.466328	2.40675	0.0160953	0.0908474
XM_021772342.2	32.9521	-0.839228	0.348774	-2.40622	0.0161184	0.0909548
XM_021744326.2	266.643	0.422657	0.175681	2.40582	0.0161361	0.0910312
XM_021744400.2	25.4754	0.985298	0.409641	2.40527	0.0161604	0.0911452
XM_021762678.2	44.1403	0.72602	0.301868	2.40509	0.0161685	0.0911676
XM_021737857.2	3.48336	3.35199	1.39389	2.40477	0.0161827	0.0912235
XM_021753938.2	28.13	0.905188	0.376437	2.40462	0.0161892	0.0912235
XM_043957853.1	8.23192	1.93184	0.8034	2.40459	0.0161907	0.0912235
XM_043954553.1	2.8016	3.98531	1.65784	2.40391	0.0162207	0.0913693
XM_021739111.2	13.9177	1.28918	0.536329	2.40371	0.0162295	0.0913957
XR_006349489.1	35.8944	-0.808056	0.336665	-2.40018	0.0163869	0.0922584
XM_021754717.2	2.79994	3.98457	1.66049	2.39964	0.0164111	0.0923714
XM_043957293.1	237.763	0.448214	0.1868	2.39944	0.0164202	0.0923988
XM_021755980.2	25.1238	0.955366	0.39831	2.39855	0.0164602	0.0926005
XM_021769111.2	12.7431	1.35901	0.566661	2.39828	0.0164723	0.0926423
XM_021775222.2	16.282	-1.20048	0.500577	-2.3982	0.016476	0.0926423
XM_043954853.1	16.2836	-1.20014	0.50063	-2.39726	0.0165181	0.0928558
XM_021742546.2	22.4484	1.00652	0.419929	2.39688	0.0165352	0.092928
XM_021759784.2	5.51755	2.29683	0.958354	2.39664	0.016546	0.0929439
XM_021762354.2	40.9755	0.757439	0.316043	2.39664	0.0165464	0.0929439
XM_021736082.2	176.3	0.478275	0.199734	2.39456	0.0166405	0.0934492
XM_021769164.2	22.8144	-1.0063	0.420305	-2.39422	0.0166558	0.0935112
XM_021741943.2	79.2815	-0.596161	0.249037	-2.39386	0.0166719	0.093578
XM_043951849.1	4.25986	-2.8173	1.17699	-2.39365	0.0166815	0.0936079
XM_021755850.2	187.474	0.473494	0.197837	2.39335	0.0166952	0.0936613
XM_021778519.2	26.6295	0.928887	0.388163	2.39304	0.0167096	0.0937185
XM_021773206.2	169.308	0.484872	0.202633	2.39286	0.0167178	0.0937406
XM_021744490.2	56.8067	0.654435	0.273516	2.39268	0.016726	0.0937423
XM_021747722.2	10.5694	-1.58415	0.662087	-2.39266	0.0167266	0.0937423
XM_021750661.2	5.8484	2.13001	0.890699	2.3914	0.0167844	0.0940429
XM_021750274.2	55.3062	0.658575	0.275533	2.39019	0.0168399	0.0943296
XM_021778811.2	30.3147	0.902297	0.377608	2.3895	0.0168711	0.0944808
XM_021772064.1	8.21498	1.76665	0.739557	2.3888	0.0169035	0.0946384
XR_002490034.2	97.1596	0.556615	0.233036	2.38854	0.0169156	0.0946823
XM_021767588.2	39.0158	-0.764113	0.320023	-2.38768	0.0169551	0.0948794
XM_043956296.1	21.5089	-1.03516	0.43356	-2.38757	0.0169601	0.0948832
XM_021741864.2	14.8191	1.49223	0.625114	2.38714	0.01698	0.0949706
XM_021757229.2	10.747	-1.49033	0.624445	-2.38664	0.0170032	0.0950762
XM_021751191.2	6.02638	2.18321	0.915006	2.38601	0.0170324	0.0952022
XM_021757751.2	4.83344	2.38375	0.999071	2.38597	0.0170343	0.0952022
XM_021750718.2	18.6013	1.104	0.462742	2.38578	0.0170431	0.0952276
XM_021740096.2	4.25969	-2.81787	1.18161	-2.38476	0.0170901	0.095466
XM_021764619.2	150.491	0.50047	0.209962	2.38362	0.0171433	0.0957392
XM_021775327.2	30.2949	0.868009	0.364225	2.38317	0.0171643	0.0958323
XM_021753899.2	174.315	-0.478801	0.200919	-2.38305	0.01717	0.0958397
XM_021740982.2	173.321	-0.482608	0.202582	-2.38229	0.0172055	0.0960141
XM_021766333.2	49.33	-0.691203	0.290282	-2.38114	0.017259	0.0962883
XM_021755704.1	183.017	-0.470869	0.197824	-2.38025	0.017301	0.0964983
XM_043953380.1	7.33701	-1.85758	0.780497	-2.38	0.0173127	0.0965392
XM_021744614.2	86.9928	0.573028	0.240813	2.37956	0.0173334	0.0966306
XM_021761289.2	160.709	-0.490251	0.206079	-2.37894	0.0173624	0.0967675
XM_021763015.2	41.9622	-0.743035	0.312416	-2.37835	0.0173902	0.0968982
XM_021747769.2	35.2951	0.795867	0.334649	2.37821	0.0173969	0.0969
XM_021775502.2	22.814	-1.0063	0.42314	-2.37816	0.0173993	0.0969
XM_021738321.2	8.79959	-1.65923	0.697887	-2.3775	0.0174304	0.0970489
XM_021744561.2	16.2604	1.18243	0.497381	2.37732	0.017439	0.0970532
XM_043953953.1	23.2908	0.997749	0.419698	2.3773	0.0174399	0.0970532
XM_021774096.2	21.02	-1.04022	0.437613	-2.37703	0.0174526	0.0970997
XM_021759541.2	8.8773	1.62271	0.682799	2.37656	0.017475	0.0971999
XM_021756664.2	5.33978	2.24115	0.943141	2.37626	0.0174893	0.0972303
XR_006348386.1	11.3957	1.41481	0.595374	2.37635	0.017485	0.0972303
XM_021753632.2	9.28605	-1.60941	0.67734	-2.37607	0.0174981	0.0972551
XM_043953326.1	2.32945	-4.58143	1.92897	-2.37506	0.0175459	0.0974961
XM_021745829.2	6.68881	1.91905	0.80823	2.37438	0.0175783	0.0975299
XM_021763832.2	16.1104	-1.25281	0.527601	-2.37455	0.0175705	0.0975299
XM_021771637.2	2.4878	-4.67612	1.96932	-2.37448	0.0175736	0.0975299
XM_021777708.2	2.48816	-4.67631	1.96917	-2.37476	0.0175604	0.0975299
XM_021778507.2	94.1538	0.558334	0.235143	2.37444	0.0175755	0.0975299
XM_021778665.2	50.9744	0.680715	0.286659	2.37465	0.0175655	0.0975299
XM_021763938.2	6.68919	1.91888	0.808233	2.37416	0.0175888	0.0975394
XM_021769258.2	5.23378	-2.30302	0.970033	-2.37416	0.0175889	0.0975394
XM_043957848.1	2.48859	-4.67653	1.97022	-2.37361	0.0176151	0.0976603
XR_002488101.2	3.48551	3.35125	1.41196	2.37347	0.0176218	0.0976733
XM_021773207.2	88.8207	0.57014	0.240277	2.37284	0.0176518	0.0978152
XM_021764552.2	2.48732	-4.67587	1.97075	-2.37264	0.0176614	0.0978193
XM_021777331.2	2.48732	-4.67587	1.97075	-2.37264	0.0176614	0.0978193
XM_021741661.2	18.6013	1.10399	0.465367	2.37231	0.0176774	0.0978838
XM_021764737.2	2.48437	-4.67433	1.97076	-2.37184	0.0176996	0.0979818
XM_021749723.2	109.318	0.536816	0.226484	2.37021	0.0177778	0.0982678
XM_021766975.2	5.33939	2.24068	0.945351	2.37021	0.0177778	0.0982678
XM_021775739.2	2.48432	-4.6743	1.972	-2.37034	0.0177719	0.0982678
XM_021777079.2	2.48441	-4.67435	1.97196	-2.37041	0.0177686	0.0982678
XM_021777378.2	2.48432	-4.6743	1.972	-2.37034	0.0177719	0.0982678
XR_006350328.1	48.3204	0.868586	0.366439	2.37034	0.0177715	0.0982678
XM_021774529.2	21.125	1.06276	0.448408	2.37008	0.0177843	0.0982791
XM_021745348.2	3.48564	3.35129	1.41423	2.36969	0.0178032	0.0983346
XM_021746013.2	3.4841	3.35219	1.41457	2.36976	0.0177997	0.0983346
XM_021755286.2	5.23275	-2.30322	0.972229	-2.369	0.0178361	0.0984914
XM_021771632.2	8.31093	-1.71621	0.724702	-2.36816	0.017877	0.0986929
XM_021755093.2	55.3959	-0.655367	0.276767	-2.36794	0.0178876	0.0987022
XM_021775656.2	17.9407	1.14113	0.481898	2.36798	0.0178855	0.0987022
XM_043956205.1	2.33367	-4.58375	1.93621	-2.36738	0.0179144	0.0988255
XM_021758448.1	124.158	0.521599	0.220444	2.36613	0.0179751	0.0991361
XM_021752623.1	2.48427	-4.67428	1.97579	-2.36577	0.0179925	0.099171
XM_021758690.2	2.48427	-4.67428	1.97579	-2.36577	0.0179925	0.099171
XM_021760266.2	8.80011	-1.65925	0.70137	-2.36572	0.0179949	0.099171
XM_021762306.2	76.3085	0.589674	0.249301	2.3653	0.0180153	0.0992587
XM_021738415.2	134.988	-0.508488	0.21499	-2.36517	0.0180216	0.0992688
XM_021773130.1	588.088	-0.266397	0.112654	-2.36474	0.0180428	0.0993606
XM_021747690.2	2.32968	-4.58156	1.93779	-2.36433	0.0180629	0.0994469
XM_021757465.2	14.9792	-1.2612	0.533885	-2.3623	0.0181619	0.0999421
XM_021767520.2	70.8068	0.601094	0.254452	2.3623	0.0181618	0.0999421
XM_021763764.2	12.541	-1.35381	0.573138	-2.3621	0.0181719	0.0999725
XM_021738247.2	6.18121	1.98948	0.842467	2.36149	0.0182015	0.100091
XM_021755559.2	6.18107	1.98945	0.842464	2.36147	0.0182028	0.100091
XM_043952253.1	93.1572	0.562447	0.238186	2.36138	0.018207	0.100091
XM_021749035.2	14.3347	-1.25529	0.531673	-2.36101	0.0182252	0.100139
XM_021760814.2	7.82423	-1.78152	0.754534	-2.36109	0.0182213	0.100139
XM_021771602.2	5.72067	-2.13979	0.906333	-2.36093	0.0182292	0.100139
XM_021736548.2	26.6289	0.928882	0.393473	2.36073	0.0182392	0.100169
XM_021747013.2	3.81694	2.84518	1.20536	2.36043	0.0182536	0.100211
XM_021767718.2	3.8168	2.84513	1.20537	2.36039	0.0182558	0.100211
XM_021743786.2	3.81625	2.84496	1.20538	2.36021	0.0182647	0.100234
XM_021737868.2	9.28527	-1.60905	0.681872	-2.35976	0.018287	0.100332
XM_043949276.1	72.2604	-0.598458	0.253666	-2.35924	0.0183125	0.100447
XM_021739584.2	14.823	-1.24012	0.525855	-2.35829	0.0183592	0.100594
XM_021745568.2	7.52915	1.76733	0.749353	2.35847	0.0183504	0.100594
XM_021749608.2	6.18023	1.98957	0.84367	2.35824	0.0183621	0.100594
XM_021763724.2	15.7512	1.18206	0.501212	2.35841	0.0183536	0.100594
XM_021770643.2	4.32588	2.57491	1.09173	2.35855	0.0183463	0.100594
XM_021748499.2	12.0549	-1.37731	0.58411	-2.35796	0.0183756	0.100644
XM_021742899.2	20.2001	-1.06818	0.453055	-2.35773	0.0183869	0.100656
XM_043962107.1	2.48423	-4.67425	1.98247	-2.35779	0.018384	0.100656
XM_021742388.2	260.731	0.411379	0.174499	2.35749	0.018399	0.100697
XM_021757532.2	6.37602	2.28227	0.968235	2.35714	0.0184162	0.100767
XM_021745478.2	85.522	-0.572512	0.242917	-2.35683	0.0184319	0.100827
XM_021743093.2	10.5561	1.47177	0.624505	2.35671	0.0184379	0.100835
XM_021755083.2	20.8114	1.12999	0.479652	2.35586	0.01848	0.101041
XM_021758917.2	19.2638	1.06962	0.454066	2.35566	0.0184899	0.101045
XM_021776122.2	24.9493	0.939983	0.39902	2.35573	0.0184863	0.101045
XM_021745322.2	283.979	0.395862	0.168236	2.35303	0.0186214	0.101722
XM_021777002.2	27.9547	0.891179	0.378743	2.35299	0.0186229	0.101722
XM_021744713.2	8.7983	-1.6596	0.70548	-2.35244	0.0186508	0.101824
XM_021750753.2	212.55	0.445535	0.189391	2.35245	0.01865	0.101824
XM_021742520.2	3.99377	2.91807	1.24053	2.35229	0.0186584	0.101824
XM_021744090.2	8.31291	-1.71559	0.729339	-2.35225	0.0186601	0.101824
XM_021772487.2	50.4768	0.695551	0.295826	2.35122	0.018712	0.102082
XM_021743982.2	7.37267	1.90506	0.810442	2.35065	0.0187407	0.102204
XM_021744920.2	14.821	-1.24006	0.527552	-2.35059	0.0187434	0.102204
XM_021757563.2	32.7974	0.828963	0.352715	2.35023	0.0187616	0.102278
XM_021757829.2	3.99289	2.91959	1.24274	2.34931	0.0188082	0.102481
XM_021775731.2	4.10387	-2.75651	1.17331	-2.34934	0.0188067	0.102481
XM_021736686.2	2.11604	4.6248	1.96978	2.34787	0.018881	0.1025
XM_021739583.2	2.11604	4.6248	1.96978	2.34787	0.018881	0.1025
XM_021751698.2	26.4522	0.914122	0.389181	2.34884	0.018832	0.1025
XM_021753060.2	2.11604	4.6248	1.96978	2.34787	0.018881	0.1025
XM_021756762.2	2.11604	4.6248	1.96978	2.34787	0.018881	0.1025
XM_021758478.2	2.11604	4.6248	1.96978	2.34787	0.018881	0.1025
XM_021758744.2	2.11604	4.6248	1.96978	2.34787	0.018881	0.1025
XM_021760025.2	2.11604	4.6248	1.96978	2.34787	0.018881	0.1025
XM_021760752.2	2.11604	4.6248	1.96978	2.34787	0.018881	0.1025
XM_021764416.1	2.11604	4.6248	1.96978	2.34787	0.018881	0.1025
XM_043953265.1	2.11604	4.6248	1.96978	2.34787	0.018881	0.1025
XM_043955304.1	2.11604	4.6248	1.96978	2.34787	0.018881	0.1025
XM_043958200.1	2.11604	4.6248	1.96978	2.34787	0.018881	0.1025
XM_043961201.1	2.11604	4.6248	1.96978	2.34787	0.018881	0.1025
XR_006352582.1	2.11604	4.6248	1.96978	2.34787	0.018881	0.1025
XM_021776565.2	22.657	-0.991576	0.422464	-2.34713	0.0189187	0.10268
XM_021748981.2	63.9167	-0.617938	0.263308	-2.34682	0.0189342	0.102739
XM_021767192.2	4.10349	-2.75639	1.17465	-2.34656	0.0189477	0.102762
XM_021767734.2	18.0956	1.10201	0.469616	2.34661	0.018945	0.102762
XM_021746896.2	16.922	1.13893	0.485515	2.34581	0.0189858	0.102943
XM_021752767.2	3.6165	-3.20958	1.36851	-2.3453	0.0190117	0.103058
XM_021746019.2	10.749	-1.49022	0.635674	-2.34431	0.0190621	0.103281
XM_021765255.2	3.99179	2.91943	1.24528	2.3444	0.0190577	0.103281
XM_021757089.2	1597.96	0.126769	0.054078	2.34419	0.0190685	0.103291
XM_021745411.2	182.25	0.463115	0.197601	2.34369	0.0190939	0.103377
XM_043957137.1	30.1133	-0.959454	0.409375	-2.3437	0.0190933	0.103377
XM_021745581.2	8.03716	1.72671	0.73679	2.34355	0.0191012	0.103392
XM_021766136.2	18.4253	1.08387	0.462591	2.34303	0.0191277	0.10351
XM_021739711.2	11.0794	-1.43086	0.610851	-2.3424	0.0191602	0.103576
XM_021741358.2	2.11535	4.62439	1.97518	2.34125	0.0192193	0.103576
XM_021747058.2	6.20821	-2.01049	0.858376	-2.3422	0.0191703	0.103576
XM_021756234.2	2.11673	4.62521	1.97459	2.34236	0.0191622	0.103576
XM_021765995.2	52.1217	0.65965	0.281724	2.34147	0.0192078	0.103576
XM_021766260.2	2.11535	4.62439	1.97518	2.34125	0.0192193	0.103576
XM_021768220.2	27.7274	-0.894446	0.381987	-2.34156	0.0192032	0.103576
XM_021772026.2	2.1159	4.62472	1.97495	2.34169	0.0191965	0.103576
XM_021773001.2	2.11535	4.62439	1.97518	2.34125	0.0192193	0.103576
XM_021773341.2	2.1159	4.62472	1.97495	2.34169	0.0191965	0.103576
XM_021774064.2	32.6183	0.81674	0.348826	2.3414	0.0192118	0.103576
XM_021774503.2	2.11673	4.62521	1.97459	2.34236	0.0191622	0.103576
XM_021776261.2	18.426	1.08403	0.462944	2.34159	0.0192017	0.103576
XM_043948716.1	2.11618	4.62488	1.97483	2.34192	0.019185	0.103576
XM_043949226.1	2.11549	4.62447	1.97512	2.34136	0.0192135	0.103576
XM_043956484.1	2.11659	4.62513	1.97465	2.34225	0.0191679	0.103576
XR_006351729.1	2.11535	4.62439	1.97518	2.34125	0.0192193	0.103576
XM_021767574.2	13.7385	1.26292	0.539591	2.34051	0.0192573	0.103755
XM_021761206.2	13.3597	-1.28924	0.551007	-2.33978	0.0192949	0.10393
XM_043959257.1	350.657	0.355031	0.151742	2.3397	0.0192991	0.10393
XM_021766986.2	62.3188	0.635965	0.271881	2.33913	0.0193289	0.104065
XM_021773613.2	2.97489	4.07708	1.7432	2.33885	0.0193432	0.104117
XM_021754050.2	11.0795	-1.43067	0.611754	-2.33864	0.019354	0.104125
XM_043955126.1	11.0796	-1.43068	0.611757	-2.33865	0.0193536	0.104125
XM_021759925.2	19.2644	1.06938	0.457295	2.33849	0.0193619	0.104142
XM_021778703.2	6.20859	-2.01057	0.860286	-2.3371	0.019434	0.104504
XM_021756550.2	25.6112	0.919171	0.393389	2.33654	0.0194629	0.104634
XM_021777232.2	22.172	-0.995363	0.426115	-2.3359	0.0194964	0.104789
XM_021738779.1	616.862	0.252859	0.108261	2.33564	0.0195099	0.104836
XM_021743727.2	19.2675	1.06989	0.458206	2.33496	0.0195457	0.104935
XM_021771386.2	144.308	0.497325	0.212986	2.33502	0.0195426	0.104935
XM_021774528.2	24.6047	-0.977721	0.418737	-2.33493	0.0195472	0.104935
XM_021778386.2	188.246	0.459229	0.196656	2.33519	0.0195335	0.104935
XM_021754666.2	5.84926	2.12954	0.912146	2.33465	0.0195619	0.104988
XM_021739990.2	11.0808	-1.43104	0.6131	-2.3341	0.0195907	0.105117
XM_021764643.2	10.5918	-1.46178	0.626352	-2.33381	0.0196057	0.105173
XM_021754873.2	43.1205	0.715871	0.306855	2.33293	0.0196518	0.105394
XM_021773689.2	16.9478	-1.13986	0.488643	-2.3327	0.019664	0.105434
XM_021737228.2	7.02124	1.81433	0.777886	2.33238	0.0196807	0.105499
XM_043956734.1	5.84866	2.13044	0.913507	2.33215	0.0196926	0.105536
XM_021740076.2	5.67412	2.0753	0.889899	2.33206	0.0196974	0.105537
XM_021755350.2	5.67189	2.07513	0.889879	2.33192	0.019705	0.105552
XM_021766394.2	44.1156	0.703315	0.301689	2.33126	0.0197395	0.105711
XM_021738060.2	2.11479	4.62406	1.98373	2.33099	0.0197537	0.105736
XM_021773243.2	2.11479	4.62406	1.98373	2.33099	0.0197537	0.105736
XM_043954648.1	6.69537	-1.90514	0.817512	-2.33041	0.0197845	0.105875
XM_021775345.2	12.8732	-1.30822	0.561397	-2.33029	0.0197908	0.105884
XM_043955980.1	15.4674	-1.24647	0.535124	-2.32931	0.0198425	0.106135
XM_021750922.2	108.966	0.529045	0.227166	2.32889	0.019865	0.106229
XM_021773373.2	14.0711	1.23459	0.530226	2.32842	0.0198896	0.106335
XM_021775288.2	7.18227	-1.81787	0.780991	-2.32765	0.0199309	0.10653
XM_021776890.2	20.0475	-1.05121	0.451731	-2.32708	0.0199609	0.106665
XM_021771639.2	6.02389	2.18258	0.938068	2.32667	0.0199828	0.10673
XM_043956579.1	7.02193	1.81445	0.779846	2.32668	0.0199822	0.10673
XM_021738927.2	2.11728	4.62554	1.98835	2.32632	0.0200017	0.106806
XM_021752238.2	11.5726	1.4444	0.620949	2.32612	0.020012	0.106823
XM_021765419.2	63.8235	0.632418	0.271882	2.32607	0.0200146	0.106823
XM_021763287.2	122.971	0.512866	0.220519	2.32572	0.0200337	0.106899
XM_021769629.2	18.7584	1.06671	0.4587	2.32551	0.0200448	0.106933
XM_021771895.2	25.6014	-0.928978	0.399564	-2.32498	0.0200729	0.107057
XM_021772090.2	2.11521	4.6243	1.98924	2.32466	0.0200901	0.107123
XM_021768464.2	14.6666	-1.21837	0.524171	-2.32437	0.0201059	0.107182
XM_021738269.2	8.39225	1.806	0.777239	2.32361	0.0201464	0.107366
XM_043953325.1	38.7886	0.751534	0.323444	2.32354	0.0201501	0.107366
XM_021736575.2	2.1761	-4.48304	1.93227	-2.32009	0.0203359	0.107399
XM_021741074.2	2.17563	-4.48277	1.93247	-2.31971	0.0203564	0.107399
XM_021741621.2	12.8728	-1.30813	0.563123	-2.323	0.0201793	0.107399
XM_021741711.2	2.17563	-4.48277	1.93247	-2.31971	0.0203564	0.107399
XM_021741954.1	46.948	0.6816	0.293636	2.32124	0.0202737	0.107399
XM_021743375.2	2.17563	-4.48277	1.93247	-2.31971	0.0203564	0.107399
XM_021743659.2	2.1761	-4.48304	1.93227	-2.32009	0.0203359	0.107399
XM_021748860.2	2.17605	-4.48302	1.93229	-2.32006	0.0203379	0.107399
XM_021749658.2	2.17563	-4.48277	1.93247	-2.31971	0.0203564	0.107399
XM_021750032.2	2.17605	-4.48302	1.93229	-2.32006	0.0203379	0.107399
XM_021750844.2	2.17563	-4.48277	1.93247	-2.31971	0.0203564	0.107399
XM_021752514.2	2.17563	-4.48277	1.93247	-2.31971	0.0203564	0.107399
XM_021752569.2	2.1761	-4.48304	1.93227	-2.32009	0.0203359	0.107399
XM_021753294.2	2.1761	-4.48304	1.93227	-2.32009	0.0203359	0.107399
XM_021754699.2	2.1761	-4.48304	1.93227	-2.32009	0.0203359	0.107399
XM_021758426.2	992.156	0.18265	0.0786354	2.32274	0.0201929	0.107399
XM_021759617.2	2.17605	-4.48302	1.93229	-2.32006	0.0203379	0.107399
XM_021760301.2	2.1761	-4.48304	1.93227	-2.32009	0.0203359	0.107399
XM_021761805.2	4.59094	-2.4616	1.06123	-2.31956	0.0203647	0.107399
XM_021762628.2	2.17605	-4.48302	1.93229	-2.32006	0.0203379	0.107399
XM_021763134.2	2.17563	-4.48277	1.93247	-2.31971	0.0203564	0.107399
XM_021764038.2	38.7061	-0.745784	0.321155	-2.32219	0.0202225	0.107399
XM_021764898.2	2.17605	-4.48302	1.93229	-2.32006	0.0203379	0.107399
XM_021765317.2	2.1761	-4.48304	1.93227	-2.32009	0.0203359	0.107399
XM_021765916.2	2.1761	-4.48304	1.93227	-2.32009	0.0203359	0.107399
XM_021766024.2	2.17605	-4.48302	1.93229	-2.32006	0.0203379	0.107399
XM_021766052.2	2.17563	-4.48277	1.93247	-2.31971	0.0203564	0.107399
XM_021767579.2	2.1761	-4.48304	1.93227	-2.32009	0.0203359	0.107399
XM_021767752.2	57.1224	0.634348	0.273129	2.32252	0.0202047	0.107399
XM_021768279.2	2.17605	-4.48302	1.93229	-2.32006	0.0203379	0.107399
XM_021770573.2	19.5591	-1.05739	0.455541	-2.32119	0.0202768	0.107399
XM_021773082.2	2.17605	-4.48302	1.93229	-2.32006	0.0203379	0.107399
XM_021775420.2	2.17563	-4.48277	1.93247	-2.31971	0.0203564	0.107399
XM_021778185.2	2.17563	-4.48277	1.93247	-2.31971	0.0203564	0.107399
XM_021778826.2	97.6251	0.539655	0.232448	2.32161	0.0202538	0.107399
XM_021778838.2	31.3347	-0.829129	0.357442	-2.31961	0.0203617	0.107399
XM_043949228.1	2.11576	4.62463	1.99221	2.32136	0.0202676	0.107399
XM_043949491.1	2.17563	-4.48277	1.93247	-2.31971	0.0203564	0.107399
XM_043956977.1	2.17563	-4.48277	1.93247	-2.31971	0.0203564	0.107399
XM_043957865.1	2.17563	-4.48277	1.93247	-2.31971	0.0203564	0.107399
XR_002487117.2	2.11576	4.62463	1.99221	2.32136	0.0202676	0.107399
XR_002489043.2	17.5866	1.09969	0.4734	2.32297	0.0201807	0.107399
XR_002489111.2	3.81727	2.84464	1.2252	2.32178	0.0202448	0.107399
XM_021757679.2	2.81894	-3.80132	1.6393	-2.31886	0.0204024	0.107519
XM_021764884.2	14.0715	1.23451	0.532435	2.31862	0.0204157	0.107519
XM_021765625.2	7.52959	1.76692	0.762092	2.31851	0.0204214	0.107519
XM_021771120.2	2.81837	-3.80112	1.63942	-2.31858	0.0204179	0.107519
XM_021771579.2	49.4473	0.665884	0.287194	2.31859	0.0204175	0.107519
XM_021772483.2	2.81837	-3.80112	1.63942	-2.31858	0.0204179	0.107519
XM_043959002.1	2.81894	-3.80132	1.6393	-2.31886	0.0204024	0.107519
XM_043958441.1	2.81782	-3.80112	1.63956	-2.31838	0.0204288	0.107532
XM_021736842.2	2.17558	-4.48274	1.9358	-2.31571	0.0205743	0.107558
XM_021744391.2	2.17558	-4.48274	1.9358	-2.31571	0.0205743	0.107558
XM_021746949.2	9.13131	-1.57685	0.680646	-2.3167	0.0205201	0.107558
XM_021750920.2	195.877	0.448337	0.193588	2.31593	0.020562	0.107558
XM_021751469.2	2.17653	-4.48329	1.9354	-2.31646	0.020533	0.107558
XM_021754646.2	9.61735	-1.53407	0.662148	-2.31681	0.0205142	0.107558
XM_021755932.2	2.17558	-4.48274	1.9358	-2.31571	0.0205743	0.107558
XM_021756090.2	9.13076	-1.57701	0.680635	-2.31696	0.0205057	0.107558
XM_021756474.2	30.5167	-0.840981	0.363129	-2.31593	0.0205621	0.107558
XM_021758570.2	2.81927	-3.80153	1.64144	-2.31597	0.0205598	0.107558
XM_021761812.2	2.17567	-4.48279	1.93576	-2.31578	0.0205704	0.107558
XM_021762940.2	2.17558	-4.48274	1.9358	-2.31571	0.0205743	0.107558
XM_021766731.2	2.17567	-4.48279	1.93576	-2.31578	0.0205704	0.107558
XM_021766969.2	2.17558	-4.48274	1.9358	-2.31571	0.0205743	0.107558
XM_021767873.2	2.17567	-4.48279	1.93576	-2.31578	0.0205704	0.107558
XM_021768681.2	2.17558	-4.48274	1.9358	-2.31571	0.0205743	0.107558
XM_021770893.2	2.17653	-4.48329	1.9354	-2.31646	0.020533	0.107558
XM_021775971.2	2.17567	-4.48279	1.93576	-2.31578	0.0205704	0.107558
XM_021777209.2	6.69551	-1.90508	0.822015	-2.31757	0.0204726	0.107558
XM_021777239.2	2.17558	-4.48274	1.9358	-2.31571	0.0205743	0.107558
XM_021779188.2	10.2233	1.52028	0.655818	2.31815	0.0204412	0.107558
XM_043955403.1	2.17653	-4.48329	1.9354	-2.31646	0.020533	0.107558
XM_043956174.1	2.17558	-4.48274	1.9358	-2.31571	0.0205743	0.107558
XM_043959202.1	9.61795	-1.53387	0.66216	-2.31647	0.0205327	0.107558
XM_043959330.1	2.17567	-4.48279	1.93576	-2.31578	0.0205704	0.107558
XR_002485665.2	12.8986	1.29747	0.559763	2.31788	0.0204557	0.107558
XR_002485803.2	10.0472	1.48712	0.641624	2.31775	0.0204629	0.107558
XR_002488447.2	2.17567	-4.48279	1.93576	-2.31578	0.0205704	0.107558
XR_006348790.1	2.17653	-4.48329	1.9354	-2.31646	0.020533	0.107558
XM_021764002.2	21.4326	0.998334	0.431131	2.31562	0.0205793	0.107559
XM_021756183.2	2.81841	-3.80114	1.6416	-2.3155	0.0205853	0.107565
XM_021766905.1	42.6148	0.710578	0.306933	2.31509	0.0206079	0.107658
XR_006350022.1	5.34129	2.24192	0.968525	2.31477	0.0206253	0.107723
XM_021738310.2	85.2867	0.557609	0.240933	2.31438	0.0206471	0.107786
XM_043962257.1	21.7642	0.985044	0.425615	2.3144	0.0206455	0.107786
XM_021738527.2	3.30868	3.27014	1.41314	2.31409	0.0206627	0.107804
XM_021757931.2	21.1012	1.01207	0.437393	2.31387	0.020675	0.107804
XM_021763194.2	3.30915	3.26951	1.41297	2.31393	0.0206715	0.107804
XM_021763765.2	3.81755	2.84473	1.2294	2.31392	0.020672	0.107804
XM_021775595.2	5.343	2.24118	0.968494	2.31409	0.0206629	0.107804
XM_021745386.2	12.0603	1.33767	0.578329	2.31298	0.0207235	0.108013
XM_021755040.2	17.7646	-1.10332	0.477018	-2.31296	0.0207247	0.108013
XM_021738036.2	2.17614	-4.48307	1.94067	-2.31006	0.020885	0.108287
XM_021739858.2	2.17614	-4.48307	1.94067	-2.31006	0.020885	0.108287
XM_021742359.2	2.17601	-4.48299	1.94073	-2.30995	0.0208909	0.108287
XM_021742971.2	2.17601	-4.48299	1.94073	-2.30995	0.0208909	0.108287
XM_021744340.2	13.3585	-1.28919	0.557955	-2.31056	0.020857	0.108287
XM_021748530.2	2.17601	-4.48299	1.94073	-2.30995	0.0208909	0.108287
XM_021749691.2	2.17515	-4.48249	1.94109	-2.30927	0.0209287	0.108287
XM_021749796.2	2.17515	-4.48249	1.94109	-2.30927	0.0209287	0.108287
XM_021751528.2	7.37178	1.90522	0.824886	2.30967	0.0209062	0.108287
XM_021752143.2	2.17648	-4.48327	1.94053	-2.31033	0.0208701	0.108287
XM_021753314.2	14.1799	-1.23299	0.533663	-2.31043	0.0208645	0.108287
XM_021754339.2	2.17614	-4.48307	1.94067	-2.31006	0.020885	0.108287
XM_021754437.2	2.17614	-4.48307	1.94067	-2.31006	0.020885	0.108287
XM_021756628.2	2.17614	-4.48307	1.94067	-2.31006	0.020885	0.108287
XM_021759367.2	2.17648	-4.48327	1.94053	-2.31033	0.0208701	0.108287
XM_021759624.2	2.17515	-4.48249	1.94109	-2.30927	0.0209287	0.108287
XM_021762471.2	2.1752	-4.48251	1.94107	-2.3093	0.0209267	0.108287
XM_021762676.2	2.11701	4.62538	2.00186	2.31054	0.0208581	0.108287
XM_021762911.2	2.17601	-4.48299	1.94073	-2.30995	0.0208909	0.108287
XM_021766582.2	2.17657	-4.48332	1.9405	-2.3104	0.0208661	0.108287
XM_021770294.1	2.1752	-4.48251	1.94107	-2.3093	0.0209267	0.108287
XM_021770648.2	2.17648	-4.48327	1.94053	-2.31033	0.0208701	0.108287
XM_021771182.2	6.51298	1.87027	0.809819	2.30949	0.0209165	0.108287
XM_021773418.2	2.1752	-4.48251	1.94107	-2.3093	0.0209267	0.108287
XM_043950467.1	2.17614	-4.48307	1.94067	-2.31006	0.020885	0.108287
XM_043951621.1	2.17648	-4.48327	1.94053	-2.31033	0.0208701	0.108287
XM_043954837.1	2.17648	-4.48327	1.94053	-2.31033	0.0208701	0.108287
XM_043955262.1	3.30902	3.26946	1.41512	2.31037	0.0208678	0.108287
XM_043960454.1	2.17657	-4.48332	1.9405	-2.3104	0.0208661	0.108287
XR_002488625.2	2.1752	-4.48251	1.94107	-2.3093	0.0209267	0.108287
XR_002489969.2	2.17601	-4.48299	1.94073	-2.30995	0.0208909	0.108287
XM_021766925.2	112.41	-0.519198	0.224867	-2.30891	0.0209485	0.108339
XM_043951365.1	7.02167	1.81414	0.785711	2.30892	0.020948	0.108339
XR_002489417.2	70.1243	0.591226	0.256113	2.30846	0.0209735	0.108443
XR_002486555.2	2.11424	4.62373	2.00304	2.30836	0.0209794	0.108448
XM_021737831.2	34.1259	0.802499	0.347767	2.30758	0.0210226	0.108646
XM_021778878.2	7.86058	1.68439	0.730085	2.30711	0.0210486	0.108755
XM_021765198.2	8.64455	-1.62503	0.704525	-2.30656	0.0210795	0.10889
XR_006347961.1	26.2761	0.899534	0.390039	2.30627	0.0210957	0.108948
XM_021776627.2	5.67386	2.0749	0.899855	2.30582	0.0211208	0.109052
XM_021752335.2	7.85977	1.68475	0.730977	2.3048	0.021178	0.109322
XM_021736748.2	2.177	-4.48357	1.94587	-2.30415	0.0212144	0.109418
XM_021740247.2	3.81866	2.84509	1.23471	2.30426	0.021208	0.109418
XM_021744007.2	2.17696	-4.48354	1.94589	-2.30411	0.0212164	0.109418
XM_021777236.2	2.177	-4.48357	1.94587	-2.30415	0.0212144	0.109418
XM_021768588.2	88.4513	0.549536	0.238528	2.30387	0.0212302	0.109464
XM_043957672.1	8.64403	-1.62558	0.705724	-2.30343	0.0212549	0.109566
XM_021753231.2	2.17572	-4.48282	1.94641	-2.30313	0.0212717	0.109567
XM_021759230.2	2.17553	-4.48271	1.94648	-2.30298	0.0212798	0.109567
XM_043950497.1	4.49893	2.64155	1.14701	2.30299	0.0212795	0.109567
XM_043951194.1	2.17572	-4.48282	1.94641	-2.30313	0.0212717	0.109567
XM_043954838.1	2.17572	-4.48282	1.94641	-2.30313	0.0212717	0.109567
XM_021764504.2	2.17524	-4.48254	1.9466	-2.30275	0.0212929	0.109583
XM_021765323.2	2.17524	-4.48254	1.9466	-2.30275	0.0212929	0.109583
XM_021760353.2	2.17511	-4.48246	1.94666	-2.30264	0.0212989	0.109589
XM_021764176.2	50.4404	0.656067	0.285019	2.30184	0.0213444	0.109798
XM_021759564.2	20.2602	1.02259	0.444347	2.30134	0.0213724	0.109916
XM_021754775.2	5.16345	2.18225	0.948304	2.30121	0.0213795	0.109927
XM_043958771.1	5.07853	-2.25059	0.978274	-2.30057	0.0214159	0.110089
XM_021747305.2	19.8898	-1.03468	0.449797	-2.30032	0.0214301	0.110136
XM_021744537.2	18.584	-1.07017	0.465298	-2.29997	0.02145	0.110213
XM_043955836.1	3.30888	3.2694	1.42181	2.29947	0.0214783	0.110332
XM_043950856.1	2.29514	4.74183	2.06493	2.29636	0.0216551	0.111215
XM_021739871.2	14.1798	-1.23264	0.536948	-2.29563	0.0216968	0.111392
XM_043951518.1	8.6446	-1.62561	0.708147	-2.29558	0.0216997	0.111392
XM_021765190.2	55.5749	-0.643664	0.280446	-2.29514	0.0217248	0.111496
XM_021736298.2	30.6061	0.826726	0.36031	2.29448	0.0217628	0.111652
XM_021756700.2	4.65678	2.31958	1.011	2.29435	0.0217704	0.111652
XM_021768991.2	11.3958	1.41522	0.616828	2.29435	0.0217702	0.111652
XM_021764356.2	16.7468	1.11712	0.486931	2.2942	0.0217788	0.111669
XM_021750833.2	17.2512	1.11875	0.487729	2.2938	0.0218019	0.111723
XM_021757074.2	699.375	-0.227561	0.0992037	-2.29388	0.0217974	0.111723
XM_021759309.2	2.29183	4.73997	2.06654	2.29367	0.0218094	0.111723
XM_021772287.2	6.51237	1.87045	0.815466	2.29372	0.0218063	0.111723
XR_002487625.2	5.07732	-2.25086	0.981671	-2.29289	0.0218546	0.111929
XM_021749335.2	35.0991	-0.788135	0.343754	-2.29273	0.0218638	0.11195
XM_021743426.2	19.4221	1.03415	0.451113	2.29243	0.0218808	0.111959
XM_021772265.2	10.5774	1.58675	0.692163	2.29245	0.0218797	0.111959
XM_021774204.2	18.4264	1.08401	0.472854	2.29248	0.0218778	0.111959
XM_021778314.2	12.8719	-1.30811	0.570717	-2.29205	0.0219025	0.112044
XM_021763494.2	9.61609	-1.53417	0.66937	-2.29196	0.0219077	0.112045
XM_021761517.2	37.7716	0.740439	0.323098	2.29169	0.0219236	0.1121
XM_043961341.1	3.61517	-3.21094	1.40124	-2.29151	0.0219341	0.112128
XM_021760190.2	84.1183	0.557158	0.243189	2.29105	0.0219604	0.112237
XM_021741399.2	27.2696	0.871754	0.380581	2.29059	0.0219873	0.112349
XR_006348294.1	4.65594	2.31977	1.01279	2.29047	0.0219941	0.112357
XM_043954300.1	2.29252	4.74036	2.06992	2.29012	0.0220146	0.112436
XM_043959407.1	2.17644	-4.48324	1.95775	-2.29	0.0220214	0.112445
XM_021741351.2	6.20355	2.23131	0.974442	2.28983	0.0220309	0.112468
XM_021770954.2	6.68885	1.91931	0.838257	2.28965	0.0220419	0.112498
XM_021755494.2	13.5638	1.23659	0.540229	2.28901	0.0220789	0.112661
XM_021745066.2	2.17472	-4.48223	1.95846	-2.28865	0.0220998	0.11269
XM_021754701.2	17.2779	-1.11157	0.48568	-2.28869	0.0220973	0.11269
XM_021778669.2	2.17472	-4.48223	1.95846	-2.28865	0.0220998	0.11269
XM_021760382.2	13.6914	-1.24837	0.545522	-2.2884	0.0221145	0.112739
XM_021749990.2	2.17691	-4.48352	1.95979	-2.28776	0.0221516	0.112902
XM_021760531.2	11.5527	1.34452	0.587781	2.28745	0.0221698	0.112969
XM_021756438.2	15.9063	1.13627	0.496775	2.2873	0.0221785	0.112987
XM_021756988.2	2.17596	-4.48296	1.96018	-2.28701	0.0221951	0.113046
XM_021751846.2	27.0851	-0.883052	0.386149	-2.28682	0.0222064	0.113077
XM_021763270.2	8.15783	-1.6803	0.734833	-2.28664	0.022217	0.113105
XM_021762909.2	263.894	-0.396874	0.173569	-2.28655	0.0222223	0.113106
XM_043950242.1	2.17477	-4.48226	1.96068	-2.28607	0.0222501	0.113222
XM_021761570.2	83.1188	0.561706	0.245827	2.28496	0.022315	0.113526
XR_002489846.2	61.9419	0.606213	0.265364	2.28446	0.0223445	0.11365
XM_021742834.2	53.935	0.633833	0.277469	2.28434	0.0223515	0.113659
XM_021754842.2	12.3848	-1.32889	0.581786	-2.28415	0.0223627	0.11369
XM_021767119.2	15.9066	1.1364	0.497565	2.28393	0.0223758	0.113731
XM_043955542.1	23.3193	-0.955491	0.418372	-2.28383	0.0223816	0.113734
XM_021743752.2	179.398	0.459294	0.201235	2.28237	0.0224673	0.114144
XM_021766107.2	6.69019	1.91942	0.841039	2.2822	0.0224777	0.114168
XM_021769267.2	2.11452	4.62388	2.02614	2.28212	0.0224824	0.114168
XM_021747761.2	19.7524	1.01867	0.446628	2.28081	0.0225598	0.114535
XM_021740491.2	10.9246	-1.40292	0.615196	-2.28044	0.0225818	0.11462
XM_021769490.2	2.17748	-4.48385	1.96644	-2.28019	0.0225965	0.114669
XM_021738531.2	177.874	0.453579	0.198942	2.27995	0.0226106	0.114711
XM_021759691.1	96.8494	-0.537959	0.23596	-2.27987	0.0226151	0.114711
XM_021757696.2	187.194	-0.448195	0.196648	-2.27917	0.0226571	0.114897
XM_021747723.2	9.71876	1.54044	0.675907	2.27907	0.0226629	0.1149
XM_021767328.2	14.6637	-1.21873	0.534865	-2.27857	0.0226925	0.115024
XM_043954602.1	2.17481	-4.48229	1.96755	-2.2781	0.0227205	0.11514
XM_021739682.2	2.62382	3.88534	1.70588	2.27762	0.0227494	0.115154
XM_021742033.2	2.62387	3.88534	1.70586	2.27764	0.0227483	0.115154
XM_021763239.2	2.6243	3.88534	1.70573	2.27782	0.0227375	0.115154
XM_021764739.2	2.62416	3.88527	1.70576	2.27773	0.0227426	0.115154
XM_021775233.2	2.17463	-4.48218	1.96763	-2.27796	0.0227289	0.115154
XM_021778606.2	60.617	0.615853	0.270404	2.27753	0.0227545	0.115154
XM_021744425.2	35.2745	-0.768367	0.337459	-2.27692	0.0227912	0.115314
XM_021778417.2	6.00446	1.93692	0.85103	2.27597	0.0228476	0.115572
XM_021743705.2	57.7151	-0.620434	0.27262	-2.27582	0.0228571	0.115594
XR_002486193.2	10.2455	1.64151	0.721544	2.27499	0.0229063	0.115816
XM_021756843.2	88.0202	-0.544876	0.239549	-2.2746	0.0229302	0.115911
XM_021759093.2	29.1059	0.843894	0.371027	2.27448	0.0229373	0.11592
XM_021767991.2	2.62456	3.88567	1.70877	2.27396	0.0229684	0.11603
XM_021777600.2	52.4332	0.637625	0.280405	2.27394	0.0229694	0.11603
XM_021757648.2	4.14859	2.50376	1.10148	2.27309	0.0230209	0.116237
XM_021761669.2	18.5806	1.0464	0.460335	2.27313	0.0230184	0.116237
XM_021772827.1	69.769	0.579015	0.254737	2.27299	0.0230268	0.11624
XM_021773055.2	134.273	0.492005	0.216537	2.27215	0.0230775	0.11647
XM_021767902.2	10.4382	-1.43262	0.63057	-2.27195	0.0230896	0.116478
XR_006351703.1	6.05193	-1.96487	0.864824	-2.27199	0.023087	0.116478
XM_021748032.2	41.2656	0.703813	0.309896	2.27113	0.0231392	0.116677
XM_021769239.2	5.16302	2.1813	0.960452	2.27112	0.0231396	0.116677
XM_021746301.2	7.35134	1.72264	0.758628	2.27074	0.0231629	0.11673
XM_021753154.2	84.7437	-0.550378	0.242385	-2.27068	0.0231664	0.11673
XM_043950334.1	3.30864	3.27023	1.44025	2.27061	0.0231709	0.11673
XM_043959493.1	12.0535	-1.37722	0.606546	-2.2706	0.0231713	0.11673
XM_021741171.2	17.6098	-1.08464	0.47774	-2.27036	0.0231857	0.116776
XM_021736303.2	111.266	0.512808	0.225895	2.27011	0.0232006	0.116825
XM_021736545.2	9.94964	-1.46553	0.645679	-2.26975	0.023223	0.11687
XM_021738786.2	9.87141	1.45226	0.639808	2.26984	0.0232174	0.11687
XM_021766206.2	12.7169	-1.28349	0.565488	-2.26971	0.0232254	0.11687
XM_021742776.2	4.149	2.50388	1.10323	2.2696	0.0232318	0.116876
XM_021775134.2	8.19243	1.61106	0.710032	2.269	0.0232686	0.117035
XM_043951246.1	3.94862	-2.69244	1.18683	-2.26859	0.0232934	0.117133
XM_021743709.2	60.9901	-0.60856	0.268295	-2.26825	0.023314	0.117133
XM_021757612.2	12.7173	-1.28354	0.565873	-2.26824	0.0233146	0.117133
XM_021764939.2	4.58939	-2.46185	1.08528	-2.2684	0.0233048	0.117133
XR_002489812.2	3.94819	-2.6923	1.18684	-2.26846	0.0233014	0.117133
XM_043950241.1	3.30878	3.27029	1.44255	2.26702	0.023389	0.11748
XM_021767541.2	5.56516	-2.09139	0.922602	-2.26683	0.0234004	0.117511
XM_021773645.2	96.6169	0.533335	0.235287	2.26674	0.023406	0.117512
XM_021749715.2	44.0971	0.68075	0.300416	2.26602	0.0234499	0.117706
XM_043948847.1	2.11755	4.62571	2.04147	2.26588	0.023459	0.117706
XM_043957438.1	3.46173	-3.1394	1.38553	-2.26585	0.0234604	0.117706
XM_021753888.2	7.35412	1.72291	0.760427	2.26571	0.0234692	0.117723
XM_021763322.2	2.1779	-4.48411	1.97928	-2.26552	0.0234807	0.117754
XM_021775428.2	3.94772	-2.69214	1.18852	-2.26512	0.0235054	0.117851
XM_021754886.2	2.17533	-4.48259	1.98036	-2.26352	0.0236035	0.118316
XM_021737653.2	29.0539	-0.842099	0.372127	-2.26293	0.0236397	0.118471
XM_043951728.1	6.54007	-1.86209	0.822965	-2.26266	0.0236564	0.118528
XM_043951171.1	3.31028	3.26915	1.44528	2.26195	0.0237005	0.118722
XM_021744072.2	56.4124	-0.621998	0.274994	-2.26186	0.0237062	0.118724
XM_021768311.2	3.64033	2.76709	1.22356	2.26151	0.0237274	0.118803
XM_021760740.2	47.4025	-0.664417	0.293809	-2.26139	0.0237351	0.118815
XM_021775130.2	12.2315	-1.30329	0.576371	-2.2612	0.0237471	0.118848
XM_021739340.2	25.2911	-0.901962	0.398914	-2.26105	0.0237564	0.118868
XM_021746119.2	9.03227	1.52319	0.673885	2.26031	0.0238023	0.119049
XM_021760232.2	15.2426	1.18215	0.523006	2.26029	0.0238033	0.119049
XM_021765540.2	3.46142	-3.14031	1.38949	-2.26005	0.0238181	0.119096
XM_021770585.2	24.4725	-0.919261	0.406869	-2.25935	0.0238614	0.119285
XM_021761780.2	1164.96	-0.156717	0.0693933	-2.25839	0.0239211	0.119557
XM_043958491.1	3.64047	2.76714	1.22573	2.25755	0.0239738	0.119793
XM_021738871.2	5.56654	-2.09076	0.926245	-2.25725	0.0239927	0.119807
XM_021739889.2	3.63964	2.76685	1.22576	2.25726	0.023992	0.119807
XM_021763815.2	3.63964	2.76685	1.22576	2.25726	0.023992	0.119807
XM_021757790.2	7.19952	1.86012	0.824127	2.25708	0.0240028	0.11983
XM_021750609.2	38.552	-0.736313	0.326271	-2.25675	0.0240235	0.119907
XM_021756155.2	21.041	-0.987955	0.437825	-2.2565	0.0240391	0.119957
XM_043950270.1	3.81656	2.84561	1.26145	2.25584	0.024081	0.120112
XM_043951457.1	3.81642	2.84576	1.26147	2.25591	0.0240763	0.120112
XM_021777763.2	7.02706	-1.77727	0.788084	-2.25518	0.024122	0.12029
XM_021746834.2	14.0228	-1.21024	0.537002	-2.2537	0.0242149	0.120726
XM_021742581.2	31.1772	-0.818067	0.363005	-2.2536	0.0242214	0.120731
XM_021758562.2	29.8737	-0.829798	0.368336	-2.25283	0.0242698	0.120945
XM_021767237.2	208.153	0.432465	0.192044	2.2519	0.0243286	0.121211
XM_021779203.2	27.7492	-0.856063	0.380212	-2.25154	0.0243514	0.121297
XM_043949216.1	9.55863	1.63351	0.725609	2.25122	0.0243716	0.121371
XM_043959563.1	7.85731	1.68454	0.748375	2.25093	0.02439	0.121435
XM_021758764.2	33.1482	-0.786299	0.3495	-2.24978	0.0244627	0.121742
XM_021761918.2	29.053	-0.842154	0.374322	-2.24981	0.0244611	0.121742
XM_021768937.2	15.8173	-1.13976	0.506735	-2.24922	0.0244985	0.121893
XM_021741707.2	7.35146	1.7222	0.765805	2.24887	0.0245206	0.121976
XM_021736999.2	7.02599	-1.77738	0.790742	-2.24774	0.0245928	0.122308
XM_021760560.2	7.02683	-1.77731	0.790755	-2.24761	0.0246012	0.122322
XM_043961582.1	29.3874	-0.829812	0.369389	-2.24644	0.0246755	0.122664
XM_021745082.2	2.17666	-4.48338	1.99604	-2.24614	0.024695	0.122678
XM_021752415.2	2.17666	-4.48338	1.99604	-2.24614	0.024695	0.122678
XM_021766895.2	2.17666	-4.48338	1.99604	-2.24614	0.024695	0.122678
XM_021769073.2	11.0433	1.35213	0.602138	2.24556	0.0247325	0.122837
XM_021772873.2	17.4116	1.07826	0.480224	2.24533	0.0247471	0.122882
XM_043953653.1	26.0982	0.884644	0.394095	2.24475	0.0247843	0.123012
XR_002487307.2	9.03331	1.52293	0.678435	2.24478	0.0247826	0.123012
XM_021754572.2	42.0027	-0.693785	0.309145	-2.2442	0.0248193	0.123158
XM_021750104.2	8.00116	-1.6439	0.732839	-2.2432	0.0248841	0.123451
XM_021760214.2	16.6362	-1.10083	0.491023	-2.2419	0.0249676	0.123838
XM_021755199.2	4.43509	-2.40312	1.07196	-2.24181	0.0249739	0.123842
XM_043959292.1	6.69047	1.91841	0.855868	2.24148	0.0249947	0.123917
XM_021748463.2	9.46326	-1.50279	0.670585	-2.24102	0.0250248	0.124026
XM_021753174.2	122.42	0.494335	0.22059	2.24097	0.0250278	0.124026
XM_021751759.2	76.7547	0.555025	0.247715	2.24058	0.0250531	0.124123
XM_021737475.2	6.05304	-1.96436	0.876752	-2.24049	0.0250589	0.124125
XM_021778742.2	57.7609	0.611716	0.27305	2.24031	0.0250709	0.124156
XM_021777729.2	2.17434	-4.482	2.00073	-2.24018	0.0250789	0.124168
XM_021771066.2	38.2592	0.719819	0.321503	2.23892	0.0251614	0.124549
XM_021764315.2	4.43607	-2.40286	1.07331	-2.23874	0.0251728	0.124577
XM_021763078.2	26.4329	0.875241	0.391069	2.23808	0.0252161	0.124669
XM_021764136.2	2.33286	-4.58332	2.04762	-2.23836	0.0251973	0.124669
XM_021767681.2	2.33243	-4.58308	2.04782	-2.23803	0.0252194	0.124669
XM_021772663.2	2.33255	-4.58314	2.04777	-2.23811	0.0252136	0.124669
XM_043954992.1	2.33255	-4.58314	2.04777	-2.23811	0.0252136	0.124669
XM_021760598.2	2.33207	-4.58288	2.04799	-2.23774	0.025238	0.124733
XM_021740375.2	67.7231	-0.579007	0.25877	-2.23754	0.0252514	0.124771
XM_021761460.2	268.054	-0.385921	0.172509	-2.23711	0.0252791	0.12488
XM_021759571.2	2.62539	3.88608	1.73755	2.23653	0.0253174	0.125041
XM_021742330.2	4.14754	2.5045	1.12009	2.23599	0.0253527	0.125188
XM_021754589.2	9.95107	-1.46518	0.655316	-2.23583	0.0253626	0.125209
XM_021741350.2	2.32907	-4.5812	2.04941	-2.23537	0.0253931	0.125304
XM_021758149.2	2.32907	-4.5812	2.04941	-2.23537	0.0253931	0.125304
XM_021757620.2	2.332	-4.58284	2.05079	-2.23467	0.025439	0.125503
XM_021759280.2	2.17781	-4.48406	2.00715	-2.23404	0.0254804	0.125679
XM_021777776.2	10.204	1.40474	0.628982	2.23335	0.0255258	0.125875
XM_043949823.1	3.9487	-2.69179	1.20555	-2.23283	0.0255601	0.126016
XM_021749064.2	92.6196	-0.529093	0.236983	-2.23263	0.0255737	0.126055
XM_021765958.2	2.17544	-4.48265	2.00816	-2.23222	0.0256004	0.126159
XM_021754332.2	22.7611	0.947516	0.424511	2.23202	0.0256137	0.126196
XM_021736416.2	37.9053	-0.726005	0.325364	-2.23136	0.0256571	0.126354
XM_021754663.2	2.17438	-4.48203	2.00861	-2.2314	0.0256543	0.126354
XM_021760292.2	13.0482	-1.24107	0.556229	-2.23122	0.0256665	0.126372
XM_021770931.2	9.36406	1.46742	0.65784	2.23067	0.0257028	0.126522
XM_021776073.2	23.756	0.913745	0.409663	2.23048	0.0257154	0.126556
XM_021760690.2	8.52403	1.54464	0.692684	2.22993	0.0257522	0.1267
XM_021765547.2	7.68437	1.64157	0.736172	2.22987	0.025756	0.1267
XM_021736929.2	15.7295	1.11289	0.499138	2.22962	0.0257729	0.126755
XM_021742878.2	33.9239	0.761142	0.341615	2.22807	0.025876	0.12722
XM_043958913.1	2.33158	-4.5826	2.0568	-2.22802	0.0258789	0.12722
XM_021736229.2	65.5946	-0.581721	0.261154	-2.2275	0.0259136	0.127362
XM_021744297.2	11.081	-1.43065	0.642347	-2.22723	0.0259322	0.127381
XM_021759243.2	18.0732	1.04279	0.46818	2.22734	0.0259248	0.127381
XM_021778817.2	6.33582	1.81947	0.816937	2.22719	0.0259348	0.127381
XM_021758402.2	21.0804	0.962328	0.432135	2.22691	0.0259531	0.127443
XM_021742054.2	227.466	-0.409783	0.184057	-2.22639	0.0259883	0.127588
XM_021737581.2	52.4918	-0.626995	0.281635	-2.22627	0.025996	0.127597
XM_021777425.2	4.32411	2.57489	1.15666	2.22614	0.0260045	0.127611
XM_043953665.1	4.3237	2.57476	1.15667	2.22602	0.026013	0.127624
XM_021751507.2	7.19952	1.85929	0.835317	2.22586	0.0260239	0.127632
XM_021760106.2	25.9216	0.869436	0.390619	2.22579	0.0260284	0.127632
XR_006350814.1	25.2571	0.888243	0.399078	2.22574	0.0260318	0.127632
XM_021755115.2	4.98786	2.12062	0.953219	2.22469	0.0261018	0.127914
XM_021762707.2	7.68251	1.6415	0.73784	2.22473	0.0260991	0.127914
XM_021767076.2	8.52546	1.54484	0.694429	2.22462	0.0261066	0.127914
XM_043957949.1	233.57	0.411288	0.184928	2.22404	0.0261457	0.128077
XM_021766535.2	7.6834	1.6414	0.738108	2.22379	0.0261625	0.128131
XM_021756569.2	4.92254	-2.19658	0.987959	-2.22335	0.0261919	0.128218
XM_021774863.2	4.92258	-2.19659	0.987959	-2.22337	0.0261912	0.128218
XM_021748345.2	22.1913	-0.946103	0.42556	-2.22319	0.0262027	0.128219
XM_043960220.1	4.92225	-2.19638	0.987946	-2.22318	0.0262036	0.128219
XM_021759422.2	18.6027	1.10484	0.496983	2.22309	0.0262098	0.128221
XM_021753108.2	15.9695	-1.16063	0.522226	-2.22248	0.0262512	0.128395
XM_021759321.2	107.752	0.510176	0.229595	2.22207	0.0262784	0.128471
XM_021760525.2	3.64028	2.76714	1.24527	2.22211	0.0262756	0.128471
XM_021761648.2	21.9215	0.954494	0.429703	2.22129	0.0263315	0.128703
XM_021744696.2	309.071	0.359606	0.161963	2.2203	0.0263982	0.128972
XM_021758396.2	14.3549	-1.17406	0.528774	-2.22034	0.0263954	0.128972
XM_021736838.2	300.436	0.364693	0.164346	2.21906	0.0264825	0.129355
XM_021767945.2	14.3548	-1.17409	0.529242	-2.21843	0.0265255	0.129537
XM_021747932.2	3.63999	2.76765	1.24768	2.21824	0.0265387	0.129544
XM_021772403.2	20.0673	-0.996059	0.449029	-2.21825	0.0265378	0.129544
XM_021741797.2	14.3562	-1.17387	0.529288	-2.21782	0.0265669	0.129653
XM_021752645.2	5.49574	2.01854	0.910669	2.21655	0.0266538	0.130025
XM_021766611.2	34.5913	0.749721	0.338239	2.21654	0.0266547	0.130025
XM_021758351.2	96.9173	0.521866	0.235473	2.21624	0.0266748	0.130043
XM_021770750.2	259.11	0.388472	0.175285	2.21623	0.026676	0.130043
XM_043951048.1	7.22076	2.05509	0.92729	2.21623	0.0266757	0.130043
XM_021746705.2	5.41017	-2.04034	0.920763	-2.21592	0.0266969	0.130116
XM_021760874.2	14.5563	1.15689	0.522142	2.21566	0.0267149	0.130175
XR_006350169.1	55.1434	2.81952	1.27269	2.21541	0.0267323	0.130231
XM_021755026.2	8.52426	1.54463	0.697348	2.215	0.0267598	0.130336
XM_021743013.2	6.3359	1.8198	0.821647	2.21483	0.0267721	0.130368
XM_021736415.2	13.0484	-1.24109	0.560559	-2.21403	0.026827	0.130578
XM_021746183.2	6.51066	1.87015	0.844681	2.21403	0.026827	0.130578
XM_021741489.2	6.0055	1.9374	0.875094	2.21394	0.026833	0.130578
XM_021756685.2	6.02394	2.18259	0.986045	2.21348	0.0268644	0.130702
XM_043954554.1	36.7548	0.728834	0.329345	2.21298	0.0268991	0.130843
XM_021768443.2	15.7297	1.11292	0.502929	2.21288	0.026906	0.130847
XM_021765635.1	7.68394	1.64173	0.741966	2.21267	0.0269204	0.130888
XM_021771019.2	13.3855	1.20929	0.54662	2.2123	0.0269458	0.130983
XM_021776903.2	18.2735	-1.03413	0.467643	-2.21136	0.0270111	0.131272
XM_021776412.2	3.64073	2.76784	1.25176	2.21117	0.0270243	0.131307
XR_002486715.2	3.64027	2.76775	1.25179	2.21104	0.027033	0.131321
XM_021740788.2	19.576	0.999149	0.452026	2.21038	0.0270789	0.131515
XM_021753075.2	19.9096	0.984813	0.445864	2.20877	0.0271903	0.132027
XM_021766673.1	989.914	0.171952	0.0778575	2.20855	0.0272061	0.132075
XM_021754149.2	6.33669	1.81962	0.823943	2.20844	0.0272139	0.132077
XM_021761788.2	24.75	0.882452	0.399594	2.20837	0.0272185	0.132077
XM_021757402.2	9.79486	-1.43459	0.649688	-2.20813	0.0272354	0.132102
XM_021764683.2	3.63987	2.76699	1.25306	2.20819	0.0272309	0.132102
XM_021739237.2	60.7454	0.590211	0.267322	2.20787	0.0272534	0.13216
XM_021761270.2	7.68334	1.64164	0.743593	2.20772	0.0272638	0.132182
XM_021758932.2	46.2726	-0.653215	0.295917	-2.20743	0.0272842	0.132252
XM_021736108.2	3.48198	3.35155	1.51894	2.20651	0.0273485	0.132534
XM_021759183.2	47.4141	0.644951	0.29242	2.20557	0.0274145	0.132825
XM_021750387.2	10.2815	-1.40302	0.636407	-2.2046	0.0274824	0.133097
XM_043962131.1	13.5643	1.23657	0.560905	2.20459	0.0274826	0.133097
XM_021763297.2	7.52937	1.76692	0.801508	2.20449	0.0274899	0.133103
XM_021776684.2	3.13268	3.18199	1.4437	2.20406	0.0275203	0.133221
XM_021775487.2	3.13199	3.18171	1.44377	2.20375	0.0275422	0.133298
XM_021740630.2	166.857	0.45413	0.206111	2.20332	0.0275719	0.133412
XM_021760533.2	70.0812	0.563174	0.255647	2.20293	0.0275993	0.133516
XM_021776784.2	2.66312	-3.71373	1.68604	-2.20264	0.0276203	0.133588
XM_021738879.2	2.66257	-3.71373	1.68621	-2.20242	0.0276357	0.133634
XR_002488654.2	7.17523	1.67691	0.761495	2.20212	0.0276566	0.133706
XM_021766575.2	43.4122	0.665675	0.30237	2.20153	0.0276988	0.133881
XM_021765335.2	65.9201	0.579888	0.263415	2.20142	0.0277062	0.133887
XM_021744788.2	11.3777	1.31352	0.596753	2.2011	0.0277286	0.13394
XM_043953434.1	2.33018	-4.58181	2.0816	-2.2011	0.0277292	0.13394
XM_021764120.2	70.7719	0.573438	0.260566	2.20074	0.0277545	0.133975
XM_021770472.2	72.9081	0.554762	0.252066	2.20086	0.0277457	0.133975
XM_043954812.1	10.5357	1.36037	0.618129	2.20079	0.0277507	0.133975
XM_021768774.2	16.9691	-1.07322	0.487695	-2.20059	0.0277654	0.133998
XM_021756954.2	239.457	-0.401924	0.182689	-2.20004	0.027804	0.134155
XM_021774626.2	30.9209	0.786704	0.357789	2.1988	0.0278925	0.134553
XM_021775850.2	67.5797	0.570135	0.259311	2.19865	0.0279027	0.134573
XM_021766690.2	24.5916	0.908348	0.413235	2.19814	0.0279394	0.134662
XM_021767511.2	82.7501	0.539661	0.245493	2.19828	0.0279292	0.134662
XM_021777081.2	52.3384	-0.619966	0.282035	-2.19819	0.0279357	0.134662
XM_021764856.2	5.41031	-2.04026	0.928306	-2.19784	0.0279608	0.134735
XM_021755690.2	4.48091	2.25255	1.02524	2.19709	0.028014	0.134933
XM_043951303.1	101.475	0.549939	0.250301	2.19711	0.0280124	0.134933
XM_043953932.1	8.01652	1.5691	0.714406	2.19636	0.0280659	0.135124
XR_006351996.1	3.13309	3.18215	1.44879	2.19642	0.0280619	0.135124
XM_021762872.2	471.596	0.278806	0.126959	2.19603	0.0280897	0.13521
XM_021749483.2	35.2958	-0.738864	0.336494	-2.19577	0.0281081	0.135269
XR_002489205.2	3.13139	3.18155	1.449	2.19569	0.0281142	0.135269
XM_021754984.2	35.2954	-0.738745	0.336605	-2.1947	0.0281855	0.135583
XM_021756481.2	16.7427	1.11705	0.50903	2.19446	0.0282022	0.135607
XM_021763037.2	16.4811	-1.08083	0.492526	-2.19445	0.0282029	0.135607
XM_021771650.2	11.7071	1.2772	0.582237	2.1936	0.0282641	0.135872
XM_021768115.2	16.393	1.07203	0.488762	2.19337	0.0282809	0.135924
XM_021745279.2	5.82825	1.88281	0.858466	2.19323	0.028291	0.135943
XM_021764426.2	186.455	0.430521	0.196365	2.19246	0.0283464	0.13618
XM_021777720.1	69.2361	0.560629	0.25573	2.19226	0.0283604	0.136217
XM_021760335.2	66.407	0.569664	0.259887	2.19197	0.0283818	0.136291
XM_021771554.2	69.5336	-0.565749	0.258139	-2.19164	0.0284055	0.136375
XM_021747176.2	14.0508	1.15609	0.52759	2.19127	0.028432	0.136472
XM_021775112.2	29.5628	-0.806035	0.367862	-2.19113	0.0284423	0.136492
XM_021774060.2	69.2354	0.560636	0.255973	2.19022	0.0285085	0.136781
XM_043959540.1	5.82854	1.88257	0.859689	2.18982	0.0285373	0.136889
XM_021742121.2	431.77	-0.293911	0.134225	-2.18969	0.0285467	0.136904
XM_021748321.2	6.87177	-1.73548	0.792668	-2.18941	0.0285668	0.136971
XM_021763591.2	218.398	0.411639	0.188022	2.18932	0.0285739	0.136975
XR_006351141.1	15.7271	1.11275	0.508486	2.18835	0.0286438	0.137281
XM_021756415.2	3.63889	2.76728	1.26479	2.18793	0.0286748	0.13737
XM_021760169.2	181.641	0.434522	0.198596	2.18797	0.0286719	0.13737
XM_021770968.2	9.36441	1.46762	0.671005	2.1872	0.0287277	0.137594
XM_021769072.2	6.38521	-1.81782	0.831228	-2.1869	0.0287496	0.137669
XM_021763384.2	3.13345	3.18317	1.45611	2.18608	0.0288101	0.137929
XM_021736154.2	86.0647	0.525535	0.240425	2.18586	0.0288257	0.137974
XM_021744673.2	3.7929	-2.62522	1.20126	-2.18539	0.0288605	0.138081
XM_021774077.2	3.7929	-2.62522	1.20126	-2.18539	0.0288605	0.138081
XM_021748141.2	41.5763	0.675457	0.309285	2.18393	0.0289671	0.138561
XM_021736457.2	1.93942	4.49909	2.06491	2.17883	0.029344	0.138659
XM_021738164.2	1.93956	4.49918	2.06485	2.17894	0.0293363	0.138659
XM_021738843.2	8.81912	-1.50983	0.691605	-2.18308	0.0290296	0.138659
XM_021740011.2	1.94012	4.49954	2.06462	2.17935	0.0293056	0.138659
XM_021740737.2	1.93956	4.49918	2.06485	2.17894	0.0293363	0.138659
XM_021741055.2	1.93956	4.49918	2.06485	2.17894	0.0293363	0.138659
XM_021742245.2	12.8804	1.2108	0.554966	2.18176	0.0291274	0.138659
XM_021743566.2	47.7558	-0.636835	0.29195	-2.18132	0.0291598	0.138659
XM_021746565.2	1.93942	4.49909	2.06491	2.17883	0.029344	0.138659
XM_021747446.2	3.79242	-2.62506	1.20296	-2.18217	0.0290973	0.138659
XM_021748732.2	1.94012	4.49954	2.06462	2.17935	0.0293056	0.138659
XM_021748949.2	14.687	-1.13963	0.52292	-2.17936	0.0293046	0.138659
XM_021749112.2	17.4547	-1.06621	0.488319	-2.18344	0.0290036	0.138659
XM_021749848.2	1.93942	4.49909	2.06491	2.17883	0.029344	0.138659
XM_021750362.2	14.6876	-1.13969	0.522591	-2.18084	0.0291954	0.138659
XM_021750424.2	3.79294	-2.62524	1.20295	-2.18234	0.0290847	0.138659
XM_021751685.2	1.93942	4.49909	2.06491	2.17883	0.029344	0.138659
XM_021756346.2	232.501	0.399651	0.183343	2.1798	0.0292726	0.138659
XM_021756667.2	15.9935	-1.08925	0.499325	-2.18144	0.0291512	0.138659
XM_021758138.2	1.94012	4.49954	2.06462	2.17935	0.0293056	0.138659
XM_021758969.2	2.66226	-3.71332	1.70316	-2.18025	0.029239	0.138659
XM_021761509.2	6.87181	-1.73549	0.79538	-2.18196	0.0291125	0.138659
XM_021761542.2	1.93956	4.49918	2.06485	2.17894	0.0293363	0.138659
XM_021764710.2	1.93956	4.49918	2.06485	2.17894	0.0293363	0.138659
XM_021765597.2	1.93956	4.49918	2.06485	2.17894	0.0293363	0.138659
XM_021766287.2	1.93956	4.49918	2.06485	2.17894	0.0293363	0.138659
XM_021767870.2	1.93942	4.49909	2.06491	2.17883	0.029344	0.138659
XM_021768019.2	143.458	-0.46344	0.212308	-2.18287	0.0290456	0.138659
XM_021769216.2	1.94012	4.49954	2.06462	2.17935	0.0293056	0.138659
XM_021769639.2	15.1746	-1.12916	0.517832	-2.18054	0.0292172	0.138659
XM_021769685.2	1.93956	4.49918	2.06485	2.17894	0.0293363	0.138659
XM_021771404.2	1.94012	4.49954	2.06462	2.17935	0.0293056	0.138659
XM_021771808.2	1.94012	4.49954	2.06462	2.17935	0.0293056	0.138659
XM_021772350.2	69.5709	0.558711	0.255901	2.18331	0.0290132	0.138659
XM_021774652.2	3.79337	-2.62538	1.20294	-2.18248	0.0290744	0.138659
XM_021776998.2	1.93956	4.49918	2.06485	2.17894	0.0293363	0.138659
XM_043948666.1	1.94012	4.49954	2.06462	2.17935	0.0293056	0.138659
XM_043948878.1	1.93956	4.49918	2.06485	2.17894	0.0293363	0.138659
XM_043949550.1	1.94012	4.49954	2.06462	2.17935	0.0293056	0.138659
XM_043950221.1	3.1336	3.18243	1.45976	2.18011	0.0292495	0.138659
XM_043950223.1	1.93942	4.49909	2.06491	2.17883	0.029344	0.138659
XM_043950373.1	1.93942	4.49909	2.06491	2.17883	0.029344	0.138659
XM_043950894.1	1.93942	4.49909	2.06491	2.17883	0.029344	0.138659
XM_043952181.1	1.93942	4.49909	2.06491	2.17883	0.029344	0.138659
XM_043952548.1	1.93942	4.49909	2.06491	2.17883	0.029344	0.138659
XM_043955910.1	1.93942	4.49909	2.06491	2.17883	0.029344	0.138659
XM_043956429.1	1.94012	4.49954	2.06462	2.17935	0.0293056	0.138659
XM_043956508.1	1.93956	4.49918	2.06485	2.17894	0.0293363	0.138659
XM_043957306.1	5.1653	2.18099	0.999007	2.18316	0.0290241	0.138659
XM_043957702.1	1.93956	4.49918	2.06485	2.17894	0.0293363	0.138659
XM_043958300.1	1.93956	4.49918	2.06485	2.17894	0.0293363	0.138659
XM_043958372.1	1.94012	4.49954	2.06462	2.17935	0.0293056	0.138659
XM_043959507.1	1.94012	4.49954	2.06462	2.17935	0.0293056	0.138659
XR_006348236.1	1.93942	4.49909	2.06491	2.17883	0.029344	0.138659
XR_006350244.1	1.93956	4.49918	2.06485	2.17894	0.0293363	0.138659
XR_006350913.1	1.93942	4.49909	2.06491	2.17883	0.029344	0.138659
XR_006351935.1	1.93956	4.49918	2.06485	2.17894	0.0293363	0.138659
XM_021754938.2	3.30643	-3.06543	1.40721	-2.17837	0.0293788	0.138734
XM_021775527.2	3.30588	-3.06607	1.4074	-2.17853	0.0293664	0.138734
XM_021778139.2	3.30531	-3.06607	1.40748	-2.17841	0.0293758	0.138734
XM_043955776.1	19.9101	-0.979499	0.449757	-2.17784	0.0294179	0.138889
XM_021755357.2	5.82806	1.88281	0.864694	2.17742	0.029449	0.138947
XM_021755970.2	112.05	0.488594	0.224389	2.17744	0.0294476	0.138947
XM_021777621.2	11.5886	-1.29787	0.59605	-2.17745	0.0294474	0.138947
XM_021736849.2	2.02033	-4.37592	2.01436	-2.17236	0.0298287	0.138992
XM_021737859.2	1.93887	4.49873	2.07017	2.17312	0.0297712	0.138992
XM_021739115.2	2.02037	-4.37594	2.01434	-2.17239	0.0298261	0.138992
XM_021740585.2	2.02033	-4.37592	2.01436	-2.17236	0.0298287	0.138992
XM_021742695.2	2.02037	-4.37594	2.01434	-2.17239	0.0298261	0.138992
XM_021742972.2	1.93887	4.49873	2.07017	2.17312	0.0297712	0.138992
XM_021745595.2	20.9033	0.944047	0.433634	2.17706	0.0294762	0.138992
XM_021746223.2	14.6874	-1.13967	0.52356	-2.17677	0.0294975	0.138992
XM_021749865.2	2.02037	-4.37594	2.01434	-2.17239	0.0298261	0.138992
XM_021751823.2	2.0208	-4.37622	2.01417	-2.17272	0.0298015	0.138992
XM_021752579.2	2.0208	-4.37622	2.01417	-2.17272	0.0298015	0.138992
XM_021754553.2	2.0208	-4.37622	2.01417	-2.17272	0.0298015	0.138992
XM_021755298.2	53.8198	-0.606357	0.279006	-2.17327	0.0297598	0.138992
XM_021756014.2	2.0208	-4.37622	2.01417	-2.17272	0.0298015	0.138992
XM_021756473.2	1.93998	4.49945	2.06972	2.17394	0.0297094	0.138992
XM_021757120.2	2.02033	-4.37592	2.01436	-2.17236	0.0298287	0.138992
XM_021757763.2	2.0208	-4.37622	2.01417	-2.17272	0.0298015	0.138992
XM_021758786.2	2.0208	-4.37622	2.01417	-2.17272	0.0298015	0.138992
XM_021760069.1	2.0208	-4.37622	2.01417	-2.17272	0.0298015	0.138992
XM_021760536.2	1.93887	4.49873	2.07017	2.17312	0.0297712	0.138992
XM_021761267.2	2.02033	-4.37592	2.01436	-2.17236	0.0298287	0.138992
XM_021763525.2	9.69497	1.41684	0.651579	2.17447	0.0296697	0.138992
XM_021765554.2	2.02033	-4.37592	2.01436	-2.17236	0.0298287	0.138992
XM_021765998.2	2.02037	-4.37594	2.01434	-2.17239	0.0298261	0.138992
XM_021766006.2	2.02033	-4.37592	2.01436	-2.17236	0.0298287	0.138992
XM_021766232.2	2.02033	-4.37592	2.01436	-2.17236	0.0298287	0.138992
XM_021767366.2	2.0208	-4.37622	2.01417	-2.17272	0.0298015	0.138992
XM_021767982.2	2.02033	-4.37592	2.01436	-2.17236	0.0298287	0.138992
XM_021768994.2	2.0208	-4.37622	2.01417	-2.17272	0.0298015	0.138992
XM_021769621.2	3.30493	-3.06571	1.41129	-2.17228	0.0298347	0.138992
XM_021770020.2	2.0208	-4.37622	2.01417	-2.17272	0.0298015	0.138992
XM_021770689.2	2.0208	-4.37622	2.01417	-2.17272	0.0298015	0.138992
XM_021771091.2	1.93998	4.49945	2.06972	2.17394	0.0297094	0.138992
XM_021773358.2	2.02033	-4.37592	2.01436	-2.17236	0.0298287	0.138992
XM_021773492.2	2.02033	-4.37592	2.01436	-2.17236	0.0298287	0.138992
XM_021774033.2	2.02037	-4.37594	2.01434	-2.17239	0.0298261	0.138992
XM_021774434.2	40.0516	-0.687847	0.316631	-2.17239	0.0298263	0.138992
XM_021774623.2	2.02033	-4.37592	2.01436	-2.17236	0.0298287	0.138992
XM_021776972.2	2.0208	-4.37622	2.01417	-2.17272	0.0298015	0.138992
XM_021777320.2	2.0208	-4.37622	2.01417	-2.17272	0.0298015	0.138992
XM_021777918.2	2.0208	-4.37622	2.01417	-2.17272	0.0298015	0.138992
XM_021778019.2	2.02033	-4.37592	2.01436	-2.17236	0.0298287	0.138992
XM_021778796.2	2.0208	-4.37622	2.01417	-2.17272	0.0298015	0.138992
XM_043948891.1	2.02037	-4.37594	2.01434	-2.17239	0.0298261	0.138992
XM_043950125.1	2.02037	-4.37594	2.01434	-2.17239	0.0298261	0.138992
XM_043950173.1	2.02033	-4.37592	2.01436	-2.17236	0.0298287	0.138992
XM_043951142.1	2.0208	-4.37622	2.01417	-2.17272	0.0298015	0.138992
XM_043951594.1	2.02033	-4.37592	2.01436	-2.17236	0.0298287	0.138992
XM_043952554.1	2.02037	-4.37594	2.01434	-2.17239	0.0298261	0.138992
XM_043956091.1	8.01741	1.569	0.721799	2.17374	0.0297247	0.138992
XM_043957337.1	1.93887	4.49873	2.07017	2.17312	0.0297712	0.138992
XM_043959275.1	2.02037	-4.37594	2.01434	-2.17239	0.0298261	0.138992
XM_043959475.1	3.79376	-2.62552	1.20811	-2.17324	0.0297626	0.138992
XM_043959594.1	1.93998	4.49945	2.06972	2.17394	0.0297094	0.138992
XM_043959608.1	2.02033	-4.37592	2.01436	-2.17236	0.0298287	0.138992
XM_043960318.1	2.0208	-4.37622	2.01417	-2.17272	0.0298015	0.138992
XR_002486572.2	2.0208	-4.37622	2.01417	-2.17272	0.0298015	0.138992
XR_002488002.2	2.02037	-4.37594	2.01434	-2.17239	0.0298261	0.138992
XR_006351297.1	2.02033	-4.37592	2.01436	-2.17236	0.0298287	0.138992
XR_006351966.1	3.792	-2.62492	1.20681	-2.17508	0.0296242	0.138992
XM_043953636.1	130.866	0.470181	0.216557	2.17117	0.0299183	0.139353
XM_021763972.2	14.3814	1.1314	0.521405	2.1699	0.0300143	0.139764
XM_021769190.2	59.7325	0.580656	0.267603	2.16984	0.0300191	0.139764
XM_021763177.2	168.315	0.443053	0.204221	2.16948	0.0300465	0.139862
XM_021755917.2	35.2909	-0.738712	0.340587	-2.16894	0.0300872	0.140022
XM_021736068.2	2.02076	-4.37619	2.01928	-2.1672	0.0302196	0.140192
XM_021738114.2	6.00415	1.93655	0.893223	2.16805	0.0301552	0.140192
XM_021740270.2	2.0199	-4.37564	2.01964	-2.16655	0.0302693	0.140192
XM_021741139.2	2.02076	-4.37619	2.01928	-2.1672	0.0302196	0.140192
XM_021746750.2	2.0199	-4.37564	2.01964	-2.16655	0.0302693	0.140192
XM_021747775.2	2.02085	-4.37624	2.01924	-2.16727	0.0302144	0.140192
XM_021751787.2	2.0199	-4.37564	2.01964	-2.16655	0.0302693	0.140192
XM_021753555.2	52.5653	0.607853	0.280372	2.16803	0.0301567	0.140192
XM_021753661.2	2.02076	-4.37619	2.01928	-2.1672	0.0302196	0.140192
XM_021753669.2	2.02076	-4.37619	2.01928	-2.1672	0.0302196	0.140192
XM_021755960.2	2.02085	-4.37624	2.01924	-2.16727	0.0302144	0.140192
XM_021765174.2	2.0199	-4.37564	2.01964	-2.16655	0.0302693	0.140192
XM_021766013.2	2.0199	-4.37564	2.01964	-2.16655	0.0302693	0.140192
XM_021770302.2	13.2098	1.18213	0.545326	2.16775	0.0301776	0.140192
XM_021771390.2	2.02076	-4.37619	2.01928	-2.1672	0.0302196	0.140192
XM_021775310.2	2.0199	-4.37564	2.01964	-2.16655	0.0302693	0.140192
XM_021776001.2	2.0199	-4.37564	2.01964	-2.16655	0.0302693	0.140192
XM_021778207.2	2.0199	-4.37564	2.01964	-2.16655	0.0302693	0.140192
XM_021778852.2	2.0199	-4.37564	2.01964	-2.16655	0.0302693	0.140192
XM_043950261.1	2.0199	-4.37564	2.01964	-2.16655	0.0302693	0.140192
XM_043951560.1	2.0199	-4.37564	2.01964	-2.16655	0.0302693	0.140192
XM_043953277.1	2.02085	-4.37624	2.01924	-2.16727	0.0302144	0.140192
XR_006351154.1	2.0199	-4.37564	2.01964	-2.16655	0.0302693	0.140192
XM_021738274.2	28.2439	0.810191	0.374032	2.1661	0.0303033	0.14032
XM_021736216.2	2.02042	-4.37597	2.02267	-2.16347	0.0305052	0.140483
XM_021737959.2	2.02042	-4.37597	2.02267	-2.16347	0.0305052	0.140483
XM_021739158.2	2.02123	-4.37649	2.02233	-2.16408	0.0304578	0.140483
XM_021741120.2	2.02028	-4.37589	2.02272	-2.16337	0.0305131	0.140483
XM_021741696.2	2.02028	-4.37589	2.02272	-2.16337	0.0305131	0.140483
XM_021742052.2	2.02028	-4.37589	2.02272	-2.16337	0.0305131	0.140483
XM_021744447.2	12.8946	-1.21637	0.562031	-2.16424	0.0304461	0.140483
XM_021748833.2	2.02128	-4.37652	2.02231	-2.16412	0.0304552	0.140483
XM_021750648.2	2.01986	-4.37561	2.0229	-2.16304	0.0305381	0.140483
XM_021751581.2	25.3125	-0.859767	0.397502	-2.16293	0.0305468	0.140483
XM_021751826.2	9.46186	-1.50309	0.694441	-2.16446	0.0304294	0.140483
XM_021757301.2	2.02042	-4.37597	2.02267	-2.16347	0.0305052	0.140483
XM_021757792.2	2.02042	-4.37597	2.02267	-2.16347	0.0305052	0.140483
XM_021758730.2	66.7466	0.567734	0.262326	2.16423	0.0304465	0.140483
XM_021759534.2	2.01986	-4.37561	2.0229	-2.16304	0.0305381	0.140483
XM_021760417.2	2.01995	-4.37567	2.02286	-2.16311	0.0305328	0.140483
XM_021763459.2	12.407	-1.2329	0.570016	-2.16292	0.0305475	0.140483
XM_021766938.2	2.02042	-4.37597	2.02267	-2.16347	0.0305052	0.140483
XM_021767747.2	5.49635	2.01829	0.93234	2.16476	0.0304059	0.140483
XM_021769196.2	2.02123	-4.37649	2.02233	-2.16408	0.0304578	0.140483
XM_021770409.2	2.02028	-4.37589	2.02272	-2.16337	0.0305131	0.140483
XM_021776301.2	2.01995	-4.37567	2.02286	-2.16311	0.0305328	0.140483
XM_043950938.1	1.94067	4.4999	2.07841	2.16507	0.0303823	0.140483
XM_043951965.1	6.05402	-1.96415	0.90738	-2.16464	0.0304154	0.140483
XM_043952780.1	1.93873	4.49863	2.0792	2.16364	0.0304923	0.140483
XM_043956066.1	2.02128	-4.37652	2.02231	-2.16412	0.0304552	0.140483
XM_043958240.1	2.02128	-4.37652	2.02231	-2.16412	0.0304552	0.140483
XM_043958364.1	1.94067	4.4999	2.07841	2.16507	0.0303823	0.140483
XM_043958645.1	2.02128	-4.37652	2.02231	-2.16412	0.0304552	0.140483
XM_043959177.1	1.93901	4.49882	2.07909	2.16384	0.0304764	0.140483
XM_043960596.1	2.01995	-4.37567	2.02286	-2.16311	0.0305328	0.140483
XR_002486551.2	2.02123	-4.37649	2.02233	-2.16408	0.0304578	0.140483
XR_006348456.1	1.93873	4.49863	2.0792	2.16364	0.0304923	0.140483
XM_021775923.2	15.5534	1.08897	0.503534	2.16265	0.0305683	0.140549
XM_021736268.2	5.3206	1.95998	0.906815	2.16138	0.0306657	0.140968
XM_021755937.2	244.933	0.386564	0.178949	2.16019	0.0307576	0.141361
XM_021746617.2	3.13457	3.18283	1.47355	2.15997	0.0307751	0.141412
XM_021739872.2	25.3112	-0.859606	0.398054	-2.15952	0.0308098	0.141542
XM_021774684.2	260.037	0.376536	0.174374	2.15936	0.0308223	0.141571
XM_021755897.2	4.27979	-2.34177	1.08455	-2.15922	0.0308333	0.141592
XM_021777086.2	4.28006	-2.34114	1.08448	-2.15877	0.0308677	0.141691
XR_006350685.1	24.0847	0.902774	0.418186	2.15878	0.0308669	0.141691
XM_043959573.1	17.0566	1.03464	0.479338	2.15847	0.0308911	0.141769
XM_021765239.2	4.98839	2.1204	0.982696	2.15773	0.0309485	0.142003
XM_021755902.2	48.5643	0.623295	0.288934	2.15722	0.0309882	0.14213
XM_021760999.2	8.48903	-1.59036	0.73723	-2.15721	0.030989	0.14213
XM_021758439.2	6.87056	-1.73482	0.804438	-2.15656	0.0310398	0.142334
XR_006349664.1	65.2887	-0.570184	0.264449	-2.15612	0.0310746	0.142464
XM_021759984.2	18.9378	-0.987832	0.458196	-2.15592	0.0310903	0.142506
XM_021750932.2	3.63994	2.76753	1.28397	2.15545	0.0311265	0.142584
XM_043950089.1	3.63981	2.76769	1.284	2.15553	0.0311205	0.142584
XM_043954357.1	3.63981	2.76769	1.284	2.15553	0.0311205	0.142584
XM_043960446.1	1.93818	4.49827	2.08753	2.15483	0.0311748	0.142776
XM_021738161.2	52.2339	0.610745	0.283531	2.15407	0.0312348	0.143021
XR_002489816.2	16.813	-1.05356	0.489149	-2.15387	0.0312506	0.143064
XM_021758613.2	12.4072	-1.23313	0.572546	-2.15377	0.0312582	0.143069
XM_021756692.2	15.8852	1.06845	0.496237	2.15311	0.0313099	0.143276
XM_021772079.2	8.36585	1.65221	0.767471	2.1528	0.0313345	0.143359
XM_021771936.2	62.5604	0.570239	0.264943	2.15231	0.0313732	0.143506
XM_021755469.2	2.01999	-4.3757	2.03332	-2.152	0.0313972	0.143557
XM_021771338.1	2.01999	-4.3757	2.03332	-2.152	0.0313972	0.143557
XM_021754770.2	2.01981	-4.37558	2.03339	-2.15187	0.0314079	0.143576
XM_021751701.2	15.8841	1.06845	0.496548	2.15175	0.0314169	0.143588
XM_021752656.2	67.5612	0.555619	0.258284	2.15119	0.031461	0.14376
XM_021749430.2	3.63912	2.76745	1.28657	2.15103	0.0314738	0.143789
XM_021749134.2	29.4058	-0.794087	0.369237	-2.15061	0.0315067	0.14388
XM_021761288.2	37.2467	0.708001	0.329199	2.15068	0.0315014	0.14388
XM_021766109.2	2.17452	-4.48209	2.08432	-2.15038	0.0315249	0.143933
XM_021765196.2	14.3827	1.13162	0.526327	2.15004	0.0315521	0.144028
XM_021745654.2	2.02119	-4.37646	2.03633	-2.14919	0.0316197	0.144247
XM_021758952.2	2.02119	-4.37646	2.03633	-2.14919	0.0316197	0.144247
XM_021777818.2	2.02132	-4.37655	2.03628	-2.14929	0.0316116	0.144247
XM_021755859.2	2.02089	-4.37627	2.03646	-2.14896	0.0316372	0.144268
XR_002487837.2	2.02089	-4.37627	2.03646	-2.14896	0.0316372	0.144268
XM_021744299.2	2.02071	-4.37616	2.03653	-2.14883	0.031648	0.144287
XM_021736114.2	2.01947	-4.37537	2.03705	-2.14789	0.0317222	0.144519
XM_021762927.2	2.01943	-4.37534	2.03707	-2.14786	0.0317249	0.144519
XM_021770338.2	2.01947	-4.37537	2.03705	-2.14789	0.0317222	0.144519
XM_021770549.2	2.01947	-4.37537	2.03705	-2.14789	0.0317222	0.144519
XM_021753863.2	8.82073	-1.50914	0.702964	-2.14683	0.0318069	0.144863
XM_021745019.2	5.16557	2.18293	1.0176	2.14518	0.0319382	0.145431
XM_021746734.2	31.0478	-0.772717	0.360302	-2.14464	0.0319819	0.14554
XM_021777453.2	70.7184	0.545585	0.254386	2.14472	0.0319756	0.14554
XM_043955371.1	13.7125	-1.16345	0.542455	-2.14478	0.0319707	0.14554
XM_021765630.2	4.767	-2.13985	0.997865	-2.14443	0.0319988	0.145587
XM_021764010.2	6.1599	1.76709	0.824102	2.14426	0.0320119	0.145617
XM_021750872.1	2.02175	-4.37682	2.04147	-2.14396	0.0320363	0.145659
XM_021753121.2	18.9358	-0.987697	0.460719	-2.14382	0.0320474	0.145659
XM_021778304.2	12.8972	-1.21633	0.567332	-2.14395	0.0320369	0.145659
XR_002486767.2	2.02166	-4.37676	2.04151	-2.14389	0.0320418	0.145659
XM_021738775.2	2.02024	-4.37586	2.0421	-2.14282	0.0321274	0.145903
XM_021748972.2	2.02047	-4.376	2.04201	-2.14299	0.0321138	0.145903
XM_043959293.1	2.02024	-4.37586	2.0421	-2.14282	0.0321274	0.145903
XR_006347987.1	2.02024	-4.37586	2.0421	-2.14282	0.0321274	0.145903
XM_021756940.2	2.01952	-4.3754	2.0424	-2.14228	0.0321709	0.14607
XM_021753460.2	19.7569	-0.962199	0.449179	-2.14213	0.0321832	0.146096
XM_021766577.2	13.2251	-1.17697	0.549518	-2.14182	0.0322082	0.14618
XM_021776550.2	6.87133	-1.73497	0.81008	-2.14173	0.0322153	0.146182
XM_021757866.2	9.63853	-1.40281	0.655226	-2.14095	0.0322781	0.146245
XM_021760515.2	4.76793	-2.13962	0.999272	-2.14117	0.0322601	0.146245
XM_021762898.2	6.15934	1.76697	0.825318	2.14096	0.0322773	0.146245
XM_021765500.2	20.3959	0.938229	0.43824	2.1409	0.0322819	0.146245
XM_021766330.2	173.632	0.435017	0.203163	2.14122	0.0322562	0.146245
XM_021777741.2	12.371	1.21176	0.5659	2.1413	0.0322495	0.146245
XM_043957538.1	5.84784	2.13048	0.994914	2.14137	0.0322443	0.146245
XM_043959720.1	8.34734	1.50438	0.702609	2.14113	0.0322637	0.146245
XM_043952902.1	4.48082	2.25261	1.05222	2.14081	0.0322891	0.146247
XM_021757357.2	20.3963	0.938174	0.438258	2.14069	0.0322991	0.146263
XM_021768665.2	5.25445	-1.9878	0.928646	-2.14053	0.0323118	0.146291
XM_021736331.2	10.36	1.32652	0.619877	2.13997	0.0323571	0.146466
XM_021765370.2	48.092	-0.630982	0.294917	-2.13952	0.0323935	0.1466
XM_021774213.2	4.76772	-2.14017	1.00051	-2.13908	0.0324293	0.146673
XM_043951937.1	4.81208	2.05663	0.961439	2.13912	0.032426	0.146673
XR_002489061.2	4.81208	2.05663	0.961439	2.13912	0.032426	0.146673
XM_043961347.1	4.81153	2.05649	0.961438	2.13897	0.0324381	0.146683
XM_021768695.2	59.4017	-0.58024	0.271321	-2.13857	0.0324704	0.146799
XM_021756435.2	11.9214	-1.25092	0.585012	-2.13829	0.0324934	0.146873
XM_021763500.2	23.403	0.880637	0.412066	2.13712	0.0325879	0.14727
XM_021769247.2	122.026	0.471292	0.220565	2.13674	0.0326188	0.14738
XM_021769419.2	11.4321	-1.27025	0.594606	-2.13629	0.0326559	0.147517
XM_021744677.2	25.239	0.847676	0.396917	2.13565	0.0327082	0.147718
XM_021747403.2	47.933	-0.623254	0.291843	-2.13558	0.0327138	0.147718
XM_021765874.2	2.11839	4.62624	2.16661	2.13524	0.0327414	0.147813
XM_021747391.2	10.3593	1.32676	0.621668	2.1342	0.0328266	0.147996
XM_021760179.2	2.44795	3.77863	1.77066	2.13403	0.0328404	0.147996
XM_021767270.2	2.44768	3.77827	1.77071	2.13376	0.0328621	0.147996
XM_021768096.2	2.44776	3.77856	1.77072	2.13392	0.0328496	0.147996
XM_021768632.2	2.4479	3.77863	1.77067	2.13401	0.0328421	0.147996
XM_021772480.2	2.44824	3.77856	1.77054	2.13413	0.0328323	0.147996
XM_021775947.2	2.44795	3.77863	1.77066	2.13403	0.0328404	0.147996
XM_043956169.1	2.4479	3.77863	1.77067	2.13401	0.0328421	0.147996
XM_043957006.1	2.44838	3.77863	1.7705	2.13422	0.0328248	0.147996
XM_043958049.1	2.4479	3.77863	1.77067	2.13401	0.0328421	0.147996
XM_043958158.1	2.44781	3.77856	1.7707	2.13394	0.0328479	0.147996
XR_006348050.1	2.44768	3.77827	1.77071	2.13376	0.0328621	0.147996
XM_021768651.2	5.31982	1.95986	0.918682	2.13334	0.0328967	0.148122
XR_002485980.2	6.15985	1.76711	0.8289	2.13188	0.0330171	0.148634
XM_021745466.2	16.3899	1.07179	0.502828	2.13153	0.0330455	0.148731
XM_021736464.2	47.7237	0.620739	0.291234	2.13141	0.0330552	0.148745
XM_021741836.2	9.15138	-1.43705	0.674309	-2.13115	0.0330769	0.148812
XM_021749087.2	10.3585	1.32668	0.622557	2.13102	0.0330877	0.148831
XM_021758290.2	96.0355	0.499425	0.234381	2.13082	0.033104	0.148874
XM_021765101.2	2.02004	-4.37573	2.05377	-2.13058	0.0331239	0.148933
XM_021761964.1	31.3775	-0.762091	0.357726	-2.13038	0.0331403	0.148977
XM_021764899.2	18.45	-0.992293	0.465873	-2.12996	0.0331746	0.149101
XM_021742018.2	18.4506	-0.992204	0.465917	-2.12957	0.0332068	0.149215
XM_021761720.2	11.2001	1.28196	0.602027	2.1294	0.0332212	0.14925
XM_021771983.2	2.4485	3.77892	1.77519	2.12874	0.0332756	0.149463
XM_021778696.2	11.5305	1.24642	0.585544	2.12866	0.0332823	0.149463
XM_021739774.2	28.921	-0.793489	0.372812	-2.12839	0.033305	0.149535
XM_021754094.2	49.2362	-0.621404	0.29206	-2.12766	0.0333652	0.149775
XM_021742186.2	100.211	-0.493732	0.232093	-2.1273	0.0333949	0.149878
XM_021744273.2	28.7593	0.816626	0.383924	2.12705	0.0334161	0.149943
XM_043953657.1	15.8375	-1.06848	0.502443	-2.12656	0.0334565	0.150094
XM_021755183.1	5.74092	-1.86862	0.878828	-2.12626	0.0334812	0.150174
XM_021773578.2	13.8749	1.12966	0.531387	2.12587	0.0335145	0.150293
XM_021751523.2	21.3948	-0.917425	0.431705	-2.12512	0.0335768	0.150531
XM_043949706.1	2.44907	3.779	1.7783	2.12507	0.033581	0.150531
XM_021738885.2	2.44767	3.77849	1.77875	2.12424	0.0336502	0.15081
XM_021772841.2	9.51906	1.38014	0.649811	2.12391	0.0336779	0.150904
XM_021761511.2	46.4002	0.633556	0.298349	2.12354	0.0337088	0.151012
XM_021743323.2	5.74165	-1.86831	0.87985	-2.12344	0.0337174	0.15102
XM_021746107.2	5.32123	1.95939	0.92294	2.12298	0.0337553	0.151159
XM_021739893.2	9.52074	1.3802	0.650192	2.12276	0.0337737	0.151211
XM_021777043.2	14.8917	1.13319	0.533959	2.12224	0.0338178	0.151358
XM_021778628.2	18.0904	1.10151	0.519039	2.12221	0.0338202	0.151358
XM_021753192.2	4.98833	2.12083	0.999951	2.12093	0.0339276	0.151808
XM_021762962.2	6.22855	-1.7721	0.83559	-2.12077	0.0339407	0.151808
XM_021764241.2	29.5691	0.780848	0.368191	2.12077	0.0339414	0.151808
XM_021756955.2	4.81255	2.05633	0.969894	2.12016	0.0339929	0.152008
XM_021752822.2	22.2332	0.895972	0.422691	2.11969	0.0340324	0.152154
XM_021761021.2	8.1781	-1.51814	0.716418	-2.11907	0.0340843	0.152356
XM_021741991.2	47.4467	-0.621337	0.293318	-2.11831	0.0341491	0.152561
XM_021765140.2	6.22879	-1.77224	0.83664	-2.11829	0.0341509	0.152561
XM_043953619.1	7.20358	-1.62515	0.767146	-2.11844	0.0341379	0.152561
XM_021769469.2	8.66473	-1.47524	0.696592	-2.11779	0.0341926	0.152716
XM_021766845.2	7.00069	1.62995	0.769755	2.11749	0.0342185	0.152801
XM_021737755.2	24.065	0.860083	0.406247	2.11714	0.0342477	0.152901
XM_021769535.2	47.5982	-0.628954	0.297142	-2.11668	0.0342874	0.152988
XM_021776746.2	220.165	0.398876	0.188431	2.11683	0.0342742	0.152988
XM_043958400.1	7.20337	-1.62549	0.767947	-2.11667	0.0342879	0.152988
XM_021743739.2	68.5835	-0.547577	0.258711	-2.11656	0.0342971	0.152998
XM_043958838.1	2.11811	4.62607	2.1858	2.11642	0.0343092	0.153021
XM_043961337.1	5.74053	-1.86853	0.882986	-2.11615	0.0343318	0.153091
XM_021741141.2	4.81182	2.05617	0.971717	2.11602	0.0343435	0.153113
XM_021749315.2	29.0841	0.809279	0.382551	2.11548	0.0343891	0.153285
XM_021762705.2	18.0511	0.984183	0.465253	2.11537	0.034398	0.153294
XM_021759851.2	3.97181	2.43066	1.1491	2.11527	0.0344068	0.153303
XM_021749307.2	31.7073	-0.751678	0.355416	-2.11492	0.0344364	0.153403
XM_021740627.2	3.973	2.42938	1.14895	2.11444	0.0344778	0.153482
XM_021766454.2	119.68	0.468826	0.221712	2.11457	0.0344668	0.153482
XM_021766809.2	11.5308	1.24645	0.589507	2.11439	0.0344817	0.153482
XM_021776291.2	3.46414	2.68404	1.2694	2.11442	0.0344796	0.153482
XR_002489749.2	14.5314	-1.11709	0.528461	-2.11386	0.0345273	0.153654
XM_043958471.1	9.71882	1.53907	0.72835	2.11309	0.0345931	0.153916
XM_021744478.2	10.6919	1.28653	0.608884	2.11294	0.0346062	0.153943
XM_021742386.2	21.061	0.912964	0.43214	2.11266	0.0346299	0.154018
XM_021749508.2	240.127	0.388776	0.18411	2.11165	0.0347163	0.154371
XM_021752350.2	27.612	-0.80514	0.38141	-2.11096	0.0347761	0.154575
XM_021766703.2	24.0655	0.85999	0.407391	2.11097	0.034775	0.154575
XM_021757994.2	6.22936	-1.77237	0.839804	-2.11045	0.0348193	0.154705
XR_002489906.2	5.49719	2.0197	0.956986	2.11048	0.0348172	0.154705
XM_043950633.1	6.84607	1.76702	0.837329	2.1103	0.0348322	0.154731
XM_021777379.2	6.35997	2.03871	0.966417	2.10955	0.034897	0.154988
XM_043950224.1	2.019	-4.37506	2.07409	-2.10939	0.0349113	0.155021
XM_021757844.2	6.71483	-1.69251	0.802469	-2.10913	0.0349332	0.155087
XM_021774023.2	11.8628	1.21329	0.575336	2.10883	0.0349594	0.155163
XM_021778020.2	2.44698	3.77812	1.79162	2.10877	0.0349644	0.155163
XM_021765422.2	23.0334	-0.879314	0.417008	-2.10863	0.0349767	0.155187
XM_043953324.1	11.9214	-1.25069	0.593171	-2.10849	0.0349887	0.155209
XM_021773282.2	45.8941	0.627892	0.297815	2.10833	0.0350022	0.155238
XM_043952137.1	2.01929	-4.37525	2.07538	-2.10817	0.0350167	0.155271
XM_021770304.2	28.4328	-0.79311	0.376266	-2.10785	0.0350443	0.155362
XM_021762003.2	31.9112	0.766853	0.363887	2.10739	0.0350834	0.155473
XM_021763746.2	6.99994	1.62927	0.773113	2.10741	0.035082	0.155473
XM_021747716.2	26.2336	0.821398	0.389808	2.10719	0.0351013	0.155491
XM_043956248.1	2.01895	-4.37503	2.07622	-2.10721	0.0350992	0.155491
XM_021760495.2	6.36011	2.03873	0.967643	2.10691	0.0351257	0.155568
XR_006349488.1	6.16135	1.76678	0.838766	2.10641	0.0351691	0.155729
XM_021756275.2	5.65164	1.82617	0.867212	2.10579	0.0352223	0.155933
XM_021740589.2	10.1279	-1.37225	0.651708	-2.10562	0.0352372	0.155937
XM_021742837.2	6.33718	1.81918	0.86396	2.10563	0.0352365	0.155937
XM_021736511.2	14.2053	1.10567	0.52531	2.10479	0.0353095	0.156226
XM_021744124.2	4.81138	2.05684	0.977341	2.10453	0.0353325	0.156296
XM_021763039.2	584.054	0.233809	0.11112	2.10411	0.0353686	0.156425
XM_021776542.2	36.8896	0.685516	0.325933	2.10324	0.035445	0.156731
XM_021739193.2	2.02209	-4.37704	2.08154	-2.10279	0.0354839	0.15681
XM_021752009.2	44.3841	0.632121	0.30061	2.10279	0.035484	0.15681
XM_021760002.2	5.74311	-1.86825	0.888447	-2.10283	0.035481	0.15681
XM_021773108.2	46.1404	-0.623226	0.296425	-2.10247	0.035512	0.156902
XM_021753564.2	66.8754	0.544769	0.259185	2.10186	0.0355656	0.157077
XM_021775460.2	5.6517	1.82583	0.868675	2.10186	0.0355657	0.157077
XM_021759381.2	2.17714	-4.48367	2.13336	-2.10169	0.0355805	0.15708
XM_021767530.2	69.7046	0.536733	0.255373	2.10176	0.0355742	0.15708
XM_021739090.2	2.02019	-4.37583	2.08234	-2.1014	0.0356062	0.157131
XM_021743626.2	16.5483	1.0299	0.490085	2.10147	0.0355997	0.157131
XM_021742193.2	2.17757	-4.48393	2.13468	-2.10051	0.0356837	0.157441
XM_021744910.2	2.17671	-4.48341	2.13512	-2.09984	0.0357428	0.157671
XM_021743085.2	31.561	0.741582	0.353292	2.09906	0.0358115	0.157943
XM_021777262.2	4.98744	2.12105	1.01061	2.09879	0.0358357	0.158018
XM_021764250.2	4.30382	2.18243	1.04022	2.09806	0.0359001	0.158239
XM_021775650.2	19.6006	-0.944879	0.450348	-2.09811	0.0358958	0.158239
XM_021736222.2	2.17377	-4.48164	2.13661	-2.09754	0.0359455	0.158344
XM_021770553.2	2.17377	-4.48164	2.13661	-2.09754	0.0359455	0.158344
XM_021775996.2	2.17377	-4.48164	2.13661	-2.09754	0.0359455	0.158344
XM_021748348.2	3.63765	-2.5549	1.21847	-2.09681	0.0360102	0.158573
XM_043954292.1	3.6376	-2.55488	1.21847	-2.0968	0.0360116	0.158573
XM_021742259.2	3.63717	-2.55473	1.21848	-2.09665	0.0360249	0.1586
XM_021759770.2	28.7631	-0.781345	0.372772	-2.09604	0.0360786	0.158804
XM_021758755.2	14.8387	-1.16209	0.554451	-2.09594	0.0360878	0.158807
XM_043958784.1	39.2562	-0.667798	0.318625	-2.09587	0.0360935	0.158807
XM_043954331.1	12.7007	1.18187	0.564021	2.09543	0.0361329	0.158949
XM_043954312.1	37.2889	-0.687482	0.328119	-2.09523	0.036151	0.158997
XM_021736125.2	2.17628	-4.48315	2.14012	-2.09481	0.0361875	0.159031
XM_021748880.2	2.17628	-4.48315	2.14012	-2.09481	0.0361875	0.159031
XM_021749930.2	27.1277	-0.805003	0.384257	-2.09496	0.0361745	0.159031
XM_021760517.2	2.17628	-4.48315	2.14012	-2.09481	0.0361875	0.159031
XR_006352190.1	2.17587	-4.4829	2.14033	-2.0945	0.0362157	0.159092
XR_006352191.1	2.17587	-4.4829	2.14033	-2.0945	0.0362157	0.159092
XM_021774049.1	93.704	0.497122	0.23738	2.09421	0.0362415	0.159174
XM_021769138.2	31.222	-0.750682	0.358521	-2.09383	0.0362748	0.159289
XM_021755901.2	47.2907	-0.613487	0.293041	-2.09352	0.0363025	0.159379
XM_021737504.2	2.17391	-4.48172	2.14132	-2.09297	0.0363522	0.159566
XM_021748044.2	17.4759	-1.00248	0.479024	-2.09276	0.0363703	0.159613
XM_021777468.1	42.8829	0.636711	0.304299	2.09239	0.0364037	0.159728
XM_043961498.1	6.15895	1.76755	0.844913	2.09199	0.0364396	0.159854
XM_021738878.2	9.852	1.33428	0.638015	2.0913	0.0365009	0.160092
XM_021762525.2	140.978	0.445733	0.213185	2.09082	0.0365439	0.160248
XM_021740739.2	17.2119	0.995031	0.475958	2.09058	0.0365653	0.16031
XM_021760959.2	25.3927	0.823071	0.393848	2.08982	0.036634	0.16058
XM_043950049.1	6.15959	1.76763	0.846209	2.08888	0.0367189	0.16092
XM_021736717.2	19.6007	-0.944777	0.452339	-2.08865	0.0367393	0.160933
XM_021751187.2	2.01972	-4.37552	2.09495	-2.0886	0.0367436	0.160933
XM_021775517.2	25.5686	0.838812	0.401608	2.08864	0.0367404	0.160933
XM_021736386.2	8.3345	-1.55426	0.74424	-2.08839	0.0367627	0.160985
XM_021738884.2	15.1779	-1.12869	0.540556	-2.08802	0.0367957	0.161097
XM_021762952.2	15.7076	1.04469	0.500509	2.08726	0.0368648	0.161368
XM_021758845.2	6.99905	1.62937	0.780723	2.08701	0.0368874	0.161435
XM_043957494.1	2.95559	3.08947	1.48101	2.08605	0.036974	0.161782
XM_021772762.2	4.81016	2.0557	0.985526	2.08589	0.0369882	0.161792
XM_043952934.1	2.95607	3.08875	1.4808	2.08587	0.0369908	0.161792
XM_021766749.2	3.63855	-2.55522	1.22536	-2.08527	0.0370445	0.161963
XM_021778422.2	18.2946	-0.973892	0.467022	-2.08532	0.03704	0.161963
XM_021763043.2	9.8507	1.33429	0.640084	2.08455	0.0371101	0.162186
XM_021775044.1	2.17396	-4.48174	2.14994	-2.08459	0.0371067	0.162186
XR_002487377.2	33.1909	-0.723458	0.347114	-2.08421	0.037141	0.162289
XM_021745766.2	103.033	0.487444	0.233927	2.08374	0.0371836	0.162443
XM_021753266.2	3.7933	-2.62425	1.25956	-2.08345	0.0372098	0.162525
XM_021771587.2	55.3215	-0.575324	0.276167	-2.08324	0.0372292	0.162578
XM_043953253.1	18.0512	0.98441	0.472604	2.08295	0.0372558	0.162662
XM_043953869.1	20.42	-0.922166	0.442779	-2.08268	0.0372805	0.162738
XM_021776597.2	2.95615	3.08971	1.48396	2.08207	0.0373364	0.162918
XR_006349463.1	2.95628	3.08977	1.48394	2.08214	0.03733	0.162918
XM_021766971.2	2.95573	3.08953	1.48403	2.08186	0.0373555	0.162969
XM_021749241.2	2.50796	-3.62069	1.73949	-2.08146	0.0373918	0.163096
XM_021754824.2	138.272	-0.445702	0.214196	-2.08081	0.0374509	0.163321
XM_021755813.2	7.00019	1.62991	0.783615	2.07999	0.0375266	0.16349
XM_021756319.2	19.8862	0.932306	0.448186	2.08018	0.0375093	0.16349
XM_021759166.2	43.548	0.629686	0.302727	2.08005	0.0375213	0.16349
XM_043952966.1	131.36	0.465361	0.22372	2.08011	0.0375158	0.16349
XR_006348956.1	7.33248	1.55154	0.745909	2.08007	0.0375193	0.16349
XM_043950640.1	9.52058	1.37983	0.663982	2.07812	0.0376987	0.164208
XM_021757582.2	6.49205	1.66747	0.802686	2.07737	0.0377677	0.164411
XM_043958308.1	2.50732	-3.62071	1.74284	-2.07747	0.0377578	0.164411
XR_006348203.1	2.50749	-3.62044	1.74274	-2.07744	0.0377614	0.164411
XM_021762565.2	6.49159	1.66732	0.802675	2.0772	0.0377827	0.164425
XM_043960251.1	2.50684	-3.62046	1.74298	-2.07717	0.0377856	0.164425
XM_021737085.2	7.33131	1.55159	0.747188	2.07657	0.0378413	0.164603
XM_021755317.2	14.376	-1.09478	0.527187	-2.07664	0.0378345	0.164603
XM_021774020.2	186.03	-0.410297	0.197605	-2.07635	0.0378618	0.16466
XM_021742431.2	27.9037	-0.867874	0.418056	-2.07597	0.0378963	0.164777
XM_021767247.2	14.3776	-1.09477	0.527487	-2.07544	0.0379457	0.16496
XM_021741467.2	49.2052	0.597181	0.287798	2.075	0.0379865	0.165057
XM_021752950.2	3.7926	-2.62681	1.26589	-2.07507	0.0379797	0.165057
XM_021778275.2	26.0552	0.805926	0.388406	2.07496	0.0379905	0.165057
XM_021749399.2	4.12407	-2.27755	1.09775	-2.07474	0.0380102	0.16511
XM_021752268.2	2.95648	3.08892	1.48899	2.07451	0.0380322	0.165132
XM_021773799.2	8.9964	-1.40288	0.676266	-2.07445	0.0380376	0.165132
XM_021774431.2	4.12462	-2.27714	1.09769	-2.07449	0.0380343	0.165132
XM_021770079.1	33.2207	0.71264	0.343549	2.07435	0.0380472	0.165142
XM_021745175.2	6.49164	1.66739	0.803924	2.07406	0.0380736	0.165208
XM_021752875.2	49.5388	0.594304	0.286547	2.07402	0.0380774	0.165208
XM_021736741.2	27.5589	0.789115	0.380573	2.07349	0.0381265	0.165389
XM_021745499.2	69.2266	-0.554782	0.267577	-2.07335	0.0381395	0.165413
XM_043961096.1	7.33091	1.55128	0.748236	2.07325	0.0381495	0.165424
XM_021767687.2	48.8749	0.600115	0.289482	2.07306	0.0381665	0.165465
XM_021773735.2	17.2101	0.994977	0.480015	2.0728	0.0381906	0.165537
XM_021744274.2	8.85199	1.48473	0.716582	2.07196	0.0382695	0.165847
XR_006350446.1	3.79562	2.35217	1.13565	2.07121	0.0383389	0.166115
XM_021738739.2	62.8672	0.552471	0.266778	2.0709	0.0383682	0.166177
XR_006348753.1	4.12433	-2.2769	1.09945	-2.07096	0.0383629	0.166177
XM_021772916.2	12.1928	1.18222	0.570922	2.07073	0.0383844	0.166215
XM_021747482.2	48.8785	0.60016	0.289849	2.0706	0.0383966	0.166235
XM_021777500.2	16.5008	-1.01345	0.489525	-2.07028	0.0384265	0.166332
XM_021762462.2	10.4595	-1.3159	0.635696	-2.07001	0.0384513	0.166388
XM_021762891.2	2.02308	-4.37768	2.11484	-2.06998	0.0384543	0.166388
XM_021758047.2	23.8916	0.843868	0.407715	2.06975	0.0384758	0.166448
XM_021752805.2	5.14456	1.8983	0.917656	2.06864	0.0385794	0.166845
XM_021760799.2	16.0414	1.02547	0.495727	2.06861	0.0385826	0.166845
XM_021760597.2	10.5939	-1.46061	0.706181	-2.06833	0.0386092	0.166927
XR_002490101.2	16.3727	1.007	0.486905	2.06818	0.0386235	0.166957
XM_021775401.2	2.01918	-4.37517	2.11651	-2.06716	0.0387187	0.167336
XM_021737931.2	36.0533	0.683803	0.330841	2.06687	0.0387467	0.167424
XM_021737262.2	13.8897	-1.10477	0.534626	-2.06643	0.0387876	0.167568
XM_043953410.1	18.7144	0.953875	0.461849	2.06534	0.0388908	0.167981
XM_021753822.2	70.8551	0.523891	0.253776	2.06438	0.0389817	0.168308
XM_021775442.2	22.388	0.867232	0.420081	2.06444	0.0389759	0.168308
XM_021759857.2	4.6117	-2.08099	1.00811	-2.06425	0.0389936	0.168327
XM_021771740.2	50.5352	0.586012	0.283951	2.06378	0.0390384	0.168455
XM_043953450.1	129.505	0.458122	0.221981	2.06379	0.039038	0.168455
XM_021736109.2	29.7233	0.760352	0.368445	2.06368	0.0390483	0.168465
XM_043950890.1	17.8752	0.962844	0.466661	2.06326	0.0390878	0.168602
XM_021742077.2	8.51031	-1.4394	0.697743	-2.06294	0.0391184	0.168701
XM_021756254.2	95.836	0.484815	0.235049	2.06261	0.0391493	0.168769
XM_021764277.2	11.0214	1.24894	0.605492	2.06268	0.0391427	0.168769
XM_021742891.2	12.5838	-1.16558	0.565267	-2.062	0.0392077	0.168955
XM_021777654.2	192.125	-0.403819	0.195834	-2.06205	0.0392033	0.168955
XM_021750576.2	5.0992	-1.93339	0.937897	-2.06141	0.0392637	0.169163
XM_021738206.2	4.61178	-2.08051	1.00952	-2.06089	0.0393136	0.169346
XM_021773405.2	23.5763	0.897314	0.435546	2.06021	0.0393789	0.169594
XM_021757775.2	15.5534	1.08888	0.528585	2.06	0.0393989	0.169647
XM_021776250.2	52.7055	0.578508	0.280846	2.05988	0.0394101	0.169662
XM_021755810.2	34.6744	-0.697479	0.338628	-2.05972	0.0394256	0.169696
XM_021740661.2	7.33014	1.55087	0.753147	2.05918	0.0394771	0.169861
XM_021772134.2	52.3779	-0.581182	0.282243	-2.05916	0.0394793	0.169861
XM_021764215.2	852.378	0.178189	0.0865726	2.05826	0.0395653	0.170175
XM_021773661.2	8.50851	-1.4391	0.69919	-2.05824	0.0395675	0.170175
XM_021768880.2	58.6939	0.554142	0.269253	2.05807	0.0395832	0.170209
XM_021745918.2	23.6952	-0.847458	0.411803	-2.05792	0.0395977	0.170239
XM_021758392.2	8.51065	-1.43952	0.699667	-2.05744	0.039644	0.170405
XM_021750866.2	105.992	0.469415	0.228214	2.05691	0.0396949	0.17059
XM_021770517.2	25.8039	-0.858903	0.417619	-2.05667	0.0397184	0.170658
XM_021736777.2	31.3869	0.728654	0.354361	2.05625	0.0397586	0.170798
XM_021751620.2	4.61132	-2.08088	1.0122	-2.0558	0.0398019	0.170951
XM_021775153.2	5.09911	-1.93337	0.940548	-2.05558	0.0398232	0.171009
XM_021769540.2	127.648	0.450747	0.219375	2.05469	0.0399093	0.171346
XM_021736343.1	98.497	0.476535	0.231959	2.0544	0.0399375	0.171387
XM_021756516.2	7.33016	1.55133	0.755113	2.05443	0.0399343	0.171387
XM_021772322.2	58.7753	-0.554789	0.270056	-2.05435	0.039942	0.171387
XM_043950048.1	5.98273	1.71246	0.833747	2.05393	0.0399824	0.171493
XM_043954607.1	2.17928	-4.48497	2.18357	-2.05397	0.0399788	0.171493
XM_021767495.2	5.14437	1.89829	0.92433	2.0537	0.0400052	0.171547
XM_021772837.2	5.14446	1.89824	0.924328	2.05364	0.0400104	0.171547
XM_021755235.2	8.02196	-1.48074	0.7211	-2.05345	0.0400294	0.171595
XM_021742979.2	8.0228	-1.48069	0.721121	-2.05331	0.0400423	0.171617
XM_021770844.2	112.166	0.466439	0.227225	2.05276	0.0400957	0.171813
XM_043955691.1	35.1604	-0.69919	0.340696	-2.05224	0.0401464	0.171997
XM_021738767.2	20.8792	-0.972069	0.473751	-2.05186	0.0401835	0.172089
XM_021764813.2	8.17203	1.46181	0.71242	2.05189	0.0401801	0.172089
XM_021755192.2	6.5607	-1.64797	0.803243	-2.05165	0.0402036	0.172143
XM_021748638.2	35.494	-0.69045	0.336647	-2.05096	0.0402705	0.172396
XM_021748671.2	10.3027	-1.28505	0.626678	-2.05058	0.0403079	0.172522
XM_021744983.2	16.7033	0.989483	0.482592	2.05035	0.0403303	0.172585
XM_021762747.2	15.6798	-1.04756	0.511065	-2.04977	0.0403872	0.172795
XM_043958530.1	13.4016	-1.11566	0.544668	-2.04833	0.0405273	0.173361
XM_021765545.2	35.0061	-0.688827	0.336411	-2.04757	0.0406017	0.173646
XM_043953298.1	4.92303	-2.19579	1.07278	-2.04681	0.0406766	0.173932
XM_021750316.2	46.5331	0.600192	0.293266	2.04658	0.0406994	0.173997
XM_021769630.2	16.375	1.00723	0.492182	2.04646	0.040711	0.174013
XM_021771463.2	6.07368	-1.72492	0.84295	-2.04629	0.0407279	0.174052
XM_021746015.2	103.492	0.471495	0.230466	2.04584	0.0407726	0.174209
XM_021759371.2	4.30491	2.18174	1.06673	2.04527	0.0408281	0.174412
XM_021752885.2	35.0062	-0.688922	0.336855	-2.04516	0.0408389	0.174425
XM_021752605.2	64.0244	0.537934	0.26304	2.04507	0.0408482	0.174431
XM_021770542.2	83.8377	0.493712	0.24143	2.04495	0.0408599	0.174447
XM_021775049.2	62.3822	-0.542779	0.265449	-2.04476	0.0408786	0.174493
XM_021738437.2	19.3763	0.925759	0.4529	2.04407	0.0409469	0.174668
XM_021739114.2	6.33596	1.82043	0.890508	2.04426	0.0409276	0.174668
XM_021766661.2	4.63561	1.98948	0.97331	2.04404	0.0409497	0.174668
XM_043952743.1	5.09906	-1.93347	0.945913	-2.04403	0.0409509	0.174668
XM_021740714.2	6.82331	1.58055	0.773335	2.04382	0.0409718	0.174723
XM_021753406.2	72.8455	0.514396	0.251749	2.04329	0.0410235	0.174859
XM_021760763.2	29.7599	-0.747478	0.365824	-2.04327	0.0410254	0.174859
XM_021778022.2	23.0475	0.846516	0.414298	2.04325	0.0410272	0.174859
XM_021744691.2	3.28779	2.59722	1.27168	2.04235	0.0411169	0.175106
XM_021750633.2	3.28779	2.59722	1.27168	2.04235	0.0411169	0.175106
XM_021764493.2	3.28793	2.59727	1.27167	2.04241	0.0411108	0.175106
XM_043955655.1	3.28793	2.59727	1.27167	2.04241	0.0411108	0.175106
XM_021771029.2	3.28724	2.597	1.27173	2.04211	0.0411407	0.17514
XM_043957537.1	3.28724	2.597	1.27173	2.04211	0.0411407	0.17514
XM_021743681.2	4.30229	2.18245	1.06878	2.04201	0.041151	0.17515
XM_021770486.2	74.0252	-0.512576	0.251088	-2.04142	0.0412089	0.175363
XM_043957121.1	28.6068	-0.769174	0.376902	-2.04078	0.0412728	0.175601
XM_043959897.1	123.365	-0.455586	0.223266	-2.04055	0.0412951	0.175663
XM_021754085.2	4.63575	1.98952	0.975111	2.0403	0.0413202	0.175702
XM_043952111.1	25.2179	0.807203	0.395624	2.04033	0.0413175	0.175702
XM_021741862.2	4.63547	1.98944	0.975111	2.04022	0.0413282	0.175702
XM_021773768.2	79.3476	0.505313	0.247697	2.04004	0.0413459	0.17571
XM_021778979.2	29.8817	0.74016	0.362814	2.04005	0.0413449	0.17571
XM_021774668.2	6.56084	-1.64792	0.807832	-2.03993	0.0413577	0.175727
XM_021739086.2	156.584	0.425371	0.208543	2.03973	0.0413772	0.175776
XM_021766545.2	103.039	-0.470027	0.230486	-2.03929	0.0414213	0.175929
XM_021766832.2	45.5362	0.609513	0.298906	2.03915	0.0414355	0.175956
XM_021745819.2	29.7598	-0.747437	0.366647	-2.03857	0.0414928	0.176135
XM_043961212.1	6.07334	-1.72484	0.846106	-2.03857	0.0414934	0.176135
XM_021753111.2	53.0422	-0.571499	0.280406	-2.03811	0.0415387	0.176259
XM_021769522.2	70.3503	0.519516	0.2549	2.03812	0.0415382	0.176259
XM_021739337.2	2.95555	3.08957	1.51629	2.03759	0.0415912	0.176381
XM_021746788.2	14.0295	1.07911	0.529567	2.03772	0.0415783	0.176381
XM_021768690.2	2.95555	3.08957	1.51629	2.03759	0.0415912	0.176381
XM_021767273.2	3.28738	2.59706	1.27472	2.03736	0.0416144	0.176411
XM_021776751.2	3.28738	2.59706	1.27472	2.03736	0.0416144	0.176411
XM_021761967.2	3.2871	2.59695	1.27474	2.03723	0.0416265	0.176429
XM_021738167.2	1.86508	-4.26055	2.09417	-2.03448	0.0419028	0.176588
XM_021738992.2	29.8802	0.740077	0.363411	2.03647	0.0417029	0.176588
XM_021739316.2	1.86508	-4.26055	2.09417	-2.03448	0.0419028	0.176588
XM_021744197.2	6.82348	1.5809	0.776757	2.03526	0.0418252	0.176588
XM_021744467.2	1.86508	-4.26055	2.09417	-2.03448	0.0419028	0.176588
XM_021751058.2	1.86508	-4.26055	2.09417	-2.03448	0.0419028	0.176588
XM_021751463.2	1.86508	-4.26055	2.09417	-2.03448	0.0419028	0.176588
XM_021752995.2	1.86508	-4.26055	2.09417	-2.03448	0.0419028	0.176588
XM_021753678.2	155.902	0.420291	0.206364	2.03665	0.0416855	0.176588
XM_021754533.2	1.86508	-4.26055	2.09417	-2.03448	0.0419028	0.176588
XM_021758295.2	1.86508	-4.26055	2.09417	-2.03448	0.0419028	0.176588
XM_021764219.2	6.1828	1.98787	0.976498	2.03571	0.0417794	0.176588
XM_021765656.2	1.86508	-4.26055	2.09417	-2.03448	0.0419028	0.176588
XM_021768628.2	1.86508	-4.26055	2.09417	-2.03448	0.0419028	0.176588
XM_021770282.2	1.86508	-4.26055	2.09417	-2.03448	0.0419028	0.176588
XM_021770611.2	1.86508	-4.26055	2.09417	-2.03448	0.0419028	0.176588
XM_021772594.2	1.86508	-4.26055	2.09417	-2.03448	0.0419028	0.176588
XM_021773129.2	1.86508	-4.26055	2.09417	-2.03448	0.0419028	0.176588
XM_021773829.2	8.6821	1.44471	0.709741	2.03555	0.0417956	0.176588
XM_021773937.2	1.86508	-4.26055	2.09417	-2.03448	0.0419028	0.176588
XM_021776831.2	1.86508	-4.26055	2.09417	-2.03448	0.0419028	0.176588
XM_021776904.2	1.86508	-4.26055	2.09417	-2.03448	0.0419028	0.176588
XM_021777657.2	6.82348	1.5809	0.776757	2.03526	0.0418252	0.176588
XM_021778194.2	1.86508	-4.26055	2.09417	-2.03448	0.0419028	0.176588
XM_043951704.1	17.0365	0.972633	0.477813	2.03559	0.0417912	0.176588
XM_043954252.1	1.86508	-4.26055	2.09417	-2.03448	0.0419028	0.176588
XM_043955356.1	1.86508	-4.26055	2.09417	-2.03448	0.0419028	0.176588
XM_043958672.1	1.86508	-4.26055	2.09417	-2.03448	0.0419028	0.176588
XR_002489567.2	1.86508	-4.26055	2.09417	-2.03448	0.0419028	0.176588
XR_006352124.1	1.86508	-4.26055	2.09417	-2.03448	0.0419028	0.176588
XM_021774774.2	27.787	-0.779929	0.383445	-2.034	0.0419513	0.176758
XR_002487282.2	1260.24	0.136147	0.0669398	2.03387	0.0419648	0.176782
XM_021738398.2	24.8463	-0.817931	0.402188	-2.0337	0.0419817	0.176819
XM_021773339.2	10.5129	1.25241	0.61588	2.03354	0.0419985	0.176856
XM_021737038.2	1.86461	-4.26022	2.09941	-2.02925	0.0424328	0.176865
XM_021738612.2	1.86465	-4.26025	2.09939	-2.02928	0.0424294	0.176865
XM_021738901.2	1.86503	-4.26052	2.09923	-2.02956	0.042401	0.176865
XM_021738998.2	6.82413	1.58097	0.779077	2.02929	0.0424287	0.176865
XM_021746069.2	1.86512	-4.26058	2.09919	-2.02963	0.0423943	0.176865
XM_021746611.2	7.04847	-1.58331	0.780259	-2.02922	0.0424363	0.176865
XM_021747819.2	1.86503	-4.26052	2.09923	-2.02956	0.042401	0.176865
XM_021748040.2	1.86503	-4.26052	2.09923	-2.02956	0.042401	0.176865
XM_021749019.2	1.86503	-4.26052	2.09923	-2.02956	0.042401	0.176865
XM_021749045.2	1.86503	-4.26052	2.09923	-2.02956	0.042401	0.176865
XM_021749635.2	1.86503	-4.26052	2.09923	-2.02956	0.042401	0.176865
XM_021750937.2	85.8273	0.486388	0.239696	2.02919	0.0424394	0.176865
XM_021752188.2	14.2208	-1.07169	0.527166	-2.03292	0.0420607	0.176865
XM_021753031.2	1.86551	-4.26084	2.09903	-2.02991	0.0423659	0.176865
XM_021753454.1	1.86555	-4.26087	2.09901	-2.02994	0.0423626	0.176865
XM_021754313.2	1.86465	-4.26025	2.09939	-2.02928	0.0424294	0.176865
XM_021754793.2	1.86551	-4.26084	2.09903	-2.02991	0.0423659	0.176865
XM_021756996.2	1.86503	-4.26052	2.09923	-2.02956	0.042401	0.176865
XM_021757463.2	1.86551	-4.26084	2.09903	-2.02991	0.0423659	0.176865
XM_021757537.2	1.86465	-4.26025	2.09939	-2.02928	0.0424294	0.176865
XM_021758819.2	1.86465	-4.26025	2.09939	-2.02928	0.0424294	0.176865
XM_021759949.2	1.86461	-4.26022	2.09941	-2.02925	0.0424328	0.176865
XM_021760330.2	9.3452	1.34269	0.660808	2.03189	0.0421648	0.176865
XM_021760823.2	1.86555	-4.26087	2.09901	-2.02994	0.0423626	0.176865
XM_021765076.2	1.86551	-4.26084	2.09903	-2.02991	0.0423659	0.176865
XM_021765285.2	1.86555	-4.26087	2.09901	-2.02994	0.0423626	0.176865
XM_021766069.2	1.86465	-4.26025	2.09939	-2.02928	0.0424294	0.176865
XM_021766918.2	1.86465	-4.26025	2.09939	-2.02928	0.0424294	0.176865
XM_021767732.2	1.86461	-4.26022	2.09941	-2.02925	0.0424328	0.176865
XM_021767951.2	1.86512	-4.26058	2.09919	-2.02963	0.0423943	0.176865
XM_021768496.2	1.86503	-4.26052	2.09923	-2.02956	0.042401	0.176865
XM_021770744.2	1.86555	-4.26087	2.09901	-2.02994	0.0423626	0.176865
XM_021776263.2	1.86461	-4.26022	2.09941	-2.02925	0.0424328	0.176865
XM_043950434.1	3.97222	2.43103	1.19746	2.03015	0.0423411	0.176865
XM_043952614.1	6.18363	1.98806	0.979181	2.03033	0.0423233	0.176865
XM_043953187.1	1.86503	-4.26052	2.09923	-2.02956	0.042401	0.176865
XM_043954012.1	1.86555	-4.26087	2.09901	-2.02994	0.0423626	0.176865
XM_043954413.1	1.86512	-4.26058	2.09919	-2.02963	0.0423943	0.176865
XM_043954868.1	1.86551	-4.26084	2.09903	-2.02991	0.0423659	0.176865
XM_043954939.1	1.86503	-4.26052	2.09923	-2.02956	0.042401	0.176865
XM_043956233.1	1.86555	-4.26087	2.09901	-2.02994	0.0423626	0.176865
XM_043956278.1	1.86465	-4.26025	2.09939	-2.02928	0.0424294	0.176865
XM_043957287.1	1.86465	-4.26025	2.09939	-2.02928	0.0424294	0.176865
XM_043957580.1	1.86555	-4.26087	2.09901	-2.02994	0.0423626	0.176865
XM_043959887.1	1.86555	-4.26087	2.09901	-2.02994	0.0423626	0.176865
XR_002486102.2	1.86503	-4.26052	2.09923	-2.02956	0.042401	0.176865
XR_002486552.2	1.86461	-4.26022	2.09941	-2.02925	0.0424328	0.176865
XR_002486770.2	1.86503	-4.26052	2.09923	-2.02956	0.042401	0.176865
XR_002488124.2	1.86512	-4.26058	2.09919	-2.02963	0.0423943	0.176865
XR_002488135.2	1.86551	-4.26084	2.09903	-2.02991	0.0423659	0.176865
XR_002488697.2	1.86461	-4.26022	2.09941	-2.02925	0.0424328	0.176865
XR_002488717.2	1.86551	-4.26084	2.09903	-2.02991	0.0423659	0.176865
XR_006349187.1	1.86555	-4.26087	2.09901	-2.02994	0.0423626	0.176865
XR_006349348.1	1.86512	-4.26058	2.09919	-2.02963	0.0423943	0.176865
XR_006350736.1	4.12527	-2.27658	1.11966	-2.03329	0.0420237	0.176865
XM_043956544.1	13.4017	-1.11535	0.549798	-2.02866	0.0424927	0.177054
XR_002488097.2	12.8589	1.12589	0.555129	2.02816	0.0425441	0.177235
XR_002490136.2	12.8567	1.12548	0.555089	2.02756	0.0426051	0.177456
XM_043955414.1	149.251	0.424561	0.209523	2.02632	0.0427315	0.177949
XM_021755059.2	18.2068	0.947737	0.467798	2.02595	0.0427694	0.17804
XR_002486293.2	4.63518	1.98977	0.982111	2.02601	0.0427637	0.17804
XM_021778893.2	18.96	-0.93029	0.459221	-2.0258	0.0427853	0.178073
XM_021763559.2	54.2297	0.5943	0.293432	2.02534	0.0428323	0.178235
XM_021749919.2	3.97329	2.42883	1.19932	2.02517	0.0428496	0.178273
XM_021755085.2	14.2203	-1.07166	0.52932	-2.0246	0.0429083	0.178484
XM_021737329.2	47.3701	0.603278	0.298006	2.02438	0.0429308	0.178544
XM_021758262.2	16.7045	0.989285	0.488813	2.02385	0.0429853	0.178737
XM_021736577.2	1.76295	4.36146	2.1595	2.01966	0.0434183	0.178794
XM_021740506.2	1.7635	4.36186	2.15926	2.02007	0.0433761	0.178794
XM_021740526.2	1.7635	4.36186	2.15926	2.02007	0.0433761	0.178794
XM_021740626.2	1.86456	-4.26019	2.10761	-2.02134	0.0432447	0.178794
XM_021743848.2	1.7635	4.36186	2.15926	2.02007	0.0433761	0.178794
XM_021745523.2	1.7635	4.36186	2.15926	2.02007	0.0433761	0.178794
XM_021747980.2	1.76295	4.36146	2.1595	2.01966	0.0434183	0.178794
XM_021748681.2	11.1218	-1.21379	0.60009	-2.02268	0.0431065	0.178794
XM_021748912.2	1.76364	4.36196	2.1592	2.02017	0.0433655	0.178794
XM_021750176.2	1.76364	4.36196	2.1592	2.02017	0.0433655	0.178794
XM_021750757.2	1.7635	4.36186	2.15926	2.02007	0.0433761	0.178794
XM_021750966.2	1.76295	4.36146	2.1595	2.01966	0.0434183	0.178794
XM_021751290.2	1.76364	4.36196	2.1592	2.02017	0.0433655	0.178794
XM_021756216.2	1.7635	4.36186	2.15926	2.02007	0.0433761	0.178794
XM_021758363.2	14.361	1.05682	0.522756	2.02163	0.0432144	0.178794
XM_021758499.2	1.86456	-4.26019	2.10761	-2.02134	0.0432447	0.178794
XM_021760914.2	1.7635	4.36186	2.15926	2.02007	0.0433761	0.178794
XM_021761879.2	1.7635	4.36186	2.15926	2.02007	0.0433761	0.178794
XM_021764151.2	1.76364	4.36196	2.1592	2.02017	0.0433655	0.178794
XM_021765332.2	1.86598	-4.26117	2.10702	-2.02237	0.0431382	0.178794
XM_021770111.2	1.7635	4.36186	2.15926	2.02007	0.0433761	0.178794
XM_021770678.2	26.8166	-0.7787	0.385438	-2.0203	0.0433525	0.178794
XM_021771001.2	1.76295	4.36146	2.1595	2.01966	0.0434183	0.178794
XM_021771264.2	1.7635	4.36186	2.15926	2.02007	0.0433761	0.178794
XM_021771684.2	1.76295	4.36146	2.1595	2.01966	0.0434183	0.178794
XM_021774028.2	1.86598	-4.26117	2.10702	-2.02237	0.0431382	0.178794
XM_021775624.2	1.76364	4.36196	2.1592	2.02017	0.0433655	0.178794
XM_021776827.2	1.76295	4.36146	2.1595	2.01966	0.0434183	0.178794
XM_021778248.2	1.76295	4.36146	2.1595	2.01966	0.0434183	0.178794
XM_043949115.1	1.86598	-4.26117	2.10702	-2.02237	0.0431382	0.178794
XM_043949202.1	1.8647	-4.26028	2.10755	-2.02144	0.0432345	0.178794
XM_043950187.1	1.76295	4.36146	2.1595	2.01966	0.0434183	0.178794
XM_043951064.1	1.76295	4.36146	2.1595	2.01966	0.0434183	0.178794
XM_043951672.1	9.3276	-1.33715	0.661092	-2.02263	0.0431111	0.178794
XM_043952557.1	1.76364	4.36196	2.1592	2.02017	0.0433655	0.178794
XM_043953275.1	1.76295	4.36146	2.1595	2.01966	0.0434183	0.178794
XM_043954289.1	1.76295	4.36146	2.1595	2.01966	0.0434183	0.178794
XM_043955296.1	1.7635	4.36186	2.15926	2.02007	0.0433761	0.178794
XM_043955568.1	1.76364	4.36196	2.1592	2.02017	0.0433655	0.178794
XM_043956017.1	1.7635	4.36186	2.15926	2.02007	0.0433761	0.178794
XM_043956059.1	1.76364	4.36196	2.1592	2.02017	0.0433655	0.178794
XM_043956292.1	1.76295	4.36146	2.1595	2.01966	0.0434183	0.178794
XM_043957198.1	1.76295	4.36146	2.1595	2.01966	0.0434183	0.178794
XM_043958718.1	1.86598	-4.26117	2.10702	-2.02237	0.0431382	0.178794
XM_043959093.1	1.76295	4.36146	2.1595	2.01966	0.0434183	0.178794
XM_043961660.1	1.76295	4.36146	2.1595	2.01966	0.0434183	0.178794
XR_002486363.2	1.7635	4.36186	2.15926	2.02007	0.0433761	0.178794
XR_002488483.2	4.63542	1.98947	0.983933	2.02196	0.0431804	0.178794
XR_002489274.2	1.76364	4.36196	2.1592	2.02017	0.0433655	0.178794
XR_006349069.1	1.76364	4.36196	2.1592	2.02017	0.0433655	0.178794
XR_006349220.1	1.76364	4.36196	2.1592	2.02017	0.0433655	0.178794
XR_006349359.1	1.7635	4.36186	2.15926	2.02007	0.0433761	0.178794
XM_021741611.2	36.4889	-0.665871	0.329755	-2.01929	0.0434575	0.178863
XM_043948614.1	39.4355	-0.650885	0.322312	-2.01942	0.0434434	0.178863
XM_043949431.1	12.9135	-1.12716	0.558204	-2.01927	0.0434592	0.178863
XM_021738717.2	11.1211	-1.21365	0.601063	-2.01917	0.04347	0.178874
XM_021746782.2	10.8471	1.21601	0.602303	2.01894	0.0434934	0.178904
XM_043961047.1	3.1354	3.18319	1.5766	2.01902	0.0434855	0.178904
XM_021738124.2	9.3279	-1.33748	0.66283	-2.01783	0.0436086	0.179345
XM_021743186.2	68.5143	0.521503	0.258587	2.01674	0.0437228	0.179602
XM_021760953.1	1.8656	-4.2609	2.11299	-2.01653	0.0437443	0.179602
XM_021763507.2	1.86546	-4.26081	2.11304	-2.01644	0.0437545	0.179602
XM_021765102.1	17.8759	0.963021	0.477599	2.01638	0.0437603	0.179602
XM_021765238.2	1.8656	-4.2609	2.11299	-2.01653	0.0437443	0.179602
XM_021774108.2	1.8656	-4.2609	2.11299	-2.01653	0.0437443	0.179602
XM_021776387.2	5.47559	1.76702	0.876093	2.01694	0.0437021	0.179602
XM_021778846.2	1.8656	-4.2609	2.11299	-2.01653	0.0437443	0.179602
XM_043948691.1	1.86546	-4.26081	2.11304	-2.01644	0.0437545	0.179602
XM_043959308.1	1.86546	-4.26081	2.11304	-2.01644	0.0437545	0.179602
XM_043961491.1	1.86546	-4.26081	2.11304	-2.01644	0.0437545	0.179602
XM_021751806.2	1.86418	-4.25992	2.11358	-2.01551	0.0438517	0.179877
XM_021759108.2	16.0436	1.02515	0.5086	2.01564	0.0438376	0.179877
XM_021772065.2	1.86418	-4.25992	2.11358	-2.01551	0.0438517	0.179877
XM_021736965.2	1.86603	-4.2612	2.11594	-2.01385	0.0440249	0.180415
XM_021741953.1	1.86603	-4.2612	2.11594	-2.01385	0.0440249	0.180415
XM_021757390.2	6.68721	1.91997	0.953308	2.01401	0.0440082	0.180415
XM_021767795.2	1.86603	-4.2612	2.11594	-2.01385	0.0440249	0.180415
XM_021770961.2	1.86594	-4.26114	2.11598	-2.01379	0.0440317	0.180415
XM_021773656.2	27.6362	-0.76738	0.38099	-2.01417	0.0439914	0.180415
XM_021764402.2	5.47545	1.76699	0.877572	2.0135	0.0440623	0.180507
XM_021738134.2	1.86499	-4.26048	2.11637	-2.0131	0.0441036	0.18051
XM_021749482.2	35.667	-0.672003	0.333813	-2.01311	0.0441031	0.18051
XM_021754949.2	1.86499	-4.26048	2.11637	-2.0131	0.0441036	0.18051
XM_021770158.2	1.86499	-4.26048	2.11637	-2.0131	0.0441036	0.18051
XM_043953899.1	1.86517	-4.26061	2.1163	-2.01324	0.0440899	0.18051
XM_021739975.2	1.86413	-4.25989	2.11673	-2.01249	0.0441687	0.180553
XM_021741070.2	1.76419	4.36236	2.16794	2.01222	0.044197	0.180553
XM_021745753.2	3.7951	2.35267	1.16881	2.01288	0.0441274	0.180553
XM_021745894.2	1.86422	-4.25995	2.11669	-2.01255	0.0441619	0.180553
XM_021753290.2	1.76419	4.36236	2.16794	2.01222	0.044197	0.180553
XM_021758654.2	1.86413	-4.25989	2.11673	-2.01249	0.0441687	0.180553
XM_021760523.2	1.86413	-4.25989	2.11673	-2.01249	0.0441687	0.180553
XM_021773161.2	1.76419	4.36236	2.16794	2.01222	0.044197	0.180553
XM_021775948.2	8.84118	-1.36791	0.679794	-2.01224	0.044195	0.180553
XM_043951430.1	10.5157	1.25224	0.622216	2.01255	0.0441617	0.180553
XM_043954564.1	12.4274	-1.13994	0.566527	-2.01215	0.0442038	0.180553
XM_043955880.1	4.30387	2.18258	1.08477	2.01201	0.044219	0.180582
XM_021746175.2	226.692	0.371027	0.184423	2.01183	0.0442383	0.180627
XM_021767962.1	43.1961	0.610318	0.303465	2.01116	0.0443081	0.180799
XM_021769918.2	93.4779	0.471671	0.234531	2.01112	0.0443128	0.180799
XM_043949711.1	1.76281	4.36136	2.16853	2.0112	0.0443039	0.180799
XM_043954251.1	1.76281	4.36136	2.16853	2.0112	0.0443039	0.180799
XM_021764942.2	22.2331	-0.849631	0.422567	-2.01064	0.0443635	0.180972
XM_021758301.2	52.0693	-0.566932	0.282169	-2.00919	0.0445168	0.181564
XM_021763728.1	8.84144	-1.36825	0.681156	-2.00872	0.0445671	0.181736
XM_021770167.2	18.4719	-0.933332	0.46477	-2.00816	0.0446264	0.181944
XM_021750060.2	130.123	0.441798	0.220012	2.00806	0.0446368	0.18195
XM_021753043.2	12.4264	-1.13999	0.567724	-2.00799	0.0446442	0.18195
XM_021770139.2	1.76433	4.36246	2.17278	2.00778	0.0446668	0.181975
XM_043957657.1	1.76433	4.36246	2.17278	2.00778	0.0446668	0.181975
XM_021766768.2	1.76405	4.36226	2.1729	2.00758	0.0446884	0.182017
XR_002489413.2	20.597	-0.886623	0.441649	-2.00753	0.0446935	0.182017
XM_021744728.2	1.76378	4.36206	2.17302	2.00738	0.0447097	0.182049
XM_021764187.2	9.81502	-1.30933	0.652288	-2.00729	0.0447189	0.182054
XM_043953456.1	1.76336	4.36176	2.1732	2.00707	0.0447422	0.182115
XM_021770857.2	1844.97	0.0969252	0.0482942	2.00697	0.0447524	0.182123
XM_043962038.1	21.457	3.53143	1.75965	2.00689	0.0447609	0.182124
XM_021747834.2	87.4813	0.48054	0.239528	2.0062	0.0448351	0.182292
XM_021774975.2	1.76226	4.36096	2.17367	2.00626	0.0448281	0.182292
XM_043949473.1	1.7624	4.36106	2.17361	2.00637	0.0448173	0.182292
XM_043952845.1	59.2826	-0.540048	0.269185	-2.00624	0.0448311	0.182292
XM_021762732.2	7.15517	1.50406	0.749736	2.00612	0.0448439	0.182295
XM_021751834.2	33.7094	0.689941	0.343985	2.00573	0.0448852	0.182396
XM_021753642.2	5.4748	1.7668	0.880844	2.0058	0.0448774	0.182396
XM_021774544.2	3.48235	-2.48095	1.23701	-2.0056	0.0448993	0.18242
XM_021757213.1	31.2107	0.715432	0.35681	2.00507	0.0449551	0.182613
XM_021767549.2	34.7023	0.67478	0.336589	2.00476	0.0449887	0.182715
XR_006348003.1	7.99487	1.41929	0.708117	2.00432	0.0450362	0.182875
XM_021774029.2	23.7104	0.82718	0.41272	2.00422	0.0450467	0.182884
XM_021768797.2	22.5439	0.839337	0.418824	2.00403	0.0450667	0.182932
XM_021743385.2	40.2556	-0.645749	0.32225	-2.00388	0.0450834	0.182932
XM_021775874.2	7.99465	1.41902	0.708112	2.00394	0.0450761	0.182932
XM_021767539.2	19.2885	-0.909718	0.454051	-2.00356	0.0451174	0.183018
[truncated: 25,258 more rows]

## Sheet: deg_KU50_32dpi
Additional files 3. Differentially expressed genes (adjusted log2(fold change) at 1.5 and p<0.01) in KU 50 at 32 dpi
	baseMean	log2FoldChange	lfcSE	stat	pvalue	padj
XM_021743441.2	5.24675	3.24226	1.25913	2.57501	0.0100239	0.116699
XM_021737342.2	11.5198	1.61045	0.627121	2.568	0.0102287	0.11883
XM_021740596.2	2.45683	4.73507	1.8453	2.56602	0.0102874	0.119036
XM_021751607.1	2.45497	4.73412	1.84512	2.56574	0.0102955	0.119036
XM_021778946.2	2.45683	4.73507	1.8453	2.56602	0.0102874	0.119036
XM_043950449.1	2.45497	4.73412	1.84512	2.56574	0.0102955	0.119036
XM_021747932.2	3.27749	4.1137	1.60471	2.56352	0.0103616	0.119421
XM_021741562.2	2.45682	4.73506	1.85283	2.55559	0.0106009	0.121421
XM_021747579.2	5.08976	2.72493	1.06741	2.55283	0.010685	0.121795
XM_021757976.2	6.56548	2.77683	1.08801	2.55222	0.0107039	0.121886
XM_021749756.1	4.26403	4.51092	1.76855	2.55063	0.0107527	0.122314
XM_021741129.2	10.53	1.67771	0.65841	2.54813	0.0108302	0.123003
XM_021761206.2	11.52	1.61055	0.63226	2.54729	0.0108564	0.123237
XM_021764403.2	6.07807	2.33912	0.918409	2.54693	0.0108675	0.123298
XM_021747350.2	12.0141	1.58152	0.621351	2.54528	0.0109189	0.123817
XM_043953445.1	5.58494	2.50617	0.988254	2.53596	0.011214	0.126181
XM_021752177.2	8.55234	1.86816	0.736938	2.53503	0.0112438	0.126321
XM_021763060.2	4.43111	2.97004	1.17226	2.53359	0.01129	0.126709
XM_021752944.2	6.57284	2.20692	0.873755	2.52579	0.011544	0.128896
XM_021771548.2	6.72515	3.17879	1.25853	2.52579	0.0115438	0.128896
XM_021772573.2	10.8617	1.61392	0.63894	2.52593	0.0115393	0.128896
XM_021776462.2	4.4309	2.96998	1.17594	2.52561	0.0115498	0.128896
XM_021750369.2	9.04631	1.8114	0.718308	2.52176	0.011677	0.13005
XM_021761793.2	4.43028	2.9698	1.18257	2.5113	0.0120286	0.133354
XM_021752838.2	2.29234	4.63514	1.8469	2.50969	0.0120836	0.133667
XM_021771717.2	5.58268	2.50581	1.00138	2.50237	0.0123366	0.135939
XM_021758030.2	3.44137	4.18769	1.67433	2.50111	0.0123804	0.136353
XM_021770757.2	3.11423	4.0358	1.61476	2.49932	0.0124432	0.136906
XM_021752831.2	9.04669	1.81127	0.725603	2.49622	0.0125523	0.137899
XM_021754064.2	2.29296	4.63548	1.85812	2.49472	0.0126056	0.138225
XM_021744380.2	7.56261	2.00967	0.805929	2.49361	0.0126451	0.138569
XM_021764045.2	3.93654	3.42929	1.37754	2.48943	0.0127949	0.139713
XM_021766630.2	3.93676	3.42965	1.37761	2.48956	0.01279	0.139713
XM_021767574.2	7.56157	2.00949	0.807781	2.48767	0.0128585	0.140064
XM_043955299.1	4.42475	5.58386	2.24585	2.4863	0.0129078	0.14053
XR_002490112.2	4.41649	5.58127	2.24791	2.48287	0.0130329	0.141681
XR_006350929.1	2.45456	4.73389	1.90689	2.48253	0.0130454	0.141747
XM_021746403.2	3.93697	3.42972	1.38244	2.48091	0.0131046	0.141923
XM_021751380.2	3.93654	3.42959	1.38239	2.48091	0.0131047	0.141923
XM_021759159.2	5.91523	2.29201	0.923877	2.48087	0.0131064	0.141923
XM_021764178.2	5.91543	2.29206	0.923903	2.48084	0.0131072	0.141923
XR_006352411.1	75.9201	9.68459	3.90733	2.47857	0.0131911	0.142711
XM_021749296.2	3.11444	4.03597	1.63075	2.47492	0.0133266	0.143799
XM_021754255.2	5.42026	2.45549	0.992419	2.47425	0.0133518	0.143929
XM_021766577.2	8.38807	1.83255	0.740958	2.47322	0.0133903	0.144201
XM_043950820.1	2.29276	4.63537	1.87492	2.47231	0.0134243	0.14442
XM_043956197.1	2.29317	4.6356	1.87495	2.47238	0.0134216	0.14442
XR_002487285.2	2.29152	4.63469	1.87481	2.47209	0.0134325	0.14442
XM_021763465.2	4.92629	2.67055	1.08046	2.47168	0.0134481	0.144468
XM_021758648.2	10.6972	1.58475	0.641827	2.46912	0.0135446	0.145361
XR_002489569.2	9.37844	1.72924	0.700682	2.46793	0.0135895	0.145557
XM_021774832.2	2.45786	4.73561	1.91942	2.46721	0.013617	0.145761
XM_021751209.2	5.42107	2.45552	0.995873	2.46569	0.0136749	0.146185
XM_021740017.2	9.36894	2.20281	0.893671	2.4649	0.0137053	0.146438
XM_021768365.2	6.90436	2.05743	0.836095	2.46076	0.0138642	0.147774
XM_021751934.1	7.88932	2.08562	0.847687	2.46037	0.0138794	0.147813
XM_021747817.2	10.859	1.73599	0.707132	2.45497	0.0140898	0.149667
XM_021765043.2	5.58348	2.50582	1.02142	2.45328	0.0141562	0.150226
XM_021742318.2	2.2911	4.63446	1.89308	2.4481	0.014361	0.151516
XM_021756045.2	2.29358	4.63582	1.89328	2.44857	0.0143426	0.151516
XM_043950407.1	2.29358	4.63582	1.89328	2.44857	0.0143426	0.151516
XM_043958342.1	2.29173	4.63481	1.89313	2.44822	0.0143563	0.151516
XM_043956090.1	4.26724	2.90859	1.19092	2.44232	0.0145934	0.15308
XM_021743025.2	5.58452	2.50606	1.02665	2.441	0.0146467	0.153344
XM_021756778.2	5.91502	2.29197	0.943248	2.42987	0.0151042	0.157154
XR_002485986.2	66.2189	9.48736	3.90742	2.42804	0.0151808	0.157801
XM_043960957.1	9.69378	2.26225	0.932073	2.42712	0.0152192	0.15805
XM_021743023.2	2.95058	3.95345	1.62922	2.4266	0.0152412	0.158053
XM_021773104.2	2.95079	3.95354	1.62925	2.42661	0.0152406	0.158053
XR_002486432.2	2.95058	3.95345	1.62922	2.4266	0.0152412	0.158053
XM_021777866.2	2.95015	3.95319	1.63589	2.41654	0.0156688	0.16109
XM_043948902.1	4.09999	3.49331	1.44762	2.41315	0.0158154	0.162148
XM_021774065.2	4.76244	2.61415	1.08558	2.40806	0.0160377	0.163745
XM_021738329.2	2.95056	3.95336	1.64521	2.40295	0.0162633	0.165275
XM_021748212.2	7.73024	1.8576	0.773029	2.40302	0.0162603	0.165275
XM_021771680.2	7.73024	1.8576	0.773029	2.40302	0.0162603	0.165275
XR_002487337.2	2.29338	4.63572	1.92997	2.40196	0.0163075	0.165647
XM_043951217.1	2.29254	4.63525	1.92992	2.40179	0.0163151	0.165648
XM_021769536.2	2.2909	4.63434	1.92981	2.40145	0.01633	0.165686
XM_021738058.2	2.12826	4.52803	1.88788	2.39847	0.0164636	0.166459
XM_021742327.2	2.12847	4.52815	1.8879	2.39851	0.0164617	0.166459
XM_021749039.2	2.12826	4.52803	1.88788	2.39847	0.0164636	0.166459
XM_021770393.2	2.12847	4.52815	1.8879	2.39851	0.0164617	0.166459
XM_021769797.2	5.25679	2.4031	1.00222	2.39776	0.0164955	0.166627
XM_021749289.2	8.71836	1.74261	0.72793	2.39392	0.0166694	0.167994
XM_021769757.2	8.2246	1.79607	0.750823	2.39213	0.0167507	0.168539
XM_021753811.2	3.77411	3.36261	1.40724	2.38951	0.0168709	0.169244
XM_043949699.1	7.23035	2.37217	0.993303	2.38816	0.0169329	0.169554
XM_021756803.2	8.22359	1.79589	0.752459	2.3867	0.0170003	0.170073
XM_021760734.2	2.95016	3.95319	1.65671	2.38616	0.0170252	0.170244
XM_021752243.2	6.07492	2.64787	1.10984	2.3858	0.017042	0.170291
XM_021775832.2	4.10399	2.84461	1.19235	2.38573	0.0170454	0.170291
XM_043958744.1	10.5348	1.55502	0.652592	2.38283	0.01718	0.171556
XM_021742662.2	8.55483	1.86857	0.784706	2.38124	0.0172544	0.172221
XM_043954693.1	2.12867	4.52827	1.90487	2.3772	0.0174445	0.173721
XM_021751788.2	2.12785	4.52779	1.90481	2.37703	0.0174526	0.173722
XM_021778238.2	5.25535	2.40273	1.01216	2.37385	0.0176036	0.174986
XM_021775460.2	7.23528	1.92954	0.81378	2.37108	0.0177364	0.17587
XM_043961152.1	10.6971	1.5848	0.669321	2.36777	0.0178955	0.177081
XM_021740823.2	2.29256	4.63527	1.95885	2.36632	0.0179657	0.177534
XR_006351991.1	2.29256	4.63527	1.95885	2.36632	0.0179657	0.177534
XM_043952109.1	4.0902	5.47053	2.31298	2.36514	0.018023	0.17794
XM_043954504.1	2.1295	4.52876	1.91568	2.36404	0.0180767	0.178308
XM_021763715.2	2.12764	4.52766	1.91554	2.36364	0.0180962	0.178339
XR_006347973.1	4.92546	2.6701	1.13165	2.35947	0.0183011	0.180277
XM_021768020.2	3.27521	4.11268	1.74731	2.35372	0.0185868	0.182351
XR_002489911.2	6.40837	2.16265	0.921139	2.3478	0.0188844	0.184442
XM_021773661.2	10.3697	1.52454	0.649549	2.34707	0.0189216	0.184723
XM_021761296.2	9.87555	1.555	0.66287	2.34586	0.0189831	0.184992
XM_021774867.2	3.93615	3.42981	1.46202	2.34594	0.0189794	0.184992
XM_021738624.2	2.7867	3.86584	1.64963	2.34346	0.0191057	0.185855
XM_021738363.2	2.95263	3.95427	1.69393	2.33438	0.019576	0.189922
XM_021742055.2	6.24593	2.11698	0.909115	2.32861	0.0198795	0.191928
XM_021753794.2	6.57702	1.96999	0.847354	2.32488	0.0200786	0.193594
XM_021751725.2	2.12827	4.52803	1.94967	2.32246	0.0202084	0.194646
XM_021737644.2	6.08266	2.06963	0.892292	2.31946	0.0203702	0.195541
XM_021768671.2	4.59712	2.55481	1.10176	2.31884	0.0204035	0.195775
XM_021750697.2	9.87534	1.55489	0.671152	2.31674	0.0205176	0.196697
XM_021777379.2	4.92253	3.13971	1.35599	2.31543	0.0205893	0.197126
XM_021741169.2	8.88661	1.62718	0.705451	2.30658	0.0210783	0.199878
XM_021766945.2	8.88599	1.62708	0.70537	2.3067	0.0210713	0.199878
XM_021761567.2	3.9395	2.77726	1.20571	2.30342	0.0212555	0.201121
XM_021759225.2	6.24299	2.38556	1.03799	2.29825	0.0215475	0.203092
XM_021764607.2	2.12702	4.52728	1.97734	2.28959	0.0220454	0.206653
XM_021741046.2	1.9648	4.41271	1.92941	2.28708	0.0221909	0.207011
XM_021742639.2	1.9648	4.41271	1.92941	2.28708	0.0221909	0.207011
XM_021746943.2	1.9648	4.41271	1.92941	2.28708	0.0221909	0.207011
XM_021749116.2	1.9648	4.41271	1.92941	2.28708	0.0221909	0.207011
XM_021754278.2	1.9648	4.41271	1.92941	2.28708	0.0221909	0.207011
XM_021769157.2	1.9648	4.41271	1.92941	2.28708	0.0221909	0.207011
XM_021769888.2	1.9648	4.41271	1.92941	2.28708	0.0221909	0.207011
XM_021774176.2	1.9648	4.41271	1.92941	2.28708	0.0221909	0.207011
XM_021776616.2	1.9648	4.41271	1.92941	2.28708	0.0221909	0.207011
XM_043958656.1	1.9648	4.41271	1.92941	2.28708	0.0221909	0.207011
XM_043951965.1	9.71209	1.52262	0.666912	2.28309	0.0224249	0.208392
XM_021773744.2	3.44555	3.21817	1.41502	2.2743	0.0229482	0.212531
XM_021739850.2	3.7668	5.35164	2.35342	2.27398	0.0229672	0.212617
XM_021739597.2	3.93821	3.43055	1.50973	2.2723	0.0230685	0.213464
XM_021773190.2	8.8811	1.93721	0.85263	2.27204	0.0230839	0.213516
XM_021773420.2	8.06055	1.75853	0.774221	2.27136	0.0231253	0.213785
XM_021739861.2	1.96418	4.41232	1.94624	2.26709	0.0233844	0.214569
XM_021748617.2	7.89646	1.72	0.758348	2.26809	0.0233236	0.214569
XM_021751536.2	1.96501	4.41285	1.9463	2.2673	0.0233718	0.214569
XM_021751937.2	1.96542	4.41311	1.94633	2.2674	0.0233656	0.214569
XM_021758896.2	1.96521	4.41297	1.94631	2.26735	0.0233688	0.214569
XM_021763090.2	1.96542	4.41311	1.94633	2.2674	0.0233656	0.214569
XM_021772070.2	1.96542	4.41311	1.94633	2.2674	0.0233656	0.214569
XM_021775931.2	1.96418	4.41232	1.94624	2.26709	0.0233844	0.214569
XM_043950282.1	1.96521	4.41297	1.94631	2.26735	0.0233688	0.214569
XM_043960978.1	1.96521	4.41297	1.94631	2.26735	0.0233688	0.214569
XM_043962132.1	1.96521	4.41297	1.94631	2.26735	0.0233688	0.214569
XM_021746367.2	7.4021	1.77742	0.784919	2.26446	0.0235456	0.215632
XM_021737251.2	5.0917	2.34848	1.04121	2.25554	0.0240997	0.219563
XM_021741473.2	2.94829	3.95234	1.75217	2.25568	0.0240904	0.219563
XM_021736240.2	6.41297	1.92425	0.853242	2.25522	0.0241193	0.219649
XM_021771968.2	9.21752	1.55509	0.689657	2.25487	0.0241415	0.21976
XM_043948551.1	5.9186	2.0208	0.896917	2.25305	0.0242562	0.220273
XM_043951113.1	5.91859	2.02065	0.896916	2.25289	0.0242664	0.220273
XM_021739111.2	9.71084	1.52244	0.676938	2.24901	0.0245118	0.222018
XM_043952909.1	6.41234	1.92412	0.856097	2.24755	0.024605	0.222587
XM_021743112.2	4.92945	2.29191	1.02023	2.24646	0.0246744	0.223123
XM_021771693.2	10.039	1.58694	0.706672	2.24566	0.0247259	0.223403
XM_021749199.2	5.58772	2.19264	0.977916	2.24215	0.0249514	0.225254
XM_021762492.2	5.90618	2.9692	1.32972	2.23296	0.0255516	0.22925
XM_021756631.2	3.77625	2.70703	1.2138	2.23021	0.0257337	0.230127
XM_021768617.2	3.77625	2.70703	1.2138	2.23021	0.0257337	0.230127
XM_043954525.1	3.43879	5.22021	2.34395	2.2271	0.0259404	0.231199
XM_043961538.1	2.62304	3.77276	1.69466	2.22626	0.0259965	0.23134
XM_021739939.2	4.75513	3.08417	1.38633	2.22471	0.0261009	0.23208
XM_021737776.2	3.77563	2.70682	1.21832	2.22176	0.0262999	0.233469
XM_021776523.2	3.77563	2.70682	1.21832	2.22176	0.0262999	0.233469
XM_021746768.2	6.08062	2.06931	0.931469	2.22156	0.0263133	0.233493
XM_021763881.2	8.72253	1.5915	0.717485	2.21816	0.026544	0.234872
XM_021758643.2	2.62407	3.77326	1.70191	2.21707	0.0266182	0.235392
XM_021771002.2	1.96377	4.41205	1.9915	2.21544	0.0267297	0.235942
XM_021779085.2	8.72314	1.5915	0.718515	2.21499	0.0267609	0.236026
XR_006348937.1	9.533	2.23325	1.0094	2.21246	0.0269349	0.237081
XM_021737059.2	3.43988	5.22064	2.36548	2.20701	0.0273135	0.239352
XM_021754176.2	3.43554	5.2189	2.36559	2.20617	0.0273721	0.239673
XM_021762164.2	1.96604	4.41351	2.00169	2.20489	0.027462	0.239883
XM_043951900.1	1.96522	4.41298	2.00166	2.20467	0.0274776	0.239923
XM_021756319.2	9.21812	1.555	0.705757	2.20331	0.027573	0.24066
XM_021748368.2	5.58625	2.19211	0.9974	2.19783	0.0279615	0.241818
XM_021749988.2	3.28148	3.14004	1.42741	2.19982	0.0278199	0.241818
XM_021763693.2	6.08102	2.06925	0.940234	2.20078	0.0277518	0.241818
XM_021766622.2	3.28167	3.13979	1.42739	2.19967	0.0278305	0.241818
XM_021767799.2	3.28148	3.14004	1.42741	2.19982	0.0278199	0.241818
XM_021746539.2	3.6082	3.29214	1.49998	2.19479	0.0281788	0.242858
XM_021769553.2	4.27062	2.42955	1.10984	2.1891	0.0285895	0.245798
XM_021776553.2	4.27123	2.42952	1.10991	2.18893	0.0286022	0.24581
XR_006348355.1	34.1829	8.5334	3.90803	2.18355	0.028995	0.248501
XM_043956253.1	4.76539	2.23312	1.02361	2.18161	0.0291385	0.249144
XM_021743042.2	6.24992	1.8771	0.861541	2.17877	0.029349	0.250159
XR_002490097.2	6.24511	2.11696	0.971712	2.17859	0.0293621	0.250174
XM_021742971.2	4.2704	2.42927	1.1186	2.17171	0.0298777	0.25306
XM_021754038.2	8.22674	1.6328	0.751828	2.17178	0.0298723	0.25306
XM_021761829.2	13.8101	1.94894	0.898107	2.17005	0.0300032	0.253562
XM_043948784.1	1.96481	4.41272	2.03376	2.16974	0.0300269	0.253562
XM_021765562.2	1.96335	4.41177	2.03371	2.16932	0.0300581	0.253727
XM_021742725.2	6.25033	1.87719	0.867045	2.16504	0.0303844	0.255888
XM_021740472.2	2.45938	3.67335	1.69789	2.16348	0.0305039	0.256602
XM_021755695.2	2.45978	3.67346	1.69789	2.16354	0.0304993	0.256602
XM_021742044.2	5.42044	2.45511	1.13585	2.16148	0.0306583	0.257797
XM_043948531.1	3.9389	2.77732	1.28654	2.15876	0.030869	0.259092
XM_021742636.2	1.80073	4.28694	1.98871	2.15564	0.0311116	0.259585
XM_021748249.2	1.80114	4.28723	1.98873	2.15576	0.0311023	0.259585
XM_021758479.2	1.80073	4.28694	1.98871	2.15564	0.0311116	0.259585
XM_021761004.2	1.80135	4.28737	1.98874	2.15582	0.0310975	0.259585
XM_021769236.2	1.80135	4.28737	1.98874	2.15582	0.0310975	0.259585
XM_021776031.2	6.24825	1.87659	0.870194	2.15652	0.031043	0.259585
XM_021777540.2	1.80135	4.28737	1.98874	2.15582	0.0310975	0.259585
XM_043955694.1	1.80135	4.28737	1.98874	2.15582	0.0310975	0.259585
XR_002486464.2	1.80135	4.28737	1.98874	2.15582	0.0310975	0.259585
XM_021749680.2	2.46019	3.67367	1.70729	2.15176	0.0314166	0.261
XM_021755846.2	2.46	3.67367	1.70731	2.15173	0.0314189	0.261
XM_021760199.2	2.45937	3.67325	1.70719	2.15163	0.0314264	0.261
XM_021766749.2	2.45876	3.67303	1.70717	2.15154	0.0314338	0.261
XM_021771688.2	2.45937	3.67325	1.70719	2.15163	0.0314264	0.261
XM_021754571.2	7.56954	1.63993	0.763793	2.14708	0.0317866	0.262929
XM_043950614.1	5.0929	2.3482	1.09462	2.14521	0.0319357	0.264062
XM_021778660.2	7.56933	1.63989	0.766028	2.14077	0.0322924	0.266492
XM_043954130.1	5.26037	2.08559	0.974361	2.14047	0.0323172	0.26651
XM_021745821.2	1.80176	4.28766	2.00545	2.138	0.0325167	0.26743
XM_043958657.1	1.80176	4.28766	2.00545	2.138	0.0325167	0.26743
XM_021775372.2	2.4598	3.67357	1.72113	2.1344	0.0328103	0.269254
XM_021743298.2	5.25996	2.08548	0.977789	2.13285	0.0329369	0.269887
XM_021763656.2	6.5802	1.7543	0.82246	2.13299	0.0329257	0.269887
XM_043949288.1	6.40787	2.42944	1.13995	2.13119	0.0330739	0.270603
XM_043953377.1	7.07455	1.6924	0.794847	2.12922	0.0332365	0.27173
XM_021739166.2	3.44576	3.21789	1.51197	2.12828	0.033314	0.272015
XM_021759322.2	3.44576	3.21789	1.51197	2.12828	0.033314	0.272015
XM_021775976.2	11.513	1.72491	0.81056	2.12804	0.0333336	0.272015
XM_021745424.2	7.56932	1.63978	0.773465	2.12004	0.0340023	0.275551
XM_021762797.2	8.39501	1.51758	0.717848	2.11407	0.0345092	0.278382
XM_021757875.2	6.08582	1.82797	0.866054	2.11069	0.0347987	0.280199
XM_021739635.2	5.59086	1.91764	0.909855	2.10763	0.0350627	0.280718
XM_021740907.2	1.80155	4.28751	2.03412	2.10779	0.0350489	0.280718
XM_021745953.2	1.80093	4.28708	2.0341	2.1076	0.0350654	0.280718
XM_021753627.2	1.80032	4.28666	2.03408	2.10741	0.0350817	0.280718
XM_021765986.2	1.80032	4.28666	2.03408	2.10741	0.0350817	0.280718
XM_021766286.2	3.44638	3.21813	1.52539	2.1097	0.0348842	0.280718
XM_021768686.2	1.80032	4.28666	2.03408	2.10741	0.0350817	0.280718
XM_021772056.2	1.80093	4.28708	2.0341	2.1076	0.0350654	0.280718
XM_021773836.2	1.80197	4.28781	2.03414	2.10792	0.0350376	0.280718
XM_021777089.2	1.80093	4.28708	2.0341	2.1076	0.0350654	0.280718
XM_043960038.1	1.80155	4.28751	2.03412	2.10779	0.0350489	0.280718
XM_021775957.2	3.61362	2.63342	1.24983	2.10702	0.0351161	0.280787
XM_021772302.2	1.9644	4.41245	2.09442	2.10677	0.0351377	0.280857
XM_021746053.2	3.11739	3.05709	1.45142	2.10627	0.0351805	0.281096
XM_021758654.2	7.72648	2.04805	0.973769	2.10322	0.0354468	0.282707
XM_021774973.2	4.2706	2.42932	1.15526	2.10283	0.035481	0.282773
XM_021752787.2	4.60131	2.17162	1.03423	2.09974	0.0357516	0.284335
XM_021749263.2	8.53833	2.65549	1.26793	2.09436	0.0362282	0.287259
XM_021770394.2	3.61044	3.29222	1.57858	2.08556	0.0370189	0.291191
XM_021756294.2	5.09505	2.02858	0.974262	2.08218	0.0373264	0.292882
XM_021763105.2	4.60151	2.17168	1.04327	2.08161	0.037378	0.293077
XM_021769215.2	4.60255	2.17198	1.04341	2.08162	0.0373776	0.293077
XM_043954508.1	1.96417	4.4123	2.12006	2.08121	0.0374145	0.293232
XM_021761230.2	2.9478	4.99794	2.41284	2.0714	0.0383217	0.298226
XM_021741062.2	4.60048	2.17138	1.05039	2.06721	0.0387145	0.300133
XM_021746681.2	7.57057	1.64002	0.793245	2.06747	0.0386894	0.300133
XM_021755847.2	2.29551	3.56637	1.72562	2.06672	0.0387606	0.300133
XM_021768307.2	2.29551	3.56637	1.72562	2.06672	0.0387606	0.300133
XM_021769856.2	2.2957	3.56637	1.72559	2.06675	0.0387576	0.300133
XM_021770175.2	2.12639	4.52686	2.19092	2.06619	0.0388102	0.300133
XM_021769809.2	5.09627	2.02873	0.982737	2.06437	0.0389824	0.300517
XM_021768846.2	7.57058	1.64025	0.796588	2.05909	0.0394852	0.302535
XR_006348365.1	6.21935	6.07506	2.95296	2.05728	0.0396593	0.30355
XM_021743440.2	3.44912	2.55515	1.24237	2.05668	0.0397174	0.303771
XM_021775278.2	8.21955	1.96929	0.958481	2.05459	0.0399182	0.305103
XM_021761443.2	3.77521	2.70635	1.3179	2.05353	0.040021	0.305675
XM_021766636.2	2.29571	3.56648	1.73965	2.05011	0.0403536	0.307355
XM_021755979.1	3.77453	3.36359	1.6412	2.04948	0.0404157	0.307625
XM_021755350.2	5.58921	1.91723	0.935803	2.04876	0.0404857	0.307824
XM_021738117.2	7.40486	1.59804	0.781121	2.04583	0.0407734	0.309903
XM_021765648.2	3.28105	3.13951	1.53633	2.04351	0.0410019	0.311105
XM_021773113.2	7.56381	2.00934	0.983436	2.04319	0.041034	0.311234
XM_021760064.2	7.40546	1.59793	0.783496	2.03948	0.0414019	0.313697
XM_021743715.2	5.09733	2.0292	0.995436	2.0385	0.0414997	0.314221
XM_021773894.2	3.60796	3.2917	1.61472	2.03855	0.0414945	0.314221
XM_043955333.1	2.95134	4.99958	2.45363	2.03763	0.0415869	0.314685
XR_006352704.1	40.1367	1.85504	0.910404	2.0376	0.0415899	0.314685
XM_021742027.2	5.92155	1.77736	0.872745	2.03652	0.0416984	0.314881
XM_021746532.2	5.92217	1.77751	0.872833	2.03648	0.0417024	0.314881
XM_021744605.2	2.95436	2.97027	1.4622	2.03137	0.0422175	0.317023
XM_043958258.1	2.95373	2.97001	1.46212	2.0313	0.0422243	0.317023
XM_021759784.2	8.88616	1.627	0.802106	2.02841	0.0425185	0.318639
XM_021763681.2	6.41633	1.70709	0.841604	2.02838	0.0425211	0.318639
XM_021740369.2	12.8386	1.50636	0.743028	2.02733	0.0426287	0.319335
XM_021738353.2	3.94307	2.2918	1.13186	2.02482	0.0428861	0.320365
XM_021760453.2	3.94348	2.29193	1.13191	2.02483	0.0428847	0.320365
XR_006351996.1	4.59586	2.55417	1.26159	2.02456	0.042913	0.320365
XM_043953364.1	7.23237	2.14065	1.05812	2.02307	0.0430664	0.320962
XM_021763103.2	5.92135	1.77731	0.879113	2.02171	0.043206	0.321326
XM_021766674.2	6.41713	1.70701	0.844735	2.02076	0.0433042	0.321326
XM_043958315.1	5.58768	2.19266	1.08451	2.02181	0.0431959	0.321326
XM_021756687.2	4.43765	2.1075	1.04401	2.01866	0.0435228	0.322177
XM_021776341.2	5.09373	2.34839	1.16596	2.01413	0.0439959	0.324784
XM_043953322.1	2.78435	4.91563	2.44113	2.01367	0.0440441	0.32503
XM_021739296.2	2.95477	2.97045	1.47698	2.01116	0.0443083	0.326594
XM_021771603.2	2.95415	2.97019	1.47691	2.01109	0.0443158	0.326594
XM_021736290.2	1.80134	4.28737	2.13934	2.00407	0.0450631	0.330872
XM_021737312.2	8.06283	1.59406	0.795657	2.00345	0.0451288	0.331131
XM_021745198.2	1.80259	4.28826	2.14832	1.99609	0.0459236	0.335266
XM_021744292.2	1.79991	4.28635	2.14834	1.99519	0.0460221	0.335598
XR_002485659.2	3.94287	2.29172	1.15157	1.99009	0.0465815	0.338492
XM_021758725.2	4.93427	1.9705	0.9918	1.98679	0.0469454	0.340443
XM_021763924.2	2.29735	3.5673	1.80016	1.98167	0.0475167	0.343799
XM_021755776.2	3.28504	2.47256	1.2522	1.97458	0.0483155	0.348404
XM_021766851.2	3.28463	2.4724	1.25214	1.97454	0.0483204	0.348404
XM_043950486.1	2.45937	3.67335	1.86079	1.97408	0.0483724	0.348604
XM_021760953.1	3.77482	2.70649	1.37218	1.9724	0.0485642	0.34964
XM_021741156.2	6.25369	1.6583	0.841424	1.97082	0.0487441	0.350326
XM_021777130.2	2.13204	3.45093	1.75268	1.96895	0.0489592	0.351556
XM_021752777.2	3.94205	2.29168	1.16572	1.96589	0.0493113	0.353271
XM_021759239.2	3.28442	2.47232	1.25803	1.96522	0.0493883	0.353631
XM_021749328.2	5.9228	1.77781	0.907495	1.95903	0.0501092	0.356879
XR_006352150.1	4.10816	2.36238	1.20727	1.9568	0.0503714	0.358162
XM_021776481.2	4.76895	1.90866	0.975619	1.95636	0.0504233	0.358414
XM_021738615.2	2.13163	3.45068	1.76675	1.95312	0.0508055	0.359739
XM_021748380.2	3.44891	2.55478	1.30825	1.95282	0.0508404	0.359739
XM_021752456.2	2.62195	4.82889	2.4709	1.9543	0.0506654	0.359739
XM_021756264.2	2.13224	3.45105	1.76682	1.95325	0.0507898	0.359739
XM_021770589.2	2.61699	4.8263	2.47122	1.95301	0.0508187	0.359739
XM_021772592.2	2.13182	3.4508	1.76678	1.95316	0.0508005	0.359739
XM_021778715.2	2.13245	3.45117	1.76685	1.9533	0.0507845	0.359739
XM_043949921.1	2.13246	3.4513	1.7669	1.95331	0.050783	0.359739
XM_043957067.1	2.13162	3.45068	1.76675	1.95312	0.0508057	0.359739
XR_006348772.1	2.13244	3.45117	1.76685	1.9533	0.0507846	0.359739
XM_021772496.2	7.73779	1.51446	0.775974	1.95169	0.0509747	0.360456
XM_043959356.1	2.61678	4.82619	2.47424	1.95058	0.0511072	0.361042
XM_043949049.1	3.61091	2.63211	1.35092	1.94839	0.0513688	0.362186
XM_021739713.2	2.29736	3.56743	1.83156	1.94775	0.0514449	0.362606
XM_021738945.2	2.79027	2.87702	1.47808	1.94646	0.0515993	0.362645
XM_021739612.2	2.29404	3.56541	1.83125	1.94698	0.0515367	0.362645
XM_021741168.2	2.79028	2.87701	1.47808	1.94646	0.0515999	0.362645
XM_043957803.1	2.79027	2.87702	1.47808	1.94646	0.0515993	0.362645
XM_043958605.1	3.94033	2.77719	1.42658	1.94675	0.0515652	0.362645
XM_021744124.2	2.79047	2.87674	1.47806	1.94629	0.0516196	0.362667
XM_043958891.1	2.62277	4.82932	2.4831	1.94488	0.0517899	0.363512
XM_021773953.2	2.62113	4.82846	2.4832	1.94445	0.0518415	0.363757
XM_021751093.2	3.44914	2.55546	1.31532	1.94285	0.0520342	0.364487
XM_021757501.2	3.44893	2.55538	1.31528	1.94283	0.0520362	0.364487
XM_043956579.1	3.44789	2.55498	1.31513	1.94275	0.0520458	0.364487
XM_021742575.2	5.75913	1.72521	0.88878	1.9411	0.0522463	0.365335
XM_021746949.2	3.78003	2.21803	1.14397	1.93889	0.0525141	0.366393
XM_021757935.2	3.77983	2.2182	1.14395	1.93907	0.0524923	0.366393
XM_021759728.2	3.77941	2.21781	1.14388	1.93885	0.0525193	0.366393
XM_021746788.2	4.27419	2.04047	1.05288	1.93799	0.0526245	0.366893
XM_021764418.2	4.27418	2.04048	1.05288	1.93799	0.0526239	0.366893
XM_021737998.2	6.25369	1.6583	0.855842	1.93763	0.0526688	0.366946
XM_021739660.2	6.24901	2.11719	1.0936	1.93598	0.0528703	0.367315
XM_021752526.2	2.78965	2.87673	1.48658	1.93514	0.0529736	0.367682
XM_021756684.2	6.41446	1.70654	0.881952	1.93496	0.0529955	0.367717
XM_043949015.1	5.2625	1.80638	0.933973	1.93408	0.0531035	0.367938
XM_021764881.2	4.27378	2.04034	1.05783	1.9288	0.0537555	0.370634
XM_021756521.1	7.24304	1.55536	0.807024	1.92727	0.0539455	0.371358
XM_043959989.1	5.23734	5.82713	3.02615	1.92559	0.054155	0.372565
XM_021759229.2	6.90864	1.64779	0.857235	1.92221	0.0545793	0.374078
XM_021770535.2	5.75728	1.72491	0.897361	1.9222	0.0545805	0.374078
XM_021773272.2	5.75728	1.72491	0.897361	1.9222	0.0545805	0.374078
XM_021743204.2	3.94094	2.77741	1.44566	1.9212	0.0547067	0.374473
XM_021767121.2	4.10733	2.36209	1.22943	1.92129	0.0546947	0.374473
XM_043958410.1	6.74701	1.60218	0.834777	1.91929	0.0549474	0.375884
XM_043956960.1	2.29696	3.56721	1.87566	1.90184	0.0571923	0.385801
XM_021751041.2	2.7907	2.87722	1.51356	1.90096	0.0573077	0.386254
XM_021761927.2	7.07895	1.51066	0.795356	1.89935	0.0575183	0.387282
XM_021737575.2	4.76977	1.90871	1.0055	1.89828	0.0576597	0.387397
XM_021771868.2	7.24261	1.55491	0.818939	1.89869	0.0576057	0.387397
XR_006350102.1	15.568	7.39873	3.90956	1.89247	0.0584282	0.390398
XM_021774068.2	2.95454	2.96998	1.57483	1.88591	0.0593073	0.394942
XM_043949907.1	2.45869	4.73612	2.5125	1.88502	0.0594273	0.395499
XM_043953187.1	2.45311	4.73302	2.51294	1.88346	0.0596386	0.396359
XM_021755898.2	3.12118	2.38505	1.26695	1.88251	0.0597669	0.396671
XM_021778390.1	3.12118	2.38505	1.26695	1.88251	0.0597669	0.396671
XM_021775555.2	2.29797	3.56769	1.89864	1.87908	0.0602332	0.399276
XM_021761828.2	6.0894	1.60755	0.856028	1.87792	0.0603919	0.399728
XM_021736815.2	6.08898	1.60732	0.855971	1.87777	0.0604125	0.39974
XM_043951168.1	2.13039	3.45003	1.84015	1.87487	0.060811	0.40189
XM_021774815.2	3.94245	2.29183	1.22262	1.87452	0.0608594	0.402071
XR_006351249.1	2.95433	2.96988	1.58515	1.87357	0.0609899	0.40249
XR_002490171.2	2.45395	4.73349	2.52738	1.87288	0.0610843	0.402721
XM_043960016.1	5.75558	1.97056	1.05335	1.87077	0.0613774	0.404165
XM_021765917.2	6.08818	1.6074	0.859384	1.87041	0.0614272	0.404371
XM_021737469.2	5.10007	1.74767	0.937837	1.86351	0.0623908	0.408865
XM_021771648.2	5.10026	1.74772	0.937865	1.86351	0.0623901	0.408865
XM_021751218.2	4.60571	1.84467	0.990042	1.86323	0.0624302	0.409
XM_043955918.1	3.12139	2.38513	1.28084	1.86217	0.062579	0.409483
XM_021749816.2	6.58374	1.55485	0.837534	1.85646	0.0633884	0.41317
XM_021736049.2	1.96796	3.32517	1.79334	1.85418	0.0637135	0.414176
XM_021740410.2	1.96818	3.32544	1.79342	1.85425	0.0637036	0.414176
XM_021751574.2	1.96796	3.32517	1.79334	1.85418	0.0637134	0.414176
XM_021764443.2	1.96818	3.32544	1.79342	1.85425	0.0637036	0.414176
XM_043956020.1	1.96858	3.32557	1.79341	1.85433	0.0636913	0.414176
XM_043956232.1	3.61595	2.1399	1.15489	1.85291	0.0638947	0.41486
XM_021754246.2	2.62661	2.77751	1.5016	1.84971	0.0643558	0.415973
XM_021764379.2	4.74025	5.68329	3.07252	1.84972	0.0643546	0.415973
XM_021771214.2	2.62661	2.77752	1.5016	1.84971	0.0643551	0.415973
XM_021774577.2	2.6268	2.77723	1.50158	1.84954	0.0643803	0.415973
XM_021776544.2	2.62661	2.77752	1.5016	1.84971	0.0643551	0.415973
XM_021778109.2	2.6268	2.77723	1.50158	1.84954	0.0643803	0.415973
XM_043958661.1	2.62639	2.77703	1.50153	1.84947	0.0643902	0.415973
XM_021759069.2	4.11073	1.97018	1.06577	1.84859	0.0645173	0.416425
XM_021778349.2	4.43784	2.10758	1.14107	1.84703	0.0647427	0.416902
XM_021778623.2	4.43827	2.1077	1.14114	1.84702	0.0647441	0.416902
XM_021746698.2	3.77769	2.70721	1.46609	1.84655	0.0648122	0.417103
XM_021765259.2	4.76473	2.23246	1.20899	1.84654	0.0648135	0.417103
XM_021772637.2	4.10086	2.84316	1.54057	1.84552	0.0649613	0.417931
XM_021766294.2	6.4203	1.50613	0.816933	1.84364	0.065236	0.418839
XR_002486164.2	6.42031	1.50613	0.816934	1.84363	0.0652367	0.418839
XM_043956659.1	7.5583	2.44814	1.32844	1.84287	0.0653475	0.419427
XM_021740541.2	2.61655	4.82606	2.619	1.84271	0.0653714	0.419457
XM_021743330.2	1.96775	3.32503	1.80727	1.83981	0.0657956	0.420961
XM_021744029.2	3.28565	2.4725	1.34409	1.83953	0.0658373	0.420961
XM_021756798.2	4.11114	1.97032	1.07083	1.84	0.0657686	0.420961
XM_021762595.2	1.96775	3.32503	1.80727	1.83981	0.0657956	0.420961
XM_021743281.2	2.62618	2.77692	1.51005	1.83896	0.0659212	0.421226
XM_021747714.2	6.4199	1.50604	0.819858	1.83695	0.0662178	0.422158
XM_021751450.2	6.24987	1.87661	1.02173	1.83669	0.0662551	0.422272
XM_021754317.2	2.95289	2.9692	1.61723	1.83598	0.0663611	0.422701
XM_043955889.1	5.09672	2.02945	1.10778	1.832	0.0669516	0.425469
XM_021742208.2	4.11135	1.97039	1.0772	1.82918	0.0673729	0.427275
XM_021749776.2	2.62598	2.77682	1.52246	1.82391	0.0681663	0.430581
XM_021745707.2	2.29421	4.63624	2.54254	1.82347	0.0682325	0.43085
XM_021769746.2	5.10005	1.7475	0.958866	1.82246	0.0683849	0.431438
XM_021763526.2	2.28987	4.63366	2.54295	1.82216	0.0684307	0.431477
XM_021740280.2	2.13288	3.45158	1.89576	1.82069	0.0686546	0.432639
XM_021741948.1	3.61595	2.14016	1.17568	1.82036	0.0687042	0.432718
XM_021746169.2	4.60233	2.17146	1.19326	1.81976	0.0687951	0.433149
XM_021764304.2	1.9692	3.32599	1.83086	1.81663	0.0692741	0.435412
XM_043953894.1	6.09	1.60756	0.889385	1.8075	0.0706848	0.442749
XM_021757111.2	6.41866	1.50575	0.833739	1.80603	0.0709144	0.4438
XM_021753869.2	2.79008	2.87737	1.5962	1.80263	0.0714459	0.446235
XM_021748299.2	3.61297	2.63287	1.46095	1.80217	0.0715188	0.446435
XM_043949269.1	4.11053	1.97033	1.0948	1.79972	0.0719042	0.448585
XM_021766912.2	5.92554	1.55519	0.865539	1.79679	0.0723684	0.45045
XM_021777888.2	1.96961	3.32626	1.85293	1.79514	0.0726317	0.451317
XM_021736620.2	1.96819	3.32545	1.85286	1.79477	0.0726908	0.451556
XR_002486186.2	3.2836	2.47194	1.3803	1.79087	0.0733137	0.454064
XM_021744280.2	2.95751	2.29197	1.28064	1.7897	0.0735021	0.45434
XM_021747409.2	5.43034	1.6137	0.902855	1.78733	0.0738835	0.455594
XM_021759798.2	4.93619	1.68623	0.943993	1.78627	0.0740554	0.455881
XM_021774321.2	4.9362	1.6864	0.943993	1.78645	0.0740262	0.455881
XM_043956719.1	4.93619	1.68623	0.943993	1.78627	0.0740554	0.455881
XM_021752662.2	2.95689	2.29169	1.28856	1.7785	0.0753221	0.460455
XM_021765696.2	2.95792	2.29215	1.28872	1.77862	0.0753025	0.460455
XM_021739783.2	2.29026	4.63389	2.61617	1.77125	0.0765197	0.464502
XM_021778127.2	5.42072	2.13909	1.21375	1.76239	0.0780039	0.470242
XM_021755696.2	3.94644	1.89599	1.07749	1.75963	0.0784699	0.472089
XM_021771352.2	3.94706	1.89621	1.07758	1.75969	0.0784606	0.472089
XM_021745119.2	3.45229	2.05772	1.17105	1.75715	0.0788915	0.472925
XM_021767007.2	3.45208	2.05764	1.17102	1.75713	0.0788957	0.472925
XM_021769184.2	3.45249	2.05755	1.17107	1.75698	0.0789213	0.472925
XR_002489805.2	3.45228	2.05747	1.17104	1.75696	0.0789254	0.472925
XR_006350951.1	3.45167	2.05748	1.17097	1.75708	0.0789038	0.472925
XM_043957659.1	2.78884	2.87678	1.63858	1.75565	0.0791484	0.47374
XM_043952249.1	5.76166	1.50057	0.855801	1.75341	0.0795314	0.475511
XM_021747022.2	2.46274	2.67054	1.52402	1.7523	0.079722	0.475586
XM_021751120.2	2.46315	2.67076	1.52407	1.75238	0.0797082	0.475586
XM_021761492.2	2.46294	2.67024	1.52401	1.75212	0.0797529	0.475586
XM_021761775.2	2.46273	2.67013	1.52398	1.75208	0.07976	0.475586
XM_021772122.2	2.46316	2.67075	1.52407	1.75238	0.0797091	0.475586
XM_043953783.1	2.46335	2.67046	1.52406	1.7522	0.0797391	0.475586
XM_043956355.1	2.46294	2.67024	1.52401	1.75212	0.0797529	0.475586
XM_043956694.1	2.13013	4.52919	2.58631	1.75122	0.0799084	0.47601
XM_043960953.1	2.13054	4.52945	2.58626	1.75135	0.0798855	0.47601
XM_021736754.2	2.12641	4.52682	2.58674	1.75001	0.080117	0.476795
XM_021745375.2	2.1262	4.52668	2.58677	1.74994	0.0801289	0.476795
XM_021760493.2	3.94603	1.89585	1.08381	1.74924	0.0802496	0.477061
XM_021772995.2	3.77882	2.21812	1.26802	1.74928	0.0802422	0.477061
XM_021770356.2	4.11052	1.97034	1.12658	1.74897	0.0802968	0.477173
XM_021746510.2	1.96672	3.32446	1.90183	1.74803	0.0804591	0.477649
XM_043962128.1	2.12662	4.52695	2.596	1.74381	0.0811914	0.479526
XM_021754708.2	1.80491	3.18814	1.83359	1.73874	0.0820806	0.48233
XM_021756253.2	1.8043	3.18769	1.83353	1.73856	0.0821126	0.48233
XM_021759353.2	1.8045	3.18784	1.83355	1.73862	0.0821018	0.48233
XM_021764010.2	1.8043	3.18769	1.83353	1.73856	0.0821126	0.48233
XM_021768542.2	1.80472	3.18814	1.83363	1.7387	0.0820867	0.48233
XM_021768632.2	1.80472	3.18814	1.83363	1.7387	0.0820867	0.48233
XM_021774290.2	1.8045	3.18784	1.83355	1.73862	0.0821018	0.48233
XM_043950204.1	1.80429	3.18769	1.83353	1.73856	0.0821127	0.48233
XR_002487412.2	1.8043	3.18769	1.83353	1.73856	0.0821126	0.48233
XM_021742558.2	2.46356	2.67057	1.53665	1.73792	0.0822256	0.482746
XM_021748520.2	3.45105	2.05724	1.18546	1.7354	0.0826696	0.483805
XM_021766800.2	3.45187	2.05756	1.18557	1.73551	0.0826511	0.483805
XM_021759283.2	4.44184	1.77772	1.02522	1.73399	0.0829205	0.484171
XM_021775533.2	4.44082	1.77739	1.02507	1.73392	0.0829316	0.484171
XM_043962019.1	3.78087	2.21862	1.28018	1.73305	0.0830865	0.484815
XM_021736657.2	2.13136	4.52998	2.61532	1.7321	0.0832565	0.485215
XM_021760365.2	2.78944	2.87615	1.66016	1.73245	0.0831933	0.485215
XM_021773479.2	2.12683	4.52708	2.61586	1.73063	0.0835183	0.486295
XM_021758553.2	3.44913	2.55479	1.48754	1.71746	0.0858947	0.4959
XM_021737085.2	5.76248	1.50063	0.874344	1.7163	0.0861079	0.495984
XM_021755331.2	5.26711	1.55509	0.906415	1.71565	0.0862259	0.495984
XM_021758312.2	5.26627	1.55487	0.90629	1.71564	0.0862274	0.495984
XM_021760780.2	1.80493	3.18829	1.85745	1.71649	0.0860733	0.495984
XM_021765684.2	5.26669	1.55498	0.906352	1.71564	0.0862271	0.495984
XM_021771503.2	1.80389	3.1874	1.8573	1.71614	0.0861357	0.495984
XM_021774712.2	5.26711	1.55509	0.906415	1.71565	0.0862259	0.495984
XM_021777403.2	1.80369	3.1874	1.85734	1.71611	0.0861422	0.495984
XM_043953980.1	5.26711	1.55509	0.906415	1.71565	0.0862259	0.495984
XM_021748555.2	2.6268	2.7772	1.62696	1.70698	0.0878251	0.499854
XM_021767619.2	1.97023	3.32671	1.9494	1.70653	0.08791	0.500127
XM_021769245.2	5.92154	1.77755	1.04246	1.70515	0.0881668	0.500805
XM_043960433.1	1.80554	3.18859	1.87098	1.70423	0.0883382	0.501648
XM_021761755.2	4.27775	1.70703	1.00581	1.69717	0.0896646	0.507727
XM_021778976.1	2.6266	2.77709	1.63712	1.69633	0.0898227	0.508091
XM_021765042.2	5.92198	1.77766	1.04876	1.69502	0.0900721	0.508979
XM_021767969.2	3.94644	1.89576	1.11877	1.69451	0.0901692	0.509395
XM_021753048.2	5.91543	2.29157	1.3574	1.68821	0.0913718	0.513928
XM_021772086.2	5.91539	2.29161	1.35739	1.68824	0.0913645	0.513928
XM_021738797.2	2.79343	2.19227	1.30115	1.68487	0.0920131	0.515824
XM_021741245.2	2.79343	2.19227	1.30115	1.68487	0.0920131	0.515824
XM_021763671.2	2.79343	2.19227	1.30115	1.68487	0.0920131	0.515824
XM_021766598.2	2.79405	2.19256	1.30123	1.68499	0.091991	0.515824
XM_021774163.2	2.79384	2.19246	1.3012	1.68495	0.0919985	0.515824
XM_021764744.2	2.95752	2.29196	1.36274	1.68187	0.0925936	0.51707
XM_021758149.2	2.62684	2.77812	1.65227	1.68139	0.0926868	0.517326
XM_021759271.2	18.0979	1.73509	1.03281	1.67997	0.0929636	0.518076
XM_021768126.2	2.79446	2.19275	1.30928	1.67478	0.0939778	0.522031
XM_021776907.2	1.96605	4.41356	2.63894	1.67247	0.0944314	0.523051
XM_043953550.1	1.96253	4.41113	2.63945	1.67123	0.094676	0.52414
XM_021737410.2	2.9569	2.29202	1.37215	1.67038	0.0948439	0.524362
XM_021747467.2	3.78318	1.81794	1.08824	1.67053	0.0948146	0.524362
XM_021775874.2	2.95669	2.29192	1.37212	1.67035	0.0948505	0.524362
XM_043959419.1	4.93724	1.68653	1.0132	1.66456	0.0959998	0.527721
XM_021739055.2	4.27776	1.70703	1.026	1.66377	0.0961591	0.528065
XM_043960248.1	3.12283	2.38544	1.43473	1.66264	0.0963846	0.52917
XM_021745631.2	1.96564	4.41328	2.65593	1.66167	0.0965793	0.530105
XM_021747292.2	3.2882	1.96987	1.18597	1.66098	0.0967177	0.530199
XM_021748328.2	3.7836	1.81831	1.0947	1.66102	0.0967102	0.530199
XM_021750525.2	3.28822	1.97013	1.18598	1.66118	0.0966766	0.530199
XM_021765773.2	3.2882	1.96987	1.18597	1.66098	0.0967177	0.530199
XM_021777647.2	3.28863	1.9703	1.18604	1.66124	0.0966648	0.530199
XM_021739456.2	3.78277	1.81779	1.09457	1.66073	0.0967685	0.530344
XM_021771582.2	2.79302	2.19207	1.32044	1.66011	0.0968926	0.530592
XM_021751603.2	2.29908	2.55509	1.54536	1.6534	0.0982493	0.534834
XM_043961489.1	2.29908	2.55509	1.54536	1.6534	0.0982493	0.534834
XM_043951465.1	3.28779	1.9697	1.19429	1.64926	0.0990945	0.537825
XM_021772508.2	3.45206	2.0571	1.24747	1.64901	0.0991449	0.537847
XM_021757969.2	5.75228	1.97013	1.1981	1.64438	0.100098	0.54098
XR_006352627.1	1.96334	4.41168	2.68787	1.64133	0.100729	0.543454
XM_021742894.2	2.29968	2.55502	1.55802	1.63992	0.101022	0.543923
XM_021747976.2	2.29948	2.55534	1.55803	1.64011	0.100983	0.543923
XM_043948809.1	2.29969	2.55546	1.55806	1.64016	0.100973	0.543923
XR_006348387.1	2.29948	2.55534	1.55803	1.64011	0.100983	0.543923
XM_021768520.2	3.78401	1.81824	1.10956	1.6387	0.101275	0.543975
XM_021766323.2	4.1065	2.36173	1.44476	1.63469	0.102114	0.546738
XM_021755469.2	3.28549	2.47352	1.52359	1.62348	0.104487	0.554274
XM_021760315.2	1.80493	3.18815	1.96411	1.6232	0.104546	0.554274
XM_043960249.1	4.27712	1.70661	1.0538	1.61948	0.105344	0.556611
XM_021746392.2	2.46296	2.67114	1.65655	1.61247	0.10686	0.561677
XM_021771639.2	2.79214	2.87749	1.7874	1.60987	0.107425	0.563699
XM_021739823.2	2.29365	3.56508	2.2161	1.60872	0.107678	0.564593
XM_021765444.2	1.96272	4.41125	2.74225	1.60862	0.107699	0.564593
XM_021765598.2	4.11389	1.63298	1.0171	1.60552	0.108379	0.567068
XM_021756143.2	4.27879	1.70738	1.06505	1.60311	0.108911	0.567882
XM_043952777.1	5.25348	2.40155	1.50012	1.6009	0.109398	0.569029
XM_043958440.1	3.28987	1.97084	1.23138	1.60051	0.109486	0.569175
XM_021773788.2	4.92924	2.29149	1.4328	1.59931	0.109753	0.569613
XM_043948898.1	2.46275	2.67103	1.67173	1.59776	0.110096	0.57058
XM_021741707.2	4.11327	1.63277	1.02335	1.59552	0.110595	0.571811
XM_043951430.1	6.5727	2.20794	1.38502	1.59416	0.1109	0.573114
XM_021776466.2	4.60845	1.5549	0.97588	1.59333	0.111085	0.573472
XM_043959220.1	1.80113	4.28721	2.69078	1.5933	0.111094	0.573472
XM_021744069.2	1.79908	4.28567	2.69114	1.59251	0.11127	0.573802
XM_021767507.2	1.79929	4.28582	2.6911	1.59259	0.111252	0.573802
XM_021769929.2	7.89879	1.55494	0.976363	1.59258	0.111254	0.573802
XM_021773620.2	1.79908	4.28567	2.69114	1.59251	0.11127	0.573802
XM_021761214.2	2.95667	2.29156	1.43993	1.59144	0.11151	0.574431
XM_043954168.1	2.46251	2.66996	1.68153	1.58781	0.112329	0.577489
XM_043954598.1	1.80321	4.28877	2.70349	1.58638	0.112653	0.578747
XM_021757790.2	1.80237	4.28814	2.70364	1.58606	0.112726	0.578985
XR_002488580.2	1.80051	4.28674	2.70397	1.58535	0.112887	0.579175
XM_021774817.2	4.60742	1.55458	0.982096	1.58292	0.113441	0.580325
XM_021737212.2	2.62998	2.08548	1.32056	1.57924	0.11428	0.580604
XM_021737285.2	2.63039	2.08569	1.32061	1.57933	0.11426	0.580604
XM_021739998.2	5.26605	1.55446	0.984239	1.57935	0.114255	0.580604
XM_021743289.2	2.62977	2.08538	1.32053	1.5792	0.114291	0.580604
XM_021761302.2	2.62998	2.08548	1.32056	1.57924	0.11428	0.580604
XM_021768658.2	2.62977	2.08538	1.32053	1.5792	0.114291	0.580604
XM_021773663.2	2.62977	2.08538	1.32053	1.5792	0.114291	0.580604
XM_021775150.2	2.79425	2.19232	1.38793	1.57956	0.114207	0.580604
XM_021762612.2	3.45412	2.05794	1.3033	1.57902	0.114331	0.580633
XM_021754802.2	3.61953	1.73573	1.10417	1.57198	0.115955	0.585134
XM_021768651.2	3.61932	1.73565	1.10413	1.57195	0.115961	0.585134
XM_021771602.2	3.6191	1.73534	1.1041	1.57173	0.116014	0.585134
XM_021758486.2	1.80299	4.28861	2.73234	1.56957	0.116514	0.586041
XM_043957676.1	1.80299	4.28861	2.73234	1.56957	0.116514	0.586041
XM_021758389.2	2.63018	2.08558	1.33203	1.56571	0.117416	0.587466
XM_021759411.2	3.61994	1.73589	1.1106	1.56301	0.118049	0.588704
XM_043953874.1	4.11369	1.63311	1.04484	1.56302	0.118048	0.588704
XM_021769261.2	8.0558	2.12191	1.36382	1.55586	0.119742	0.594857
XM_021770418.2	3.12074	2.38485	1.53441	1.55424	0.120127	0.595292
XM_021739714.2	3.12536	1.87714	1.20823	1.55363	0.120272	0.595593
XM_021749449.2	3.12516	1.87704	1.2082	1.55359	0.120282	0.595593
XM_021766026.2	3.12412	1.8766	1.20805	1.55341	0.120325	0.595593
XM_021759674.2	4.11305	1.6327	1.05646	1.54544	0.122239	0.600981
XM_021767256.2	3.28799	1.96947	1.27559	1.54396	0.122597	0.602063
XM_021738170.2	2.13541	2.42961	1.57824	1.53944	0.123697	0.603716
XM_021742118.2	2.13519	2.42904	1.57817	1.53915	0.123768	0.603716
XM_021742713.2	2.1337	3.45203	2.24196	1.53974	0.123624	0.603716
XM_021751190.2	1.80403	4.28939	2.78479	1.54029	0.123489	0.603716
XM_021757987.2	2.13519	2.42904	1.57817	1.53915	0.123768	0.603716
XM_021766950.2	2.13581	2.42942	1.57825	1.53931	0.123728	0.603716
XM_021769940.2	1.79992	4.28629	2.78558	1.53874	0.123867	0.603716
XM_021770521.2	1.79992	4.28629	2.78558	1.53874	0.123867	0.603716
XM_021772152.2	2.13243	3.45118	2.24197	1.53936	0.123717	0.603716
XM_043950679.1	2.13541	2.42961	1.57824	1.53944	0.123697	0.603716
XM_021777818.2	2.13391	3.4523	2.24728	1.53621	0.124487	0.605757
XM_021740047.2	7.73662	1.51475	0.987928	1.53326	0.125213	0.607259
XM_021764061.2	3.61952	1.73549	1.135	1.52906	0.12625	0.611066
XM_021754410.2	2.13498	2.42891	1.59071	1.52693	0.126779	0.612423
XM_021759308.2	2.13521	2.4295	1.59078	1.52724	0.126702	0.612423
XM_043958241.1	2.13622	2.42968	1.59087	1.52727	0.126695	0.612423
XM_021759854.2	2.62874	2.08484	1.36907	1.52282	0.127804	0.614678
XM_021764114.2	3.12373	1.87669	1.2342	1.52057	0.128368	0.616129
XM_043950763.1	4.60092	2.17235	1.43159	1.51744	0.129156	0.617331
XM_021776281.2	2.29888	2.55549	1.68496	1.51665	0.129356	0.618014
XM_021736327.2	3.7798	2.21762	1.46909	1.50952	0.131165	0.624134
XM_043958913.1	3.77961	2.2175	1.46907	1.50947	0.13118	0.624134
XM_021748056.2	2.13601	2.42954	1.61139	1.50773	0.131623	0.62515
XM_043954943.1	3.27711	3.13814	2.08191	1.50733	0.131725	0.625229
XM_043949698.1	2.12935	3.44911	2.29441	1.50327	0.13277	0.628002
XM_021756940.2	2.29948	2.55488	1.70017	1.50272	0.13291	0.628067
XM_043957393.1	3.12619	1.87751	1.25322	1.49815	0.134095	0.630987
XM_021765454.2	5.59275	1.66949	1.11608	1.49585	0.134692	0.632653
XM_021757693.2	3.28945	1.97069	1.31882	1.49428	0.135102	0.633884
XM_021744762.2	4.27752	1.7065	1.14523	1.49009	0.1362	0.636614
XM_021763212.2	3.94939	1.55471	1.04481	1.48803	0.136742	0.6374
XM_043955881.1	4.44286	1.77742	1.19446	1.48805	0.136737	0.6374
XM_021751108.2	3.28762	1.97018	1.32542	1.48646	0.137157	0.638924
XM_021753605.2	2.79387	2.19285	1.48057	1.48109	0.138584	0.642963
XR_002490136.2	3.94829	1.89616	1.28111	1.4801	0.138847	0.643638
XM_021755605.2	2.63019	2.08595	1.41158	1.47774	0.139477	0.645736
XM_021756262.2	3.77858	2.21707	1.50026	1.47779	0.139464	0.645736
XM_021736785.2	2.62976	2.08538	1.41151	1.47741	0.139567	0.64574
XM_021776146.2	4.93659	1.68636	1.14135	1.47752	0.139536	0.64574
XM_021748362.2	3.9498	1.55485	1.05316	1.47636	0.139846	0.646348
XM_021747557.2	3.45524	1.64805	1.11873	1.47314	0.140713	0.647345
XM_021755897.2	3.45545	1.64813	1.11877	1.47317	0.140705	0.647345
XM_021773720.2	3.45586	1.6483	1.11883	1.47324	0.140688	0.647345
XM_021776588.2	3.45524	1.64805	1.11874	1.47314	0.140714	0.647345
XM_043953305.1	3.45545	1.64813	1.11877	1.47317	0.140705	0.647345
XR_002488393.2	3.95021	1.55501	1.05557	1.47314	0.140714	0.647345
XM_021759334.2	2.46631	1.97004	1.33863	1.47168	0.141108	0.648062
XM_021776543.2	2.46631	1.97004	1.33863	1.47168	0.141108	0.648062
XM_043958419.1	2.46631	1.97004	1.33863	1.47168	0.141108	0.648062
XM_021768653.2	2.29512	3.5661	2.42511	1.47049	0.141429	0.648854
XM_021767416.2	2.46334	2.67037	1.81771	1.46909	0.14181	0.649894
XM_021751402.2	2.29908	2.55564	1.74003	1.46873	0.141905	0.649947
XM_043949294.1	3.94959	1.55478	1.06208	1.46391	0.14322	0.653589
XM_021774967.2	3.12494	1.87666	1.28253	1.46325	0.1434	0.654049
XM_021758288.2	2.63037	2.08533	1.42537	1.46301	0.143464	0.654143
XM_021744992.2	2.46569	1.9697	1.35005	1.45899	0.144568	0.656225
XM_021749054.2	2.46569	1.9697	1.35005	1.45899	0.144568	0.656225
XM_043948861.1	2.46652	1.97015	1.35016	1.4592	0.144509	0.656225
XM_043955262.1	2.46569	1.9697	1.35005	1.45899	0.144568	0.656225
XM_021761623.2	2.96067	1.77717	1.22052	1.45607	0.145372	0.658366
XM_021772389.2	2.96108	1.77736	1.22058	1.45616	0.145349	0.658366
XM_021764193.2	1.97025	3.32694	2.28722	1.45458	0.145786	0.659694
XM_021774400.2	3.45482	1.64764	1.13354	1.45354	0.146075	0.660589
XM_021757301.2	2.13664	2.42994	1.68477	1.4423	0.149219	0.6683
XM_043961242.1	2.46611	1.96993	1.36943	1.43851	0.150291	0.670625
XM_021760301.2	3.61613	2.13964	1.4878	1.43812	0.1504	0.670837
XM_021769800.2	3.78259	1.81848	1.26493	1.43761	0.150544	0.671298
XM_021755354.2	1.97085	3.32724	2.3153	1.43706	0.1507	0.671489
XM_021743507.2	5.91938	2.02041	1.40681	1.43616	0.150957	0.671886
XM_021775528.2	3.6193	1.73513	1.21725	1.42545	0.154026	0.679378
XM_021745074.2	1.97133	2.29189	1.60993	1.42359	0.154564	0.679971
XM_021752250.2	1.97195	2.29231	1.61001	1.42379	0.154508	0.679971
XM_021754940.2	1.97134	2.29188	1.60993	1.42359	0.154566	0.679971
XM_021777834.2	1.97195	2.29231	1.61001	1.42379	0.154508	0.679971
XM_021778193.2	1.97133	2.29189	1.60993	1.42359	0.154564	0.679971
XM_043950958.1	1.97155	2.29202	1.60996	1.42365	0.154547	0.679971
XM_043960312.1	1.97154	2.29203	1.60996	1.42366	0.154545	0.679971
XM_021754900.2	1.97174	2.2917	1.60994	1.42346	0.154602	0.679992
XM_021758990.2	3.45584	1.64806	1.15904	1.42192	0.155049	0.680999
XM_021754233.2	2.46549	1.96958	1.38744	1.41959	0.155728	0.683157
XM_021770837.2	7.07435	1.69195	1.19944	1.41062	0.158357	0.689837
XM_021739008.2	2.1356	2.42926	1.7275	1.40623	0.159657	0.692614
XM_021758328.2	1.97216	2.29246	1.63086	1.40567	0.159822	0.692614
XM_021763043.2	1.97217	2.29245	1.63086	1.40566	0.159824	0.692614
XM_021766435.2	2.1352	2.42897	1.72746	1.4061	0.159695	0.692614
XM_021768762.2	2.13582	2.42938	1.72753	1.40627	0.159643	0.692614
XM_021772606.2	1.97174	2.29217	1.63081	1.40554	0.159862	0.692614
XM_043950353.1	2.13581	2.4294	1.72753	1.40629	0.159639	0.692614
XR_006350935.1	1.97217	2.29245	1.63086	1.40566	0.159824	0.692614
XM_021757958.2	6.73684	2.01463	1.43379	1.40511	0.159989	0.692697
XM_043959038.1	3.12433	1.87634	1.33581	1.40464	0.160127	0.692979
XM_021757764.2	5.92186	1.55439	1.1085	1.40224	0.160842	0.69484
XM_021774937.2	4.77313	1.62254	1.16044	1.39821	0.16205	0.697461
XM_021740361.2	2.46356	2.67106	1.91343	1.39596	0.162728	0.69829
XM_021766214.2	6.57574	1.96923	1.41129	1.39534	0.162915	0.698306
XM_021743399.2	1.97132	2.2914	1.64306	1.3946	0.163138	0.698947
XM_043957381.1	1.97133	2.29141	1.64306	1.3946	0.163137	0.698947
XM_021758792.2	2.13623	2.42965	1.74246	1.39438	0.163204	0.698956
XM_043961942.1	2.30031	2.55538	1.83801	1.3903	0.164439	0.701373
XM_021768319.2	4.27377	2.03973	1.47587	1.38205	0.166957	0.706983
XM_021764803.2	1.80596	3.18898	2.30814	1.38162	0.167087	0.706988
XM_021777760.2	3.12519	1.87769	1.35987	1.38079	0.167344	0.707312
XM_021746908.2	1.80285	3.18652	2.30824	1.3805	0.167434	0.707356
XM_021769788.2	1.80285	3.18652	2.30824	1.3805	0.167434	0.707356
XM_021754181.2	2.4663	1.97004	1.43373	1.37406	0.169422	0.711486
XM_021771846.1	2.46612	1.97029	1.43371	1.37426	0.169362	0.711486
XM_021738113.2	2.46651	1.96977	1.43376	1.37385	0.169487	0.711623
XM_021738900.2	3.29179	1.55505	1.13209	1.37361	0.169564	0.711671
XM_021743941.2	3.29178	1.55506	1.13209	1.37361	0.169562	0.711671
XM_021738481.2	3.29198	1.5549	1.13212	1.37344	0.169616	0.711754
XM_021751692.2	5.59542	1.67025	1.21847	1.37077	0.170445	0.712768
XM_021752849.2	3.29116	1.55479	1.14054	1.36321	0.172816	0.718707
XR_002487862.2	3.29219	1.55499	1.14069	1.3632	0.17282	0.718707
XM_021764802.2	1.80366	3.18716	2.34073	1.36161	0.17332	0.719963
XM_021774600.2	2.46653	1.97015	1.44755	1.36102	0.173506	0.720599
XM_021766547.2	2.96048	1.77736	1.3076	1.35925	0.174066	0.721205
XM_021761984.2	2.96086	1.77694	1.30767	1.35886	0.17419	0.721516
XM_021740658.2	2.30285	1.84467	1.36696	1.34947	0.177186	0.727815
XM_021742305.2	2.30223	1.84431	1.36687	1.34929	0.177244	0.727815
XM_021761770.2	2.30285	1.84467	1.36696	1.34947	0.177186	0.727815
XM_021774167.2	2.30264	1.84454	1.36693	1.34941	0.177206	0.727815
XM_043950065.1	2.30264	1.84454	1.36693	1.34941	0.177206	0.727815
XM_043960812.1	2.30223	1.84431	1.36687	1.34929	0.177244	0.727815
XM_021739240.2	2.797	1.67028	1.23999	1.34701	0.177978	0.729047
XM_021742342.2	2.79721	1.67038	1.24002	1.34706	0.177962	0.729047
XM_021742913.2	2.79721	1.67039	1.24002	1.34706	0.177961	0.729047
XM_021764374.2	2.797	1.67028	1.23999	1.34701	0.177977	0.729047
XM_043959789.1	2.79681	1.67047	1.23997	1.34718	0.177921	0.729047
XR_006350022.1	2.79743	1.67077	1.24006	1.34733	0.177873	0.729047
XM_021779100.2	2.30202	1.84418	1.37841	1.33791	0.180926	0.733916
XM_043954332.1	3.94984	1.55508	1.16286	1.33729	0.181129	0.734036
XM_021771919.2	3.29159	1.55522	1.16408	1.33601	0.181547	0.735134
XM_021754702.2	2.79659	1.67007	1.2519	1.33403	0.182194	0.735341
XM_021761733.2	2.79722	1.67067	1.252	1.33441	0.182071	0.735341
XM_021763229.2	2.79764	1.67088	1.25206	1.33451	0.182037	0.735341
XM_043950650.1	2.79741	1.67048	1.25202	1.33423	0.182128	0.735341
XM_021748510.2	3.62014	1.73545	1.3027	1.33219	0.182798	0.737032
XM_021744254.2	2.7966	1.67036	1.26015	1.32552	0.184997	0.740055
XM_021759415.2	3.29261	1.55516	1.17303	1.32576	0.184918	0.740055
XM_021776442.2	3.29157	1.55471	1.17284	1.32559	0.184975	0.740055
XM_021741575.2	2.79638	1.66997	1.26012	1.32525	0.185089	0.740255
XM_043956663.1	3.94769	1.89652	1.43473	1.32187	0.186212	0.742585
XM_021736876.2	2.29708	4.638	3.51609	1.31908	0.187143	0.744882
XM_021748784.2	2.96066	1.77683	1.34814	1.31799	0.187508	0.745695
XM_043949958.1	2.29134	4.63448	3.51772	1.31747	0.187682	0.745976
XM_021761117.2	3.29117	1.55479	1.18636	1.31056	0.190006	0.75033
XM_021777559.2	2.13416	2.42825	1.85757	1.30722	0.191139	0.753127
XM_021738457.2	1.80788	2.14007	1.64058	1.30446	0.192077	0.754923
XM_021738505.2	1.80807	2.13973	1.64056	1.30427	0.192143	0.754923
XM_021741595.2	1.80787	2.14008	1.64058	1.30446	0.192075	0.754923
XM_021757016.2	1.80807	2.13973	1.64056	1.30427	0.192143	0.754923
XM_021769110.2	1.80807	2.13973	1.64056	1.30427	0.192143	0.754923
XM_021771888.2	1.80807	2.13973	1.64056	1.30427	0.192143	0.754923
XM_021774549.2	1.80787	2.14008	1.64058	1.30446	0.192075	0.754923
XM_021758951.2	2.79865	1.67111	1.28637	1.2991	0.193911	0.756682
XM_021767111.2	1.97176	2.29274	1.76877	1.29623	0.194895	0.758866
XM_021757685.2	1.97174	2.29164	1.76875	1.29563	0.195104	0.759301
XM_021748643.2	2.96108	1.77769	1.37766	1.29036	0.196925	0.762716
XM_021740366.2	1.80829	2.14038	1.6616	1.28814	0.197697	0.763528
XM_021742300.2	1.80766	2.13942	1.66149	1.28765	0.197869	0.763528
XM_021744699.2	1.80767	2.13991	1.66153	1.28792	0.197775	0.763528
XM_021746257.2	1.80848	2.14003	1.66159	1.28794	0.197765	0.763528
XM_021760193.2	1.80786	2.13957	1.66152	1.28772	0.197844	0.763528
XM_021764037.2	1.80726	2.13961	1.66149	1.28777	0.197827	0.763528
XM_021768181.2	1.80808	2.14024	1.66158	1.28808	0.19772	0.763528
XM_021770130.2	1.80766	2.13992	1.66153	1.28792	0.197773	0.763528
XM_021771811.2	1.80725	2.13962	1.66149	1.28777	0.197825	0.763528
XM_043956515.1	1.80849	2.14054	1.66162	1.28822	0.197668	0.763528
XR_002489009.2	1.80786	2.13957	1.66152	1.28772	0.197844	0.763528
XR_006352155.1	1.80747	2.13976	1.66151	1.28784	0.1978	0.763528
XR_002488134.2	2.79763	1.67059	1.30468	1.28047	0.200382	0.769822
XM_021740129.2	6.25084	1.65852	1.29634	1.27939	0.200761	0.770103
XM_021756690.2	2.62979	2.08622	1.63084	1.27924	0.200814	0.770103
XM_021744298.2	3.95185	1.55516	1.22298	1.27161	0.203511	0.77516
XM_021754543.2	2.63121	2.08574	1.64107	1.27096	0.203743	0.77574
XM_021754191.2	1.97132	2.29135	1.80833	1.26711	0.205118	0.778501
XM_021757792.2	1.97091	2.29102	1.80829	1.26695	0.205173	0.778501
XM_021738914.2	4.60528	1.84399	1.46622	1.25765	0.20852	0.784012
XM_021760143.2	2.30204	1.84457	1.46809	1.25644	0.208957	0.784366
XM_021763081.2	2.30266	1.84494	1.46818	1.25662	0.208893	0.784366
XM_043949327.1	2.30223	1.8443	1.46811	1.25624	0.209029	0.784366
XR_002489473.2	2.30285	1.84468	1.4682	1.25642	0.208962	0.784366
XM_021762906.2	2.79701	1.67059	1.33114	1.25501	0.209476	0.785407
XM_021743368.2	2.30307	1.84521	1.48187	1.24519	0.213063	0.792332
XM_021777983.1	2.79761	1.67026	1.3456	1.24127	0.214504	0.794734
XM_021742192.2	2.63355	1.55493	1.25797	1.23607	0.216434	0.796465
XM_021750958.2	2.63355	1.55493	1.25797	1.23607	0.216434	0.796465
XM_021754952.2	2.63335	1.55513	1.25795	1.23624	0.216368	0.796465
XM_043954341.1	2.63355	1.55493	1.25797	1.23607	0.216434	0.796465
XM_021737899.2	2.63293	1.5546	1.26988	1.22421	0.220873	0.801834
XM_021741638.2	2.13878	1.70696	1.39392	1.22457	0.220736	0.801834
XM_021742516.2	2.13878	1.70696	1.39392	1.22457	0.220736	0.801834
XM_021743427.2	2.63395	1.55516	1.27003	1.22451	0.220761	0.801834
XM_021744686.2	2.63313	1.55472	1.26991	1.22428	0.220848	0.801834
XM_021745526.2	2.63292	1.55461	1.26988	1.22422	0.220871	0.801834
XM_021747775.2	2.63333	1.55483	1.26994	1.22433	0.220827	0.801834
XM_021747866.2	2.13857	1.70683	1.3939	1.2245	0.220763	0.801834
XM_021748317.2	2.13857	1.70683	1.3939	1.2245	0.220763	0.801834
XM_021748941.2	2.13919	1.70722	1.39398	1.22471	0.220684	0.801834
XM_021749691.2	2.13878	1.70696	1.39392	1.22457	0.220736	0.801834
XM_021752576.2	3.45627	1.64821	1.34507	1.22537	0.220436	0.801834
XM_021754467.2	2.13919	1.70722	1.39398	1.22471	0.220684	0.801834
XM_021754760.2	2.63397	1.55546	1.27004	1.22474	0.220674	0.801834
XM_021757370.2	2.13857	1.70683	1.3939	1.2245	0.220763	0.801834
XM_021758142.2	2.13878	1.70696	1.39392	1.22457	0.220736	0.801834
XM_021764103.2	2.13919	1.70722	1.39398	1.22471	0.220684	0.801834
XM_021764242.2	2.13919	1.70722	1.39398	1.22471	0.220684	0.801834
XM_021767849.2	2.13919	1.70722	1.39398	1.22471	0.220684	0.801834
XM_021773710.2	2.13857	1.70683	1.3939	1.2245	0.220763	0.801834
XM_021774960.2	2.30182	1.84404	1.50396	1.22613	0.220151	0.801834
XM_021776024.2	2.30202	1.84376	1.50398	1.22592	0.220228	0.801834
XM_021777907.2	2.13857	1.70683	1.3939	1.2245	0.220763	0.801834
XM_021778367.2	3.95188	1.5562	1.26896	1.22636	0.220064	0.801834
XM_043956336.1	2.63376	1.55504	1.27	1.22444	0.220784	0.801834
XM_043958120.1	2.13857	1.70683	1.3939	1.2245	0.220763	0.801834
XM_043960550.1	2.13878	1.70696	1.39392	1.22457	0.220736	0.801834
XR_006348507.1	2.46436	2.67097	2.19159	1.21874	0.222944	0.805546
XM_021761084.2	6.41611	1.92533	1.58081	1.21794	0.223248	0.806165
XM_021764676.2	3.12166	1.87601	1.54343	1.21548	0.224183	0.807823
XM_021746016.2	3.622	1.73689	1.43495	1.21042	0.226118	0.811297
XM_021762539.2	2.13816	1.70656	1.41237	1.2083	0.226931	0.811954
XM_021764955.2	2.13816	1.70656	1.41237	1.2083	0.226931	0.811954
XM_021768987.2	2.1394	1.70736	1.41252	1.20873	0.226768	0.811954
XM_021776424.2	2.13898	1.70709	1.41247	1.20858	0.226823	0.811954
XM_021777824.2	2.13816	1.70656	1.41237	1.2083	0.226931	0.811954
XR_002490236.2	2.30408	1.84505	1.5261	1.209	0.226663	0.811954
XR_006350496.1	2.30408	1.84505	1.5261	1.20899	0.226665	0.811954
XM_043949115.1	1.97177	2.29282	1.90642	1.20269	0.229097	0.814415
XM_021740505.2	2.79782	1.67071	1.3903	1.20169	0.229484	0.815066
XM_021757857.2	3.2926	1.55488	1.29443	1.2012	0.229673	0.815577
XM_021741101.2	2.1396	1.70749	1.424	1.19908	0.230496	0.816982
XM_021757510.2	2.63374	1.55504	1.30081	1.19545	0.231913	0.818899
XM_021744381.2	3.45772	1.64888	1.38099	1.19398	0.232484	0.819721
XM_021739344.2	1.80768	2.14051	1.80896	1.18328	0.236697	0.827831
XM_021759766.2	1.80768	2.14051	1.80896	1.18328	0.236697	0.827831
XM_021741478.2	1.80785	2.13952	1.83421	1.16646	0.243431	0.839125
XM_021741526.2	1.80744	2.13919	1.83417	1.1663	0.243493	0.839154
XM_021736986.2	2.29966	2.55492	2.20742	1.15742	0.2471	0.845361
XM_043950364.1	1.80485	4.29006	3.7138	1.15517	0.248021	0.846743
XM_043953272.1	1.79802	4.28476	3.71672	1.15283	0.248979	0.848105
XM_043955836.1	3.29058	1.55508	1.36185	1.14189	0.253499	0.853234
XM_021749576.2	4.93619	1.68569	1.47758	1.14084	0.253935	0.853564
XM_043949898.1	2.13876	1.70654	1.50084	1.13705	0.255517	0.856261
XR_006348753.1	2.63396	1.55551	1.36731	1.13764	0.255272	0.856261
XM_021757797.2	2.13796	1.70682	1.52324	1.12052	0.262492	0.865868
XM_021774877.2	1.80851	2.14124	1.91242	1.11965	0.262863	0.865868
XM_021760220.2	2.96147	1.7772	1.59091	1.1171	0.263953	0.867388
XM_021775044.1	2.63315	1.55539	1.3982	1.11242	0.265958	0.869688
XM_021749151.2	2.13816	1.70695	1.53653	1.11091	0.266605	0.86972
XM_021763196.2	2.13855	1.70639	1.53657	1.11052	0.266777	0.869823
XM_021741738.2	1.97511	1.555	1.41953	1.09543	0.273328	0.877902
XM_021745093.2	1.97511	1.555	1.41953	1.09543	0.273328	0.877902
XM_021746036.2	1.97511	1.555	1.41953	1.09543	0.273328	0.877902
XM_021746761.2	1.97511	1.555	1.41953	1.09543	0.273328	0.877902
XM_021760984.2	1.97511	1.555	1.41953	1.09543	0.273328	0.877902
XM_021763104.2	1.97511	1.555	1.41953	1.09543	0.273328	0.877902
XM_021763581.2	1.97511	1.555	1.41953	1.09543	0.273328	0.877902
XM_021763753.2	1.97511	1.555	1.41953	1.09543	0.273328	0.877902
XM_021769923.2	1.97511	1.555	1.41953	1.09543	0.273328	0.877902
XM_021775593.2	1.97511	1.555	1.41953	1.09543	0.273328	0.877902
XM_021778774.2	1.97511	1.555	1.41953	1.09543	0.273328	0.877902
XM_043949403.1	1.97511	1.555	1.41953	1.09543	0.273328	0.877902
XM_043950239.1	1.97511	1.555	1.41953	1.09543	0.273328	0.877902
XM_043954323.1	1.97511	1.555	1.41953	1.09543	0.273328	0.877902
XM_043956076.1	1.97511	1.555	1.41953	1.09543	0.273328	0.877902
XM_043958396.1	1.97511	1.555	1.41953	1.09543	0.273328	0.877902
XR_002485969.2	1.97511	1.555	1.41953	1.09543	0.273328	0.877902
XM_043953446.1	2.30246	1.84535	1.68788	1.0933	0.274264	0.87854
XM_021740555.2	1.80704	2.13877	1.96841	1.08654	0.277238	0.878947
XM_021743789.2	2.13688	2.43144	2.23815	1.08636	0.277319	0.878988
XM_021744871.2	1.97449	1.55457	1.43811	1.08098	0.279707	0.879788
XM_021754223.2	1.97449	1.55457	1.43811	1.08098	0.279707	0.879788
XM_021763849.2	1.97552	1.55529	1.43824	1.08138	0.279528	0.879788
XM_021769847.2	1.97552	1.55529	1.43824	1.08138	0.279528	0.879788
XM_021773495.2	1.9749	1.55485	1.43816	1.08114	0.279636	0.879788
XM_021775341.2	2.30221	1.84381	1.70293	1.08273	0.278929	0.879788
XM_021775464.2	1.97532	1.55515	1.43822	1.0813	0.279562	0.879788
XM_043952563.1	1.9747	1.55471	1.43814	1.08106	0.27967	0.879788
XM_043958750.1	1.97532	1.55515	1.43822	1.0813	0.279562	0.879788
XM_021748549.2	2.13294	2.42858	2.25081	1.07898	0.280596	0.880047
XM_043948849.1	2.96153	1.77875	1.66423	1.06881	0.285154	0.887079
XM_043960015.1	2.30267	1.84551	1.7285	1.0677	0.285658	0.888242
XM_043954528.1	7.24003	1.55579	1.46728	1.06032	0.289001	0.891927
XM_021767795.2	1.80744	2.1391	2.0182	1.05991	0.289186	0.892267
XM_021774629.2	2.30222	1.84381	1.75178	1.05253	0.292555	0.896306
XM_021759375.2	4.28085	1.70767	1.63545	1.04416	0.296414	0.901006
XM_043955204.1	3.45631	1.64957	1.59422	1.03472	0.3008	0.904554
XM_043955265.1	4.43965	2.10762	2.03758	1.03437	0.300962	0.904668
XR_006348356.1	65.5028	2.49733	2.44205	1.02264	0.30648	0.909729
XM_043953818.1	1.97512	1.55499	1.53181	1.01514	0.310041	0.914827
XM_021774759.2	1.97489	1.55485	1.55431	1.00035	0.317142	0.921334
XM_021736367.2	3.45442	1.64694	1.65358	0.995986	0.319257	0.922205
XM_021761826.2	3.94986	1.55602	1.56165	0.996395	0.319058	0.922205
XM_021746051.2	2.13875	1.70648	1.72939	0.986748	0.323766	0.925672
XM_021768058.2	2.13896	1.70663	1.72942	0.986823	0.323729	0.925672
XM_021777356.2	2.79705	1.67145	1.69898	0.983794	0.325217	0.925687
XM_021749255.2	1.97492	1.55484	1.58942	0.978245	0.327953	0.927706
XM_021771531.2	2.13732	1.70587	1.7568	0.971009	0.331544	0.931437
XM_021775784.2	1.97655	1.55564	1.63469	0.951643	0.341278	0.935726
XM_043961096.1	1.97612	1.55533	1.63464	0.951478	0.341362	0.935726
XM_021759981.2	2.63373	1.55465	1.64899	0.942785	0.345791	0.938085
XM_021760448.2	1.80805	2.13959	2.31036	0.926085	0.354402	0.946098
XM_021765103.2	2.6302	2.08504	2.27134	0.917975	0.358632	0.947953
XM_021750698.1	2.13711	1.70517	1.89032	0.90205	0.36703	0.953061
XM_021743712.2	2.46628	1.96949	2.19136	0.898752	0.368785	0.954268
XM_021757800.2	1.9753	1.55467	1.76915	0.878767	0.379528	0.963338
XM_021745430.2	2.303	2.55874	2.93587	0.871544	0.383457	0.965014
XM_021770809.2	1.97468	1.55416	1.79447	0.866084	0.386444	0.967729
XM_043957649.1	2.63252	1.55379	1.81327	0.856897	0.391502	0.969431
XR_006350633.1	1.9751	1.55449	1.83277	0.848167	0.396345	0.971796
XM_043948691.1	2.96104	1.77687	2.14554	0.828171	0.407574	0.976076
XM_043952799.1	4.93824	1.68642	2.0648	0.816747	0.414073	0.980617
XM_021737313.2	2.13984	1.70895	2.24481	0.761289	0.446484	0.993226
XM_021751531.2	2.63421	1.55674	2.19056	0.710659	0.477295	0.993226
XM_021758176.2	2.79949	1.67127	2.16398	0.772313	0.439929	0.993226
XM_043950271.1	2.6338	1.55647	2.20564	0.705675	0.48039	0.993226
XM_021736061.1	0.986381	2.18861	2.63056	0.831994	0.405412	NA
XM_021736070.2	0.656308	2.83052	3.97267	0.712499	0.476156	NA
XM_021736124.2	1.30889	3.82673	2.9735	1.28694	0.198114	NA
XM_021736177.2	0.982811	3.41323	2.48366	1.37427	0.169357	NA
XM_021736179.2	0.654458	2.82676	3.64493	0.775531	0.438026	NA
XM_021736234.2	0.655898	2.82966	3.64306	0.776728	0.437319	NA
XM_021736302.1	0.982191	3.41244	2.48382	1.37387	0.169483	NA
XM_021736371.2	0.491001	2.41214	3.99459	0.603852	0.545942	NA
XM_021736388.2	0.982612	3.41297	2.48371	1.37414	0.169398	NA
XM_021736457.2	0.327124	1.82641	4.03786	0.45232	0.651038	NA
XM_021736462.2	0.653827	2.82544	3.9729	0.711179	0.476974	NA
XM_021736501.2	1.4736	3.99767	2.11256	1.89233	0.0584466	NA
XM_021736502.2	0.327744	1.82878	4.03765	0.452933	0.650597	NA
XM_021736535.2	0.328154	1.83035	4.03751	0.453337	0.650306	NA
XM_021736536.2	0.327334	1.82721	4.03779	0.452528	0.650889	NA
XM_021736568.2	0.820385	3.15248	3.95957	0.796168	0.425934	NA
XM_021736667.2	0.986176	2.18827	2.19458	0.997125	0.318704	NA
XM_021736700.2	0.821479	1.86468	2.74527	0.679234	0.49699	NA
XM_021736707.2	1.30953	3.82742	2.20804	1.7334	0.0830244	NA
XM_021736768.2	1.48015	1.77792	1.93701	0.917868	0.358688	NA
XM_021736778.2	0.491001	2.41214	3.99459	0.603852	0.545942	NA
XM_021736829.2	0.491001	2.41214	3.99459	0.603852	0.545942	NA
XM_021736831.2	0.655067	2.82799	3.58755	0.788279	0.430534	NA
XM_021736851.2	0.49099	2.41212	3.96956	0.607653	0.543418	NA
XM_021736860.2	0.982401	3.41271	2.41879	1.41092	0.158269	NA
XM_021736863.2	0.491201	2.4127	3.0907	0.780632	0.435019	NA
XM_021736865.2	0.328154	1.83035	4.03751	0.453337	0.650306	NA
XM_021736868.2	0.327744	1.82878	4.03765	0.452933	0.650597	NA
XM_021736869.2	0.326913	1.8256	4.03794	0.452113	0.651188	NA
XM_021736879.2	0.981781	3.41192	2.48393	1.3736	0.169567	NA
XM_021736885.2	0.817914	3.14843	3.35293	0.939008	0.347727	NA
XM_021736922.2	1.31627	1.55539	2.05521	0.756806	0.449166	NA
XM_021736950.2	0.817704	3.14809	3.35312	0.938855	0.347805	NA
XM_021736989.2	1.64462	1.96998	1.87354	1.05147	0.293041	NA
XM_021736993.2	0.822515	1.86655	2.32723	0.802046	0.422527	NA
XM_021737011.2	0.327124	1.82641	4.03786	0.45232	0.651038	NA
XM_021737045.2	1.48116	1.77824	1.80597	0.984647	0.324797	NA
XM_021737048.2	1.15027	2.45198	2.53023	0.969075	0.332508	NA
XM_021737064.2	1.47381	3.99785	2.14126	1.86706	0.0618933	NA
XM_021737138.2	1.14772	3.63693	3.06649	1.18602	0.235613	NA
XM_021737155.2	0.818324	3.14915	2.60926	1.20691	0.227465	NA
XM_021737190.2	1.31372	2.67366	2.00277	1.33498	0.181883	NA
XM_021737191.2	1.64442	1.97039	1.69131	1.165	0.244017	NA
XM_021737196.2	0.654657	2.82722	2.82437	1.00101	0.316823	NA
XM_021737198.2	0.822509	1.86655	2.32723	0.802045	0.422527	NA
XM_021737200.2	1.6396	3.03487	1.98432	1.52943	0.126158	NA
XM_021737229.2	1.3129	2.67304	2.00281	1.33465	0.181992	NA
XM_021737245.2	0.818535	3.14947	2.67085	1.1792	0.238319	NA
XM_021737261.2	0.327744	1.82878	4.03765	0.452933	0.650597	NA
XM_021737288.2	0.327124	1.82641	4.03786	0.45232	0.651038	NA
XM_021737298.2	1.30953	3.82742	2.20804	1.7334	0.0830244	NA
XM_021737361.1	0.821907	1.86585	2.32742	0.801682	0.422737	NA
XM_021737480.2	0.818324	3.14915	2.60926	1.20691	0.227465	NA
XM_021737510.2	0.491201	2.4127	3.0907	0.780632	0.435019	NA
XM_021737525.2	0.327744	1.82878	4.03765	0.452933	0.650597	NA
XM_021737555.2	1.31668	1.55512	1.79082	0.868384	0.385184	NA
XM_021737584.2	0.492231	2.41543	3.9944	0.604704	0.545376	NA
XM_021737615.2	1.48136	1.77783	2.01513	0.882243	0.377645	NA
XM_021737636.2	0.822919	1.86737	2.80175	0.6665	0.505091	NA
XM_021737682.2	0.818945	3.15009	2.60901	1.20739	0.227282	NA
XM_021737711.2	1.47381	3.99785	2.14126	1.86706	0.0618933	NA
XM_021737731.2	1.14607	3.63503	2.30892	1.57434	0.115408	NA
XM_021737809.2	1.31648	1.55562	2.0002	0.777732	0.436727	NA
XM_021737816.2	0.98074	3.41034	3.95098	0.863164	0.388047	NA
XM_021737827.2	0.328154	1.83035	4.03751	0.453337	0.650306	NA
XM_021737935.2	0.492231	2.41543	3.9944	0.604704	0.545376	NA
XM_021737940.2	1.63603	4.14866	2.18486	1.89882	0.0575884	NA
XM_021737944.2	0.818945	3.15009	2.60901	1.20739	0.227282	NA
XM_021737970.2	0.654868	2.82762	2.82423	1.0012	0.316731	NA
XM_021738004.2	0.491201	2.4127	3.0907	0.780632	0.435019	NA
XM_021738037.2	0.987212	2.18988	2.70839	0.808556	0.41877	NA
XM_021738039.2	0.327124	1.82641	4.03786	0.45232	0.651038	NA
XM_021738042.2	1.6438	1.96987	1.69125	1.16474	0.244124	NA
XM_021738052.2	0.327534	1.82798	4.03772	0.452725	0.650747	NA
XM_021738064.2	0.819144	3.15042	3.35186	0.939904	0.347267	NA
XM_021738084.2	0.491201	2.4127	3.0907	0.780632	0.435019	NA
XM_021738120.2	0.654657	2.82722	2.82437	1.00101	0.316823	NA
XM_021738138.2	0.822317	1.86655	2.32735	0.802006	0.42255	NA
XM_021738144.2	1.4734	3.9975	2.18427	1.83014	0.0672296	NA
XM_021738192.2	1.30953	3.82742	2.20804	1.7334	0.0830244	NA
XM_021738200.2	0.491201	2.4127	3.0907	0.780632	0.435019	NA
XM_021738204.2	0.327744	1.82878	4.03765	0.452933	0.650597	NA
XM_021738251.2	0.986176	2.18827	2.19458	0.997125	0.318704	NA
XM_021738343.2	0.817914	3.14843	3.35293	0.939008	0.347727	NA
XM_021738350.2	0.327534	1.82798	4.03772	0.452725	0.650747	NA
XM_021738361.2	0.821484	1.86468	2.74527	0.679235	0.496989	NA
XM_021738370.2	0.985984	2.18827	2.19467	0.997085	0.318723	NA
XM_021738383.2	0.327534	1.82798	4.03772	0.452725	0.650747	NA
XM_021738392.2	0.327334	1.82721	4.03779	0.452528	0.650889	NA
XM_021738409.2	1.64442	1.97039	1.69131	1.165	0.244017	NA
XM_021738446.2	0.655278	2.82839	2.82395	1.00157	0.31655	NA
XM_021738459.2	0.491201	2.4127	3.0907	0.780632	0.435019	NA
XM_021738504.2	0.492231	2.41543	3.9944	0.604704	0.545376	NA
XM_021738513.2	0.327534	1.82798	4.03772	0.452725	0.650747	NA
XM_021738524.2	0.327744	1.82878	4.03765	0.452933	0.650597	NA
XM_021738541.2	0.985772	2.1877	2.24745	0.973415	0.330347	NA
XM_021738596.2	1.30871	3.82654	2.93173	1.30522	0.19182	NA
XM_021738622.2	0.653827	2.82544	3.9729	0.711179	0.476974	NA
XM_021738682.2	0.492231	2.41543	3.9944	0.604704	0.545376	NA
XM_021738718.2	0.818945	3.15009	2.60901	1.20739	0.227282	NA
XM_021738724.2	0.327334	1.82721	4.03779	0.452528	0.650889	NA
XM_021738744.2	0.327744	1.82878	4.03765	0.452933	0.650597	NA
XM_021738746.2	1.63583	4.14842	2.76156	1.5022	0.133045	NA
XM_021738773.2	1.14567	3.63449	3.94464	0.921374	0.356855	NA
XM_021738788.2	0.654247	2.82634	3.58861	0.787585	0.430939	NA
XM_021738834.2	0.327124	1.82641	4.03786	0.45232	0.651038	NA
XM_021738861.2	0.818945	3.15009	2.60901	1.20739	0.227282	NA
XM_021738885.2	0.985774	2.18798	2.19468	0.996946	0.318791	NA
XM_021738905.2	1.30931	3.82722	2.23599	1.71164	0.0869626	NA
XM_021738922.2	0.328154	1.83035	4.03751	0.453337	0.650306	NA
XM_021738939.2	0.491001	2.41214	3.99459	0.603852	0.545942	NA
XM_021738971.2	0.491201	2.4127	3.0907	0.780632	0.435019	NA
XM_021738993.2	0.982612	3.41297	2.48371	1.37414	0.169398	NA
XM_021739012.2	0.985364	2.18742	2.19471	0.996675	0.318922	NA
XM_021739021.2	1.3131	2.67304	2.00275	1.33469	0.181979	NA
XM_021739033.2	0.986586	2.18885	2.24738	0.973958	0.330078	NA
XM_021739041.2	0.49058	2.41102	3.97043	0.607245	0.543688	NA
XM_021739121.2	1.14587	3.6348	2.49677	1.4558	0.145448	NA
XM_021739127.2	0.654657	2.82722	2.82437	1.00101	0.316823	NA
XM_021739134.2	0.490791	2.41159	3.96999	0.607454	0.543549	NA
XM_021739154.2	0.327744	1.82878	4.03765	0.452933	0.650597	NA
XM_021739159.2	0.822317	1.86655	2.32735	0.802006	0.42255	NA
XM_021739171.2	0.327744	1.82878	4.03765	0.452933	0.650597	NA
XM_021739205.2	0.327334	1.82721	4.03779	0.452528	0.650889	NA
XM_021739245.2	0.654458	2.82676	3.64493	0.775531	0.438026	NA
XM_021739359.2	1.47717	2.86602	1.93777	1.47903	0.139132	NA
XM_021739370.2	0.822509	1.86655	2.32723	0.802045	0.422527	NA
XM_021739376.2	0.328154	1.83035	4.03751	0.453337	0.650306	NA
XM_021739470.1	1.63747	4.14978	2.07846	1.99656	0.045873	NA
XM_021739529.2	0.491411	2.41324	3.96868	0.608072	0.54314	NA
XM_021739538.2	0.655067	2.82799	3.58755	0.788279	0.430534	NA
XM_021739559.2	0.818524	3.14942	3.3524	0.939452	0.347499	NA
XM_021739581.2	1.14669	3.63571	2.37429	1.53128	0.125699	NA
XM_021739601.2	0.984943	2.18671	2.7091	0.807172	0.419567	NA
XM_021739625.2	0.654868	2.82762	2.82423	1.0012	0.316731	NA
XM_021739626.2	0.327124	1.82641	4.03786	0.45232	0.651038	NA
XM_021739640.2	0.654868	2.82762	2.82423	1.0012	0.316731	NA
XM_021739662.2	0.656308	2.83052	3.97267	0.712499	0.476156	NA
XM_021739673.2	1.63667	4.14906	3.80238	1.09117	0.275196	NA
XM_021739674.2	0.820385	3.15248	3.95957	0.796168	0.425934	NA
XM_021739682.2	0.491201	2.4127	3.0907	0.780632	0.435019	NA
XM_021739721.2	0.491201	2.4127	3.0907	0.780632	0.435019	NA
XM_021739741.2	1.31035	3.8282	2.30056	1.66403	0.0961066	NA
XM_021739776.2	0.327744	1.82878	4.03765	0.452933	0.650597	NA
XM_021739796.2	1.30974	3.82762	2.23596	1.71185	0.0869252	NA
XM_021739809.2	0.327744	1.82878	4.03765	0.452933	0.650597	NA
XM_021739825.2	0.985364	2.18742	2.19471	0.996675	0.318922	NA
XM_021739846.2	1.47759	2.86657	1.9615	1.46142	0.1439	NA
XM_021739904.2	0.985971	2.18798	2.19459	0.996987	0.318771	NA
XM_021739935.2	1.31371	2.67366	2.00277	1.33498	0.181883	NA
XM_021739941.2	0.327744	1.82878	4.03765	0.452933	0.650597	NA
XM_021739942.2	1.63768	4.14994	2.04955	2.0248	0.0428877	NA
XM_021739943.2	0.822304	1.8662	2.74495	0.679869	0.496587	NA
XM_021739954.2	0.327124	1.82641	4.03786	0.45232	0.651038	NA
XM_021739984.2	0.327124	1.82641	4.03786	0.45232	0.651038	NA
XM_021740024.2	0.327124	1.82641	4.03786	0.45232	0.651038	NA
XM_021740172.2	0.49037	2.41046	3.9947	0.603415	0.546233	NA
XM_021740214.2	1.14964	2.45092	2.06963	1.18423	0.23632	NA
XM_021740247.2	0.491611	2.41377	3.96825	0.60827	0.543008	NA
XM_021740251.2	0.327124	1.82641	4.03786	0.45232	0.651038	NA
XM_021740313.2	0.817914	3.14843	3.35293	0.939008	0.347727	NA
XM_021740358.2	1.14964	2.45092	2.06963	1.18423	0.23632	NA
XM_021740394.2	0.654247	2.82634	3.58861	0.787585	0.430939	NA
XM_021740395.2	0.328154	1.83035	4.03751	0.453337	0.650306	NA
XM_021740467.2	0.327124	1.82641	4.03786	0.45232	0.651038	NA
XM_021740484.2	0.327124	1.82641	4.03786	0.45232	0.651038	NA
XM_021740495.2	1.63768	4.14994	2.04955	2.0248	0.0428877	NA
XM_021740513.2	0.819565	3.1511	3.35149	0.94021	0.34711	NA
XM_021740521.2	0.326913	1.8256	4.03794	0.452113	0.651188	NA
XM_021740531.2	0.491201	2.4127	3.0907	0.780632	0.435019	NA
XM_021740543.2	0.327534	1.82798	4.03772	0.452725	0.650747	NA
XM_021740577.2	1.14882	2.44987	2.5531	0.959565	0.337274	NA
XM_021740585.2	1.63706	4.14947	2.04954	2.02459	0.0429097	NA
XM_021740619.2	0.818324	3.14915	2.60926	1.20691	0.227465	NA
XM_021740659.2	0.982401	3.41271	2.41879	1.41092	0.158269	NA
XM_021740667.2	0.982401	3.41271	2.41879	1.41092	0.158269	NA
XM_021740733.2	0.654247	2.82634	3.58861	0.787585	0.430939	NA
XM_021740747.2	0.327744	1.82878	4.03765	0.452933	0.650597	NA
XM_021740794.2	1.14965	2.45117	2.12322	1.15446	0.248312	NA
XM_021740801.2	0.654868	2.82762	2.82423	1.0012	0.316731	NA
XM_021740804.2	0.327124	1.82641	4.03786	0.45232	0.651038	NA
XM_021740860.2	1.48054	1.77708	1.74121	1.0206	0.307445	NA
XM_021740865.2	0.492231	2.41543	3.9944	0.604704	0.545376	NA
XM_021740880.2	0.327534	1.82798	4.03772	0.452725	0.650747	NA
XM_021740894.2	1.15006	2.45165	2.12321	1.15469	0.248218	NA
XM_021740971.1	0.982401	3.41271	2.41879	1.41092	0.158269	NA
XM_021740973.1	0.655688	2.82924	3.64333	0.776553	0.437422	NA
XM_021740993.2	1.14944	2.45092	2.0697	1.18419	0.236337	NA
XM_021741013.2	0.327334	1.82721	4.03779	0.452528	0.650889	NA
XM_021741068.2	0.327124	1.82641	4.03786	0.45232	0.651038	NA
XM_021741069.2	1.31667	1.55513	1.79082	0.86839	0.385181	NA
XM_021741074.2	0.818114	3.14883	2.67103	1.17888	0.238446	NA
XM_021741077.2	0.822099	1.86585	2.32731	0.801721	0.422715	NA
XM_021741083.2	0.327124	1.82641	4.03786	0.45232	0.651038	NA
XM_021741088.2	1.63768	4.14994	2.04955	2.0248	0.0428877	NA
XM_021741104.2	1.31667	1.55513	1.79082	0.86839	0.385181	NA
XM_021741143.2	0.818945	3.15009	2.60901	1.20739	0.227282	NA
XM_021741148.2	1.1486	2.4496	2.53044	0.968053	0.333018	NA
XM_021741162.2	1.48158	1.77879	2.0675	0.860356	0.389593	NA
XM_021741163.2	1.14963	2.45092	2.06963	1.18423	0.236321	NA
XM_021741183.2	0.327534	1.82798	4.03772	0.452725	0.650747	NA
XM_021741188.2	1.6438	1.96987	1.69125	1.16474	0.244124	NA
XM_021741193.2	0.491201	2.4127	3.0907	0.780632	0.435019	NA
XM_021741211.2	0.327744	1.82878	4.03765	0.452933	0.650597	NA
XM_021741217.2	0.326913	1.8256	4.03794	0.452113	0.651188	NA
XM_021741218.2	0.327124	1.82641	4.03786	0.45232	0.651038	NA
XM_021741239.2	1.6381	4.15027	2.18481	1.8996	0.0574854	NA
XM_021741246.2	1.47195	3.99615	2.83178	1.41118	0.158192	NA
XM_021741265.2	0.491821	2.41433	3.96781	0.608479	0.54287	NA
XM_021741426.2	0.49037	2.41046	3.9947	0.603415	0.546233	NA
XM_021741512.2	1.14944	2.45092	2.0697	1.18419	0.236337	NA
XM_021741619.2	0.982401	3.41271	2.41879	1.41092	0.158269	NA
XM_021741685.2	0.49099	2.41212	3.96956	0.607653	0.543418	NA
XM_021741691.1	0.327334	1.82721	4.03779	0.452528	0.650889	NA
XM_021741721.2	0.818335	3.14908	3.95969	0.795283	0.426449	NA
XM_021741764.2	0.491201	2.4127	3.0907	0.780632	0.435019	NA
XM_021741768.2	0.327334	1.82721	4.03779	0.452528	0.650889	NA
XM_021741788.2	0.491201	2.4127	3.0907	0.780632	0.435019	NA
XM_021741790.2	0.817284	3.14733	3.95976	0.794829	0.426713	NA
XM_021741885.2	1.14923	2.45068	2.12323	1.15422	0.248409	NA
XM_021741927.2	0.491201	2.4127	3.0907	0.780632	0.435019	NA
XM_021741965.2	0.327744	1.82878	4.03765	0.452933	0.650597	NA
XM_021741980.2	0.326913	1.8256	4.03794	0.452113	0.651188	NA
XM_021742013.2	0.49037	2.41046	3.9947	0.603415	0.546233	NA
XM_021742024.2	0.491411	2.41324	3.96868	0.608072	0.54314	NA
XM_021742041.2	0.491201	2.4127	3.0907	0.780632	0.435019	NA
XM_021742064.1	0.985574	2.1877	2.24754	0.973376	0.330367	NA
XM_021742088.2	0.491201	2.4127	3.0907	0.780632	0.435019	NA
XM_021742105.2	0.491201	2.4127	3.0907	0.780632	0.435019	NA
XM_021742125.2	1.63768	4.14994	2.04955	2.0248	0.0428877	NA
XM_021742142.2	1.31667	1.55513	1.79082	0.86839	0.385181	NA
XM_021742169.2	0.818324	3.14915	2.60926	1.20691	0.227465	NA
XM_021742185.2	0.492231	2.41543	3.9944	0.604704	0.545376	NA
XM_021742194.2	0.491411	2.41324	3.96868	0.608072	0.54314	NA
XM_021742198.2	1.14586	3.6348	2.30895	1.57422	0.115436	NA
XM_021742217.2	0.818734	3.14977	2.60909	1.20723	0.227344	NA
XM_021742223.2	1.30953	3.82742	2.20804	1.7334	0.0830244	NA
XM_021742241.2	0.654247	2.82634	3.58861	0.787585	0.430939	NA
XM_021742247.2	0.491201	2.4127	3.0907	0.780632	0.435019	NA
XM_021742263.2	0.491201	2.4127	3.0907	0.780632	0.435019	NA
XM_021742271.2	1.64359	1.96969	1.71216	1.15041	0.249976	NA
XM_021742333.2	0.491201	2.4127	3.0907	0.780632	0.435019	NA
XM_021742403.2	0.327744	1.82878	4.03765	0.452933	0.650597	NA
XM_021742476.2	1.14503	3.63386	2.49694	1.45533	0.145579	NA
XM_021742482.1	1.31077	3.82861	2.30052	1.66424	0.0960654	NA
XM_021742503.2	1.64482	1.97019	1.75553	1.12228	0.261744	NA
XM_021742557.2	0.327744	1.82878	4.03765	0.452933	0.650597	NA
XM_021742650.2	0.822105	1.86585	2.3273	0.801722	0.422714	NA
XM_021742679.2	0.327744	1.82878	4.03765	0.452933	0.650597	NA
XM_021742697.2	0.818945	3.15009	2.60901	1.20739	0.227282	NA
XM_021742714.2	1.31667	1.55513	1.79082	0.86839	0.385181	NA
XM_021742716.2	0.327124	1.82641	4.03786	0.45232	0.651038	NA
XM_021742733.2	1.312	3.82992	3.07322	1.24622	0.212683	NA
XM_021742745.2	0.327744	1.82878	4.03765	0.452933	0.650597	NA
XM_021742754.2	0.491821	2.41433	3.96781	0.608479	0.54287	NA
XM_021742758.2	0.327744	1.82878	4.03765	0.452933	0.650597	NA
XM_021742777.2	0.327534	1.82798	4.03772	0.452725	0.650747	NA
XM_021742790.2	0.327744	1.82878	4.03765	0.452933	0.650597	NA
XM_021742807.2	0.985971	2.18798	2.19459	0.996987	0.318771	NA
XM_021742838.2	0.655688	2.82924	3.64333	0.776553	0.437422	NA
XM_021742872.2	1.3089	3.82682	2.30071	1.66332	0.0962477	NA
XM_021742876.2	1.473	3.99705	3.90373	1.02391	0.305879	NA
XM_021742935.2	0.985151	2.18674	2.63087	0.831185	0.405869	NA
XM_021742936.2	0.981991	3.41219	2.48388	1.37373	0.169524	NA
XM_021742950.2	0.327124	1.82641	4.03786	0.45232	0.651038	NA
XM_021742961.2	1.48033	1.77679	1.937	0.91729	0.358991	NA
XM_021742977.2	0.327124	1.82641	4.03786	0.45232	0.651038	NA
XM_021742986.2	0.491201	2.4127	3.0907	0.780632	0.435019	NA
XM_021743016.2	0.985561	2.18742	2.19462	0.996716	0.318902	NA
XM_021743017.2	1.48116	1.77825	1.80597	0.984654	0.324794	NA
XM_021743027.2	0.491201	2.4127	3.0907	0.780632	0.435019	NA
XM_021743043.2	1.64064	3.03589	1.87356	1.62038	0.10515	NA
XM_021743049.2	0.491201	2.4127	3.0907	0.780632	0.435019	NA
XM_021743053.2	0.327334	1.82721	4.03779	0.452528	0.650889	NA
XM_021743073.2	0.327124	1.82641	4.03786	0.45232	0.651038	NA
XM_021743074.2	0.492231	2.41543	3.9944	0.604704	0.545376	NA
XM_021743092.2	0.327334	1.82721	4.03779	0.452528	0.650889	NA
XM_021743116.2	0.983432	3.41403	2.56887	1.329	0.183848	NA
XM_021743162.2	1.4736	3.99767	2.11256	1.89233	0.0584466	NA
XM_021743173.2	0.490791	2.41159	3.96999	0.607454	0.543549	NA
XM_021743188.1	0.983221	3.4138	3.18754	1.07098	0.284177	NA
XM_021743313.2	0.818324	3.14915	2.60926	1.20691	0.227465	NA
XM_021743322.2	0.983221	3.4138	3.18754	1.07098	0.284177	NA
XM_021743335.2	1.31667	1.55513	1.79082	0.86839	0.385181	NA
XM_021743352.2	0.654868	2.82762	2.82423	1.0012	0.316731	NA
XM_021743354.2	0.491201	2.4127	3.0907	0.780632	0.435019	NA
XM_021743374.2	0.49037	2.41046	3.9947	0.603415	0.546233	NA
XM_021743384.2	0.819765	3.15143	3.43041	0.918675	0.358266	NA
XM_021743415.2	0.818734	3.14977	2.60909	1.20723	0.227344	NA
XM_021743421.2	0.327124	1.82641	4.03786	0.45232	0.651038	NA
XM_021743444.2	1.14586	3.6348	2.30895	1.57422	0.115436	NA
XM_021743460.2	1.14922	2.45044	2.12316	1.15415	0.248439	NA
XM_021743481.2	1.14524	3.63411	2.39995	1.51424	0.129964	NA
XM_021743525.2	1.14606	3.63499	3.03271	1.19859	0.230686	NA
XM_021743611.2	0.982811	3.41323	2.48366	1.37427	0.169357	NA
XM_021743684.2	1.14854	3.63795	3.94455	0.922272	0.356387	NA
XM_021743695.2	0.327744	1.82878	4.03765	0.452933	0.650597	NA
XM_021743753.2	0.327744	1.82878	4.03765	0.452933	0.650597	NA
XM_021743755.2	0.491201	2.4127	3.0907	0.780632	0.435019	NA
XM_021743786.2	1.64483	1.97074	1.71229	1.15094	0.249758	NA
XM_021743799.2	1.15006	2.45165	2.12321	1.15469	0.248218	NA
XM_021743817.2	0.819155	3.15044	3.35185	0.939911	0.347263	NA
XM_021743827.2	1.31708	1.55559	1.83564	0.847436	0.396752	NA
XM_021743829.2	0.821484	1.86468	2.74527	0.679235	0.496989	NA
XM_021743838.2	0.491201	2.4127	3.0907	0.780632	0.435019	NA
XM_021743846.2	1.31371	2.67366	2.00277	1.33498	0.181883	NA
XM_021743861.2	0.328154	1.83035	4.03751	0.453337	0.650306	NA
XM_021743894.2	1.1484	2.44933	2.55318	0.959325	0.337395	NA
XM_021743898.2	1.14586	3.6348	2.30895	1.57422	0.115436	NA
XM_021743904.2	0.491201	2.4127	3.0907	0.780632	0.435019	NA
XM_021743948.2	0.491821	2.41433	3.96781	0.608479	0.54287	NA
XM_021743955.2	0.491001	2.41214	3.99459	0.603852	0.545942	NA
XM_021743957.2	0.327744	1.82878	4.03765	0.452933	0.650597	NA
XM_021743960.1	1.31015	3.82801	2.208	1.7337	0.0829715	NA
XM_021743975.2	0.327124	1.82641	4.03786	0.45232	0.651038	NA
XM_021744000.2	0.327744	1.82878	4.03765	0.452933	0.650597	NA
XM_021744007.2	0.823135	1.86776	2.80166	0.666663	0.504988	NA
XM_021744016.2	1.31371	2.67366	2.00277	1.33498	0.181883	NA
XM_021744023.2	0.327124	1.82641	4.03786	0.45232	0.651038	NA
XM_021744066.2	0.981571	3.41164	2.56941	1.32779	0.184247	NA
XM_021744082.2	1.3089	3.82682	2.30071	1.66332	0.0962477	NA
XM_021744087.2	1.47992	1.77706	1.80588	0.984044	0.325094	NA
XM_021744150.2	0.818324	3.14915	2.60926	1.20691	0.227465	NA
XM_021744185.2	1.30994	3.82781	2.20802	1.7336	0.0829895	NA
XM_021744200.2	1.30974	3.82762	2.23596	1.71185	0.0869252	NA
XM_021744268.2	1.47697	2.86584	1.9614	1.46112	0.143982	NA
XM_021744272.2	1.14586	3.6348	2.30895	1.57422	0.115436	NA
XM_021744360.2	0.655488	2.82883	3.587	0.788635	0.430326	NA
XM_021744370.2	1.14903	2.45044	2.12323	1.15411	0.248455	NA
XM_021744374.2	0.327124	1.82641	4.03786	0.45232	0.651038	NA
XM_021744384.2	0.327124	1.82641	4.03786	0.45232	0.651038	NA
XM_021744397.2	0.326913	1.8256	4.03794	0.452113	0.651188	NA
XM_021744457.2	0.817914	3.14843	3.35293	0.939008	0.347727	NA
XM_021744473.2	1.3089	3.82682	2.30071	1.66332	0.0962477	NA
XM_021744474.2	0.491201	2.4127	3.0907	0.780632	0.435019	NA
XM_021744512.2	0.491201	2.4127	3.0907	0.780632	0.435019	NA
XM_021744542.2	1.48075	1.77783	1.74127	1.021	0.307255	NA
XM_021744546.1	1.3131	2.67304	2.00275	1.33469	0.181979	NA
XM_021744570.2	0.327744	1.82878	4.03765	0.452933	0.650597	NA
XM_021744573.1	0.49037	2.41046	3.9947	0.603415	0.546233	NA
XM_021744587.2	0.981781	3.41192	2.48393	1.3736	0.169567	NA
XM_021744589.2	0.986182	2.18827	2.19458	0.997126	0.318703	NA
XM_021744637.2	1.64419	1.96961	1.95224	1.0089	0.313025	NA
XM_021744684.2	0.491821	2.41433	3.96781	0.608479	0.54287	NA
XM_021744774.2	0.327534	1.82798	4.03772	0.452725	0.650747	NA
XM_021744786.2	0.982401	3.41271	2.41879	1.41092	0.158269	NA
XM_021744827.2	0.818734	3.14977	2.60909	1.20723	0.227344	NA
XM_021744828.2	0.818324	3.14915	2.60926	1.20691	0.227465	NA
XM_021744843.2	0.491201	2.4127	3.0907	0.780632	0.435019	NA
XM_021744874.2	0.327334	1.82721	4.03779	0.452528	0.650889	NA
XM_021744976.2	0.327744	1.82878	4.03765	0.452933	0.650597	NA
XM_021744985.2	1.3133	2.67325	2.00276	1.33478	0.181947	NA
XM_021745019.2	0.982612	3.41297	2.48371	1.37414	0.169398	NA
XM_021745078.2	1.31667	1.55513	1.79082	0.86839	0.385181	NA
XM_021745100.2	0.491201	2.4127	3.0907	0.780632	0.435019	NA
XM_021745127.2	0.327534	1.82798	4.03772	0.452725	0.650747	NA
XM_021745147.2	0.491201	2.4127	3.0907	0.780632	0.435019	NA
XM_021745156.2	0.491201	2.4127	3.0907	0.780632	0.435019	NA
XM_021745171.2	0.653827	2.82544	3.9729	0.711179	0.476974	NA
XM_021745226.2	0.327124	1.82641	4.03786	0.45232	0.651038	NA
XM_021745232.2	0.491201	2.4127	3.0907	0.780632	0.435019	NA
XM_021745238.2	0.818324	3.14915	2.60926	1.20691	0.227465	NA
XM_021745263.2	0.491201	2.4127	3.0907	0.780632	0.435019	NA
XM_021745292.2	0.327534	1.82798	4.03772	0.452725	0.650747	NA
XM_021745297.2	1.4793	1.77643	1.88016	0.94483	0.344746	NA
XM_021745318.2	1.47401	3.99802	2.14125	1.86714	0.0618818	NA
XM_021745326.2	0.328154	1.83035	4.03751	0.453337	0.650306	NA
XM_021745355.2	0.818324	3.14915	2.60926	1.20691	0.227465	NA
XM_021745462.2	0.984533	2.18608	2.70922	0.806906	0.419721	NA
XM_021745490.2	0.654458	2.82676	3.64493	0.775531	0.438026	NA
XM_021745523.2	0.820385	3.15248	3.95957	0.796168	0.425934	NA
XM_021745534.2	0.818734	3.14977	2.60909	1.20723	0.227344	NA
XM_021745563.2	0.327534	1.82798	4.03772	0.452725	0.650747	NA
XM_021745589.2	0.654657	2.82722	2.82437	1.00101	0.316823	NA
XM_021745605.2	0.654868	2.82762	2.82423	1.0012	0.316731	NA
XM_021745648.2	0.817914	3.14843	3.35293	0.939008	0.347727	NA
XM_021745675.2	0.327534	1.82798	4.03772	0.452725	0.650747	NA
XM_021745698.2	0.983842	3.41465	3.27782	1.04174	0.297531	NA
XM_021745702.2	1.48033	1.77679	1.937	0.91729	0.358991	NA
XM_021745739.2	1.31015	3.82801	2.208	1.7337	0.0829715	NA
XM_021745755.2	1.30849	3.82632	2.91961	1.31056	0.190006	NA
XM_021745771.2	0.327534	1.82798	4.03772	0.452725	0.650747	NA
XM_021745774.1	1.30994	3.82781	2.20802	1.7336	0.0829895	NA
XM_021745808.2	0.327534	1.82798	4.03772	0.452725	0.650747	NA
XM_021745847.2	0.327124	1.82641	4.03786	0.45232	0.651038	NA
XM_021745912.2	0.491201	2.4127	3.0907	0.780632	0.435019	NA
XM_021745939.2	0.818945	3.15009	2.60901	1.20739	0.227282	NA
XM_021745945.2	0.327744	1.82878	4.03765	0.452933	0.650597	NA
XM_021745962.2	0.818734	3.14977	2.60909	1.20723	0.227344	NA
XM_021745997.2	0.818734	3.14977	2.60909	1.20723	0.227344	NA
XM_021746067.2	0.491201	2.4127	3.0907	0.780632	0.435019	NA
XM_021746068.2	0.985561	2.18742	2.19462	0.996716	0.318902	NA
XM_021746070.2	0.654868	2.82762	2.82423	1.0012	0.316731	NA
XM_021746081.2	1.14963	2.45092	2.06963	1.18423	0.236321	NA
XM_021746182.2	1.14606	3.63499	3.03271	1.19859	0.230686	NA
XM_021746203.2	1.14963	2.45092	2.06963	1.18423	0.236321	NA
XM_021746261.2	1.6438	1.96987	1.69125	1.16474	0.244124	NA
XM_021746268.2	1.14689	3.63593	2.39967	1.51518	0.129728	NA
XM_021746394.2	1.14607	3.63503	2.30892	1.57434	0.115408	NA
XM_021746451.2	1.14964	2.45092	2.06963	1.18423	0.23632	NA
XM_021746456.2	0.821889	1.86549	2.32734	0.801554	0.422811	NA
XM_021746498.2	1.31228	2.6721	2.4616	1.08551	0.277695	NA
XM_021746508.2	0.655898	2.82966	3.64306	0.776728	0.437319	NA
XM_021746541.2	1.15006	2.45146	2.55288	0.960272	0.336919	NA
XM_021746542.2	0.982401	3.41271	2.41879	1.41092	0.158269	NA
XM_021746564.2	0.821287	1.86468	2.74544	0.679192	0.497016	NA
XM_021746565.2	1.14627	3.63525	2.37435	1.53105	0.125758	NA
XM_021746590.2	0.655067	2.82799	3.58755	0.788279	0.430534	NA
XM_021746602.2	1.4736	3.99767	2.11256	1.89233	0.0584466	NA
XM_021746610.2	1.14901	2.4502	2.12317	1.15403	0.248488	NA
XM_021746657.2	0.654657	2.82722	2.82437	1.00101	0.316823	NA
XM_021746661.2	0.984052	3.41493	3.27769	1.04187	0.297471	NA
XM_021746706.2	0.491201	2.4127	3.0907	0.780632	0.435019	NA
XM_021746709.2	0.327124	1.82641	4.03786	0.45232	0.651038	NA
XM_021746714.2	0.655488	2.82883	3.587	0.788635	0.430326	NA
XM_021746723.2	0.327124	1.82641	4.03786	0.45232	0.651038	NA
XM_021746740.2	1.47697	2.86602	1.93782	1.47899	0.139142	NA
XM_021746806.2	0.491411	2.41324	3.96868	0.608072	0.54314	NA
XM_021746861.2	0.985364	2.18742	2.19471	0.996675	0.318922	NA
XM_021746866.2	0.822099	1.86585	2.32731	0.801721	0.422715	NA
XM_021746933.2	0.983232	3.41381	3.16573	1.07837	0.280871	NA
XM_021746938.2	0.985561	2.18742	2.19462	0.996716	0.318902	NA
XM_021746946.2	0.327744	1.82878	4.03765	0.452933	0.650597	NA
XM_021747047.2	0.654668	2.82716	3.97282	0.711627	0.476696	NA
XM_021747079.2	1.3131	2.67304	2.00275	1.33469	0.181979	NA
XM_021747098.2	0.327334	1.82721	4.03779	0.452528	0.650889	NA
XM_021747125.2	0.327534	1.82798	4.03772	0.452725	0.650747	NA
XM_021747198.2	0.491411	2.41324	3.96868	0.608072	0.54314	NA
XM_021747277.2	0.327744	1.82878	4.03765	0.452933	0.650597	NA
XM_021747286.2	1.63768	4.14994	2.04955	2.0248	0.0428877	NA
XM_021747309.2	0.822509	1.86655	2.32723	0.802045	0.422527	NA
XM_021747342.2	0.98074	3.41034	3.95098	0.863164	0.388047	NA
XM_021747362.1	0.985966	2.18798	2.1946	0.996986	0.318771	NA
XM_021747379.2	0.985364	2.18742	2.19471	0.996675	0.318922	NA
XM_021747456.2	0.654868	2.82762	2.82423	1.0012	0.316731	NA
XM_021747458.2	0.654657	2.82722	2.82437	1.00101	0.316823	NA
XM_021747479.2	0.327334	1.82721	4.03779	0.452528	0.650889	NA
XM_021747526.2	1.15026	2.45165	2.12314	1.15473	0.248201	NA
XM_021747561.2	0.327124	1.82641	4.03786	0.45232	0.651038	NA
XM_021747653.2	0.818734	3.14977	2.60909	1.20723	0.227344	NA
XM_021747659.2	0.491201	2.4127	3.0907	0.780632	0.435019	NA
XM_021747744.2	0.985984	2.18827	2.19467	0.997085	0.318723	NA
XM_021747794.2	0.986604	2.18924	2.63058	0.832228	0.40528	NA
XM_021747805.2	1.31728	1.55517	1.83562	0.847219	0.396873	NA
XM_021747813.2	0.655278	2.82839	2.82395	1.00157	0.31655	NA
XM_021747819.2	0.822719	1.86699	2.74479	0.680193	0.496382	NA
XM_021747830.1	1.14627	3.63525	2.37435	1.53105	0.125758	NA
XM_021747835.2	0.491201	2.4127	3.0907	0.780632	0.435019	NA
XM_021747844.2	0.822105	1.86585	2.3273	0.801722	0.422714	NA
XM_021747869.2	0.327124	1.82641	4.03786	0.45232	0.651038	NA
XM_021747892.2	0.982401	3.41271	2.41879	1.41092	0.158269	NA
XM_021747911.2	1.64083	3.03589	1.87352	1.62042	0.105142	NA
XM_021747925.2	0.491201	2.4127	3.0907	0.780632	0.435019	NA
XM_021747989.2	0.328154	1.83035	4.03751	0.453337	0.650306	NA
XM_021748020.2	0.491201	2.4127	3.0907	0.780632	0.435019	NA
XM_021748021.1	0.327744	1.82878	4.03765	0.452933	0.650597	NA
XM_021748023.2	0.491201	2.4127	3.0907	0.780632	0.435019	NA
XM_021748049.2	0.327124	1.82641	4.03786	0.45232	0.651038	NA
XM_021748068.2	0.327744	1.82878	4.03765	0.452933	0.650597	NA
XM_021748085.1	0.327334	1.82721	4.03779	0.452528	0.650889	NA
XM_021748132.2	1.47635	2.86547	1.96143	1.46091	0.14404	NA
XM_021748136.2	0.818535	3.14947	2.67085	1.1792	0.238319	NA
XM_021748286.2	1.14901	2.4502	2.12317	1.15403	0.248488	NA
XM_021748357.2	0.491201	2.4127	3.0907	0.780632	0.435019	NA
XM_021748361.2	1.64126	3.03638	1.89755	1.60016	0.109563	NA
XM_021748366.2	0.327124	1.82641	4.03786	0.45232	0.651038	NA
XM_021748377.2	0.653827	2.82544	3.9729	0.711179	0.476974	NA
XM_021748398.2	0.326913	1.8256	4.03794	0.452113	0.651188	NA
XM_021748403.2	0.822105	1.86585	2.3273	0.801722	0.422714	NA
XM_021748443.2	0.327124	1.82641	4.03786	0.45232	0.651038	NA
XM_021748469.2	0.491411	2.41324	3.96868	0.608072	0.54314	NA
XM_021748483.2	0.818734	3.14977	2.60909	1.20723	0.227344	NA
XM_021748560.2	0.491821	2.41433	3.96781	0.608479	0.54287	NA
XM_021748562.2	0.654037	2.82591	3.64548	0.775181	0.438233	NA
XM_021748585.2	0.982822	3.41326	3.1878	1.07073	0.284292	NA
XM_021748625.2	0.327534	1.82798	4.03772	0.452725	0.650747	NA
XM_021748628.2	0.327124	1.82641	4.03786	0.45232	0.651038	NA
XM_021748640.2	0.821479	1.86468	2.74527	0.679234	0.49699	NA
XM_021748660.2	0.491411	2.41324	3.96868	0.608072	0.54314	NA
XM_021748678.2	0.327124	1.82641	4.03786	0.45232	0.651038	NA
XM_021748706.2	0.327534	1.82798	4.03772	0.452725	0.650747	NA
XM_021748722.2	1.64104	3.03605	1.89747	1.60005	0.109587	NA
XM_021748745.2	0.490791	2.41159	3.96999	0.607454	0.543549	NA
XM_021748761.2	0.656308	2.83052	3.97267	0.712499	0.476156	NA
XM_021748839.2	0.327334	1.82721	4.03779	0.452528	0.650889	NA
XM_021748848.2	0.49099	2.41212	3.96956	0.607653	0.543418	NA
XM_021748853.2	0.655078	2.82801	3.64412	0.776047	0.437721	NA
XM_021748870.2	0.986182	2.18827	2.19458	0.997126	0.318703	NA
XM_021748899.2	0.491611	2.41377	3.96825	0.60827	0.543008	NA
XM_021748922.2	0.823545	1.8687	3.55723	0.525324	0.599358	NA
XM_021748945.2	0.327744	1.82878	4.03765	0.452933	0.650597	NA
XM_021748976.2	1.31521	1.55224	3.22888	0.480736	0.630704	NA
XM_021748995.2	0.655488	2.82883	3.587	0.788635	0.430326	NA
XM_021749015.2	0.984462	3.41554	3.95082	0.864515	0.387305	NA
XM_021749018.2	0.654668	2.82716	3.97282	0.711627	0.476696	NA
XM_021749049.2	1.6438	1.96987	1.69125	1.16474	0.244124	NA
XM_021749050.2	0.491201	2.4127	3.0907	0.780632	0.435019	NA
XM_021749078.2	1.31667	1.55513	1.79082	0.86839	0.385181	NA
XM_021749111.2	0.656308	2.83052	3.97267	0.712499	0.476156	NA
XM_021749135.2	0.327534	1.82798	4.03772	0.452725	0.650747	NA
XM_021749206.2	0.491821	2.41433	3.96781	0.608479	0.54287	NA
XM_021749229.2	0.655488	2.82883	3.587	0.788635	0.430326	NA
XM_021749244.2	0.327334	1.82721	4.03779	0.452528	0.650889	NA
XM_021749292.2	0.655278	2.82839	2.82395	1.00157	0.31655	NA
XM_021749299.2	0.817914	3.14843	3.35293	0.939008	0.347727	NA
XM_021749302.2	0.491201	2.4127	3.0907	0.780632	0.435019	NA
XM_021749303.2	0.654447	2.82674	3.64494	0.775522	0.438031	NA
XM_021749342.2	0.492231	2.41543	3.9944	0.604704	0.545376	NA
XM_021749419.2	0.491201	2.4127	3.0907	0.780632	0.435019	NA
XM_021749426.2	0.653827	2.82544	3.9729	0.711179	0.476974	NA
XM_021749436.2	0.655067	2.82799	3.58755	0.788279	0.430534	NA
XM_021749438.2	1.3177	1.55564	2.49055	0.624615	0.532224	NA
XM_021749479.2	1.14901	2.4502	2.12317	1.15403	0.248488	NA
XM_021749501.2	1.14586	3.6348	2.30895	1.57422	0.115436	NA
XM_021749509.2	0.491201	2.4127	3.0907	0.780632	0.435019	NA
XM_021749539.2	0.986604	2.18924	2.63058	0.832228	0.40528	NA
XM_021749570.2	1.4736	3.99767	2.11256	1.89233	0.0584466	NA
XM_021749588.2	0.327744	1.82878	4.03765	0.452933	0.650597	NA
XM_021749595.2	0.491411	2.41324	3.96868	0.608072	0.54314	NA
XM_021749635.2	0.985364	2.18742	2.19471	0.996675	0.318922	NA
XM_021749646.2	0.327124	1.82641	4.03786	0.45232	0.651038	NA
XM_021749670.2	1.14566	3.63458	2.39988	1.51448	0.129904	NA
XM_021749846.2	1.30933	3.82722	2.33972	1.63576	0.10189	NA
XM_021749898.2	0.491201	2.4127	3.0907	0.780632	0.435019	NA
XM_021749923.2	1.14483	3.63356	3.03329	1.19789	0.230958	NA
XM_021749939.2	0.327124	1.82641	4.03786	0.45232	0.651038	NA
XM_021749940.2	0.327744	1.82878	4.03765	0.452933	0.650597	NA
XM_021749943.2	0.818734	3.14977	2.60909	1.20723	0.227344	NA
XM_021749967.2	0.327744	1.82878	4.03765	0.452933	0.650597	NA
XM_021749978.2	0.491611	2.41377	3.96825	0.60827	0.543008	NA
XM_021749979.2	0.820385	3.15248	3.95957	0.796168	0.425934	NA
XM_021750022.2	0.821287	1.86468	2.74544	0.679192	0.497016	NA
XM_021750045.2	0.328154	1.83035	4.03751	0.453337	0.650306	NA
XM_021750046.2	0.491611	2.41377	3.96825	0.60827	0.543008	NA
XM_021750050.2	0.327744	1.82878	4.03765	0.452933	0.650597	NA
XM_021750105.2	0.655278	2.82839	2.82395	1.00157	0.31655	NA
XM_021750111.2	0.327744	1.82878	4.03765	0.452933	0.650597	NA
XM_021750138.2	0.491201	2.4127	3.0907	0.780632	0.435019	NA
XM_021750181.2	0.818125	3.14877	3.43198	0.917478	0.358892	NA
XM_021750202.2	1.48033	1.77679	1.937	0.91729	0.358991	NA
XM_021750213.2	0.654868	2.82762	2.82423	1.0012	0.316731	NA
XM_021750242.2	1.48199	1.77922	2.1007	0.846965	0.397015	NA
XM_021750265.2	0.985784	2.188	2.70887	0.807719	0.419253	NA
XM_021750301.2	0.656308	2.83052	3.97267	0.712499	0.476156	NA
XM_021750303.2	1.14649	3.6355	3.06707	1.18533	0.235886	NA
XM_021750395.2	1.63768	4.14994	2.04955	2.0248	0.0428877	NA
XM_021750417.2	0.326913	1.8256	4.03794	0.452113	0.651188	NA
XM_021750419.2	0.654657	2.82722	2.82437	1.00101	0.316823	NA
XM_021750457.2	0.327124	1.82641	4.03786	0.45232	0.651038	NA
XM_021750498.2	0.656308	2.83052	3.97267	0.712499	0.476156	NA
XM_021750505.2	0.327744	1.82878	4.03765	0.452933	0.650597	NA
XM_021750507.2	0.982601	3.41296	3.16593	1.07803	0.281021	NA
XM_021750584.2	1.31668	1.55603	2.46824	0.630419	0.52842	NA
XM_021750594.2	0.818945	3.15009	2.60901	1.20739	0.227282	NA
XM_021750615.2	1.30953	3.82742	2.20804	1.7334	0.0830244	NA
XM_021750633.2	0.821894	1.86549	2.32734	0.801556	0.42281	NA
XM_021750651.2	1.64083	3.03589	1.87352	1.62042	0.105142	NA
XM_021750674.2	0.818945	3.15009	2.60901	1.20739	0.227282	NA
XM_021750726.2	0.491201	2.4127	3.0907	0.780632	0.435019	NA
XM_021750764.2	0.491411	2.41324	3.96868	0.608072	0.54314	NA
XM_021750791.2	1.63706	4.14947	2.04954	2.02459	0.0429097	NA
XM_021750808.2	0.328154	1.83035	4.03751	0.453337	0.650306	NA
XM_021750830.2	0.491201	2.4127	3.0907	0.780632	0.435019	NA
XM_021750851.2	1.47717	2.86602	1.93777	1.47903	0.139132	NA
XM_021750887.2	1.47717	2.86602	1.93777	1.47903	0.139132	NA
XM_021750888.2	0.491201	2.4127	3.0907	0.780632	0.435019	NA
XM_021750889.2	0.821889	1.86549	2.32734	0.801554	0.422811	NA
XM_021750893.2	0.654657	2.82722	2.82437	1.00101	0.316823	NA
XM_021750903.2	1.47738	2.86621	1.93778	1.47912	0.139109	NA
XM_021750942.2	1.31668	1.55512	1.79082	0.868384	0.385184	NA
XM_021750948.2	0.654657	2.82722	2.82437	1.00101	0.316823	NA
XM_021750953.2	0.327534	1.82798	4.03772	0.452725	0.650747	NA
XM_021750966.2	0.491201	2.4127	3.0907	0.780632	0.435019	NA
XM_021750991.2	1.48054	1.77708	1.74121	1.0206	0.307445	NA
XM_021751026.2	0.491201	2.4127	3.0907	0.780632	0.435019	NA
XM_021751030.2	0.654868	2.82762	2.82423	1.0012	0.316731	NA
XM_021751035.1	0.327744	1.82878	4.03765	0.452933	0.650597	NA
XM_021751046.2	1.31585	1.55327	2.46837	0.629267	0.529174	NA
XM_021751053.2	0.986176	2.18827	2.19458	0.997125	0.318704	NA
XM_021751075.2	1.63706	4.14947	2.04954	2.02459	0.0429097	NA
XM_021751087.2	1.30765	3.82534	3.93997	0.970907	0.331595	NA
XM_021751098.2	0.655278	2.82839	2.82395	1.00157	0.31655	NA
XM_021751099.2	0.491201	2.4127	3.0907	0.780632	0.435019	NA
XM_021751103.2	1.47669	4.00054	3.90186	1.02529	0.305225	NA
XM_021751138.2	0.818324	3.14915	2.60926	1.20691	0.227465	NA
XM_021751148.2	1.47339	3.9975	2.14126	1.86689	0.0619176	NA
XM_021751162.2	1.30994	3.82781	2.20802	1.7336	0.0829895	NA
XM_021751166.2	1.31331	2.67325	2.00276	1.33479	0.181947	NA
XM_021751181.2	0.491201	2.4127	3.0907	0.780632	0.435019	NA
XM_021751197.2	0.327534	1.82798	4.03772	0.452725	0.650747	NA
XM_021751217.2	1.14669	3.63571	2.37429	1.53128	0.125699	NA
XM_021751277.2	1.31249	2.67262	2.05573	1.30008	0.193572	NA
XM_021751289.2	1.63747	4.14978	2.07846	1.99656	0.045873	NA
XM_021751295.2	0.327124	1.82641	4.03786	0.45232	0.651038	NA
XM_021751302.2	0.326913	1.8256	4.03794	0.452113	0.651188	NA
XM_021751306.2	0.327534	1.82798	4.03772	0.452725	0.650747	NA
XM_021751309.2	0.327124	1.82641	4.03786	0.45232	0.651038	NA
XM_021751317.2	1.3133	2.67325	2.00276	1.33478	0.181947	NA
XM_021751337.2	0.328154	1.83035	4.03751	0.453337	0.650306	NA
XM_021751430.2	1.14525	3.63405	3.06765	1.18463	0.236162	NA
XM_021751437.2	0.818745	3.14978	3.43007	0.918282	0.358471	NA
XM_021751439.2	0.49099	2.41212	3.96956	0.607653	0.543418	NA
XM_021751460.2	0.327744	1.82878	4.03765	0.452933	0.650597	NA
XM_021751502.2	0.328154	1.83035	4.03751	0.453337	0.650306	NA
XM_021751508.2	0.985966	2.18798	2.1946	0.996986	0.318771	NA
XM_021751529.2	0.326913	1.8256	4.03794	0.452113	0.651188	NA
XM_021751558.2	0.818324	3.14915	2.60926	1.20691	0.227465	NA
XM_021751572.2	0.328154	1.83035	4.03751	0.453337	0.650306	NA
XM_021751579.2	1.31229	2.67232	2.49623	1.07054	0.284374	NA
XM_021751584.2	0.327334	1.82721	4.03779	0.452528	0.650889	NA
XM_021751590.2	0.327334	1.82721	4.03779	0.452528	0.650889	NA
XM_021751632.2	0.654668	2.82716	3.97282	0.711627	0.476696	NA
XM_021751641.2	0.819355	3.15072	2.6705	1.17982	0.23807	NA
XM_021751645.2	0.821889	1.86549	2.32734	0.801554	0.422811	NA
XM_021751656.2	1.30931	3.82722	2.23599	1.71164	0.0869626	NA
XM_021751657.2	0.819565	3.1511	3.35149	0.94021	0.34711	NA
XM_021751666.2	0.820385	3.15248	3.95957	0.796168	0.425934	NA
XM_021751693.2	1.14586	3.6348	2.30895	1.57422	0.115436	NA
XM_021751734.2	1.31098	3.82886	2.91872	1.31183	0.189578	NA
XM_021751753.2	0.327744	1.82878	4.03765	0.452933	0.650597	NA
XM_021751754.2	0.984462	3.41554	3.95082	0.864515	0.387305	NA
XM_021751763.2	0.491201	2.4127	3.0907	0.780632	0.435019	NA
XM_021751837.2	0.818324	3.14915	2.60926	1.20691	0.227465	NA
XM_021751869.1	0.654657	2.82722	2.82437	1.00101	0.316823	NA
XM_021751888.2	0.823129	1.86776	2.80166	0.666661	0.504988	NA
XM_021752066.2	0.327124	1.82641	4.03786	0.45232	0.651038	NA
XM_021752068.2	1.47464	3.99861	2.83103	1.41242	0.157827	NA
XM_021752097.2	1.30765	3.82534	3.93997	0.970907	0.331595	NA
XM_021752109.2	0.818734	3.14977	2.60909	1.20723	0.227344	NA
XM_021752129.2	0.982401	3.41271	2.41879	1.41092	0.158269	NA
XM_021752191.2	0.327534	1.82798	4.03772	0.452725	0.650747	NA
XM_021752322.2	0.654458	2.82676	3.64493	0.775531	0.438026	NA
XM_021752382.2	0.327744	1.82878	4.03765	0.452933	0.650597	NA
XM_021752389.2	0.654657	2.82722	2.82437	1.00101	0.316823	NA
XM_021752432.2	0.490791	2.41159	3.96999	0.607454	0.543549	NA
XM_021752462.2	0.818324	3.14915	2.60926	1.20691	0.227465	NA
XM_021752498.2	0.655078	2.82801	3.64412	0.776047	0.437721	NA
XM_021752505.2	1.31516	2.67531	2.58885	1.0334	0.301417	NA
XM_021752543.1	1.14964	2.45092	2.06963	1.18423	0.23632	NA
XM_021752569.2	0.326913	1.8256	4.03794	0.452113	0.651188	NA
XM_021752570.2	0.820385	3.15248	3.95957	0.796168	0.425934	NA
XM_021752579.2	1.47994	1.77771	1.937	0.917765	0.358742	NA
XM_021752642.2	0.328154	1.83035	4.03751	0.453337	0.650306	NA
XM_021752711.2	0.655078	2.82801	3.64412	0.776047	0.437721	NA
XM_021752722.2	0.327744	1.82878	4.03765	0.452933	0.650597	NA
XM_021752736.2	1.6442	1.96968	1.71219	1.15038	0.249986	NA
XM_021752751.2	0.654037	2.82591	3.64548	0.775181	0.438233	NA
XM_021752755.2	0.655278	2.82839	2.82395	1.00157	0.31655	NA
XM_021752780.2	1.31668	1.55512	1.79082	0.868384	0.385184	NA
XM_021752785.2	0.491411	2.41324	3.96868	0.608072	0.54314	NA
XM_021752786.2	0.821894	1.86549	2.32734	0.801556	0.42281	NA
XM_021752806.2	0.491411	2.41324	3.96868	0.608072	0.54314	NA
XM_021752852.2	0.491201	2.4127	3.0907	0.780632	0.435019	NA
XM_021752870.2	1.31606	1.55445	1.83557	0.846848	0.39708	NA
XM_021752892.2	0.326913	1.8256	4.03794	0.452113	0.651188	NA
XM_021752913.2	0.327744	1.82878	4.03765	0.452933	0.650597	NA
XM_021752919.2	0.491201	2.4127	3.0907	0.780632	0.435019	NA
XM_021752951.2	0.327744	1.82878	4.03765	0.452933	0.650597	NA
XM_021753026.2	0.327744	1.82878	4.03765	0.452933	0.650597	NA
XM_021753057.2	0.328154	1.83035	4.03751	0.453337	0.650306	NA
XM_021753080.2	0.327744	1.82878	4.03765	0.452933	0.650597	NA
XM_021753085.2	0.491201	2.4127	3.0907	0.780632	0.435019	NA
XM_021753120.2	0.491201	2.4127	3.0907	0.780632	0.435019	NA
XM_021753133.2	0.818945	3.15009	2.60901	1.20739	0.227282	NA
XM_021753136.2	1.14923	2.45068	2.12323	1.15422	0.248409	NA
XM_021753204.1	0.327534	1.82798	4.03772	0.452725	0.650747	NA
XM_021753231.2	0.327124	1.82641	4.03786	0.45232	0.651038	NA
XM_021753289.2	0.327534	1.82798	4.03772	0.452725	0.650747	NA
XM_021753290.2	0.327744	1.82878	4.03765	0.452933	0.650597	NA
XM_021753378.2	1.63769	4.14995	2.20768	1.87978	0.0601379	NA
XM_021753387.1	0.327124	1.82641	4.03786	0.45232	0.651038	NA
XM_021753388.1	0.326913	1.8256	4.03794	0.452113	0.651188	NA
XM_021753412.2	0.655278	2.82839	2.82395	1.00157	0.31655	NA
XM_021753505.2	0.491201	2.4127	3.0907	0.780632	0.435019	NA
XM_021753519.2	1.31262	3.83061	3.93985	0.972273	0.330915	NA
XM_021753543.2	0.327744	1.82878	4.03765	0.452933	0.650597	NA
XM_021753570.2	0.327744	1.82878	4.03765	0.452933	0.650597	NA
XM_021753641.2	0.986381	2.18861	2.63056	0.831994	0.405412	NA
XM_021753662.2	1.31247	2.6724	2.07825	1.28589	0.198483	NA
XM_021753672.2	0.326913	1.8256	4.03794	0.452113	0.651188	NA
XM_021753682.2	0.822317	1.86655	2.32735	0.802006	0.42255	NA
XM_021753714.2	0.491201	2.4127	3.0907	0.780632	0.435019	NA
XM_021753739.2	0.491201	2.4127	3.0907	0.780632	0.435019	NA
XM_021753743.2	0.982401	3.41271	2.41879	1.41092	0.158269	NA
XM_021753778.2	1.48096	1.77805	1.78548	0.995841	0.319327	NA
XM_021753810.2	1.47278	3.99696	2.24755	1.77837	0.0753439	NA
XM_021753842.2	0.327744	1.82878	4.03765	0.452933	0.650597	NA
XM_021753849.2	0.327534	1.82798	4.03772	0.452725	0.650747	NA
XM_021753951.2	0.328154	1.83035	4.03751	0.453337	0.650306	NA
XM_021753959.2	0.491001	2.41214	3.99459	0.603852	0.545942	NA
XM_021753963.2	0.821889	1.86549	2.32734	0.801554	0.422811	NA
XM_021753999.2	0.492231	2.41543	3.9944	0.604704	0.545376	NA
XM_021754006.2	0.491201	2.4127	3.0907	0.780632	0.435019	NA
XM_021754084.2	0.491201	2.4127	3.0907	0.780632	0.435019	NA
XM_021754193.2	1.31331	2.67325	2.00276	1.33479	0.181947	NA
XM_021754270.2	0.327334	1.82721	4.03779	0.452528	0.650889	NA
XM_021754272.2	0.326913	1.8256	4.03794	0.452113	0.651188	NA
XM_021754300.2	0.491201	2.4127	3.0907	0.780632	0.435019	NA
XM_021754321.1	1.14586	3.6348	2.30895	1.57422	0.115436	NA
XM_021754406.2	0.492231	2.41543	3.9944	0.604704	0.545376	NA
XM_021754407.2	1.48075	1.77784	1.74127	1.021	0.307253	NA
XM_021754414.2	0.327124	1.82641	4.03786	0.45232	0.651038	NA
XM_021754463.2	0.491821	2.41433	3.96781	0.608479	0.54287	NA
XM_021754503.2	0.818945	3.15009	2.60901	1.20739	0.227282	NA
XM_021754535.2	0.491201	2.4127	3.0907	0.780632	0.435019	NA
XM_021754590.2	1.14586	3.6348	2.30895	1.57422	0.115436	NA
XM_021754604.2	1.14669	3.63571	2.37429	1.53128	0.125699	NA
XM_021754606.2	0.327744	1.82878	4.03765	0.452933	0.650597	NA
XM_021754657.2	1.30994	3.82781	2.20802	1.7336	0.0829895	NA
XM_021754659.2	1.48034	1.77746	1.74123	1.02081	0.307346	NA
XM_021754660.2	0.654657	2.82722	2.82437	1.00101	0.316823	NA
XM_021754733.2	0.655278	2.82839	2.82395	1.00157	0.31655	NA
XM_021754743.2	0.655488	2.82883	3.587	0.788635	0.430326	NA
XM_021754793.2	1.48095	1.77742	1.93705	0.917593	0.358832	NA
XM_021754897.2	0.653827	2.82544	3.9729	0.711179	0.476974	NA
XM_021754902.2	0.491201	2.4127	3.0907	0.780632	0.435019	NA
XM_021754904.2	0.818734	3.14977	2.60909	1.20723	0.227344	NA
XM_021754912.2	0.491201	2.4127	3.0907	0.780632	0.435019	NA
XM_021754941.2	1.14964	2.45092	2.06963	1.18423	0.23632	NA
XM_021754942.2	0.986604	2.18924	2.63058	0.832228	0.40528	NA
XM_021754958.2	0.818945	3.15009	2.60901	1.20739	0.227282	NA
XM_021754969.2	0.491411	2.41324	3.96868	0.608072	0.54314	NA
XM_021754970.2	1.14944	2.45092	2.0697	1.18419	0.236337	NA
XM_021755003.2	0.821268	1.86427	2.80242	0.665236	0.505899	NA
XM_021755035.2	0.327124	1.82641	4.03786	0.45232	0.651038	NA
XM_021755038.2	0.491201	2.4127	3.0907	0.780632	0.435019	NA
XM_021755058.2	1.14731	3.63645	3.03213	1.19931	0.230409	NA
XM_021755072.2	1.14606	3.63499	3.03271	1.19859	0.230686	NA
XM_021755077.2	1.14567	3.63449	3.94464	0.921374	0.356855	NA
XM_021755094.2	0.491611	2.41377	3.96825	0.60827	0.543008	NA
XM_021755105.2	0.327334	1.82721	4.03779	0.452528	0.650889	NA
XM_021755143.2	0.983022	3.41349	2.48361	1.37441	0.169315	NA
XM_021755149.2	0.328154	1.83035	4.03751	0.453337	0.650306	NA
XM_021755173.2	0.492231	2.41543	3.9944	0.604704	0.545376	NA
XM_021755178.2	1.3089	3.82682	2.30071	1.66332	0.0962477	NA
XM_021755223.2	0.491201	2.4127	3.0907	0.780632	0.435019	NA
XM_021755357.2	0.982601	3.41296	3.16593	1.07803	0.281021	NA
XM_021755361.2	1.48095	1.77746	1.74125	1.02079	0.307352	NA
XM_021755379.2	0.819565	3.1511	3.35149	0.94021	0.34711	NA
XM_021755399.2	0.822317	1.86655	2.32735	0.802006	0.42255	NA
XM_021755404.2	0.327744	1.82878	4.03765	0.452933	0.650597	NA
XM_021755409.2	0.818734	3.14977	2.60909	1.20723	0.227344	NA
XM_021755412.2	0.818945	3.15009	2.60901	1.20739	0.227282	NA
XM_021755413.2	1.14586	3.6348	2.30895	1.57422	0.115436	NA
XM_021755422.2	0.818945	3.15009	2.60901	1.20739	0.227282	NA
XM_021755463.2	0.654447	2.82674	3.64494	0.775522	0.438031	NA
XM_021755546.2	1.48013	1.77726	1.74121	1.02071	0.307394	NA
XM_021755551.2	0.981781	3.41192	2.48393	1.3736	0.169567	NA
XM_021755568.2	0.491201	2.4127	3.0907	0.780632	0.435019	NA
XM_021755730.2	1.48013	1.77725	1.74121	1.0207	0.307397	NA
XM_021755751.2	0.984052	3.41493	3.27769	1.04187	0.297471	NA
XM_021755824.2	0.654447	2.82674	3.64494	0.775522	0.438031	NA
XM_021755856.2	0.327744	1.82878	4.03765	0.452933	0.650597	NA
XM_021755865.2	0.654657	2.82722	2.82437	1.00101	0.316823	NA
XM_021755961.2	0.983022	3.41349	2.48361	1.37441	0.169315	NA
XM_021755972.2	1.63747	4.14978	2.07846	1.99656	0.045873	NA
XM_021755978.2	0.818324	3.14915	2.60926	1.20691	0.227465	NA
XM_021755984.2	0.328154	1.83035	4.03751	0.453337	0.650306	NA
XM_021756006.2	0.985966	2.18798	2.1946	0.996986	0.318771	NA
XM_021756015.2	1.14985	2.45117	2.12315	1.1545	0.248296	NA
XM_021756057.2	0.327334	1.82721	4.03779	0.452528	0.650889	NA
XM_021756077.2	0.327124	1.82641	4.03786	0.45232	0.651038	NA
XM_021756125.2	1.14903	2.45044	2.12323	1.15411	0.248455	NA
XM_021756152.2	0.327744	1.82878	4.03765	0.452933	0.650597	NA
XM_021756156.2	0.491201	2.4127	3.0907	0.780632	0.435019	NA
XM_021756169.2	0.327534	1.82798	4.03772	0.452725	0.650747	NA
XM_021756172.2	1.64399	1.96945	1.87348	1.05122	0.293156	NA
XM_021756196.2	0.49037	2.41046	3.9947	0.603415	0.546233	NA
XM_021756206.2	1.31668	1.55512	1.79082	0.868384	0.385184	NA
XM_021756242.2	0.818734	3.14977	2.60909	1.20723	0.227344	NA
XM_021756281.2	1.31138	3.82927	2.9726	1.28819	0.197679	NA
XM_021756284.2	0.491201	2.4127	3.0907	0.780632	0.435019	NA
XM_021756287.2	1.64442	1.97038	1.69131	1.165	0.24402	NA
XM_021756317.2	0.655278	2.82839	2.82395	1.00157	0.31655	NA
XM_021756318.2	0.654657	2.82722	2.82437	1.00101	0.316823	NA
XM_021756344.2	0.327744	1.82878	4.03765	0.452933	0.650597	NA
XM_021756454.2	1.30994	3.82781	2.20802	1.7336	0.0829895	NA
XM_021756468.2	0.491201	2.4127	3.0907	0.780632	0.435019	NA
XM_021756476.2	0.817284	3.14733	3.95976	0.794829	0.426713	NA
XM_021756482.2	0.49099	2.41212	3.96956	0.607653	0.543418	NA
XM_021756502.2	0.654657	2.82722	2.82437	1.00101	0.316823	NA
XM_021756529.2	0.491201	2.4127	3.0907	0.780632	0.435019	NA
XM_021756560.2	0.491201	2.4127	3.0907	0.780632	0.435019	NA
XM_021756568.2	0.327124	1.82641	4.03786	0.45232	0.651038	NA
XM_021756572.2	1.6379	4.15012	2.7862	1.48953	0.136349	NA
XM_021756578.2	0.654657	2.82722	2.82437	1.00101	0.316823	NA
XM_021756581.2	0.327534	1.82798	4.03772	0.452725	0.650747	NA
XM_021756588.2	0.985984	2.18827	2.19467	0.997085	0.318723	NA
XM_021756592.2	0.982191	3.41244	2.48382	1.37387	0.169483	NA
XM_021756630.2	1.14607	3.63503	2.30892	1.57434	0.115408	NA
XM_021756669.2	0.818734	3.14977	2.60909	1.20723	0.227344	NA
XM_021756703.2	0.818734	3.14977	2.60909	1.20723	0.227344	NA
XM_021756707.2	1.14586	3.6348	2.30895	1.57422	0.115436	NA
XM_021756731.2	0.654657	2.82722	2.82437	1.00101	0.316823	NA
XM_021756765.2	0.981991	3.41219	2.48388	1.37373	0.169524	NA
XM_021756770.2	0.327534	1.82798	4.03772	0.452725	0.650747	NA
XM_021756775.2	0.327124	1.82641	4.03786	0.45232	0.651038	NA
XM_021756820.2	0.327124	1.82641	4.03786	0.45232	0.651038	NA
XM_021756824.2	0.327744	1.82878	4.03765	0.452933	0.650597	NA
XM_021756831.2	0.327124	1.82641	4.03786	0.45232	0.651038	NA
XM_021756886.2	0.654657	2.82722	2.82437	1.00101	0.316823	NA
XM_021756975.2	0.821484	1.86468	2.74527	0.679235	0.496989	NA
XM_021757068.2	0.49058	2.41102	3.97043	0.607245	0.543688	NA
XM_021757096.2	1.63706	4.14947	2.04954	2.02459	0.0429097	NA
XM_021757114.2	0.654868	2.82762	2.82423	1.0012	0.316731	NA
XM_021757124.2	0.49058	2.41102	3.97043	0.607245	0.543688	NA
XM_021757143.2	0.327124	1.82641	4.03786	0.45232	0.651038	NA
XM_021757155.2	1.31729	1.55514	2.05522	0.75668	0.449241	NA
XM_021757239.2	0.491821	2.41433	3.96781	0.608479	0.54287	NA
XM_021757298.2	0.822317	1.86655	2.32735	0.802006	0.42255	NA
XM_021757353.2	1.64393	3.03872	3.09414	0.982089	0.326056	NA
XM_021757385.2	0.327124	1.82641	4.03786	0.45232	0.651038	NA
XM_021757388.2	1.64083	3.03587	2.35191	1.29081	0.196769	NA
XM_021757394.2	0.327124	1.82641	4.03786	0.45232	0.651038	NA
XM_021757399.2	0.985772	2.1877	2.24745	0.973415	0.330347	NA
XM_021757443.1	1.31205	2.67183	2.58932	1.03186	0.302137	NA
XM_021757488.2	0.986586	2.18885	2.24738	0.973958	0.330078	NA
XM_021757499.2	0.49058	2.41102	3.97043	0.607245	0.543688	NA
XM_021757545.2	0.819144	3.15042	3.35186	0.939904	0.347267	NA
XM_021757556.2	0.654657	2.82722	2.82437	1.00101	0.316823	NA
XM_021757582.2	0.327744	1.82878	4.03765	0.452933	0.650597	NA
XM_021757648.2	0.491201	2.4127	3.0907	0.780632	0.435019	NA
XM_021757655.2	0.327124	1.82641	4.03786	0.45232	0.651038	NA
XM_021757690.2	0.654668	2.82716	3.97282	0.711627	0.476696	NA
XM_021757699.2	1.47779	2.86657	1.96145	1.46146	0.143889	NA
XM_021757708.2	0.822099	1.86585	2.32731	0.801721	0.422715	NA
XM_021757726.2	0.328154	1.83035	4.03751	0.453337	0.650306	NA
XM_021757756.2	0.491611	2.41377	3.96825	0.60827	0.543008	NA
XM_021757775.2	1.47299	3.99714	2.2946	1.74198	0.0815124	NA
XM_021757780.2	0.822725	1.86699	2.74478	0.680195	0.496381	NA
XM_021757781.2	0.822509	1.86655	2.32723	0.802045	0.422527	NA
XM_021757860.2	0.327124	1.82641	4.03786	0.45232	0.651038	NA
XM_021757888.2	0.982401	3.41271	2.41879	1.41092	0.158269	NA
XM_021757889.2	0.327334	1.82721	4.03779	0.452528	0.650889	NA
XM_021757893.2	0.655067	2.82799	3.58755	0.788279	0.430534	NA
XM_021757903.2	0.327744	1.82878	4.03765	0.452933	0.650597	NA
XM_021757970.2	0.981781	3.41192	2.48393	1.3736	0.169567	NA
XM_021757984.2	0.491611	2.41377	3.96825	0.60827	0.543008	NA
XM_021758037.2	0.491201	2.4127	3.0907	0.780632	0.435019	NA
XM_021758062.2	0.818324	3.14915	2.60926	1.20691	0.227465	NA
XM_021758093.2	0.326913	1.8256	4.03794	0.452113	0.651188	NA
XM_021758094.2	0.655278	2.82839	2.82395	1.00157	0.31655	NA
XM_021758100.2	0.655898	2.82966	3.64306	0.776728	0.437319	NA
XM_021758138.2	0.985761	2.18767	2.63072	0.831586	0.405643	NA
XM_021758156.2	0.327124	1.82641	4.03786	0.45232	0.651038	NA
XM_021758192.2	1.31118	3.82901	2.33952	1.63667	0.1017	NA
XM_021758215.2	0.490791	2.41159	3.96999	0.607454	0.543549	NA
XM_021758240.2	1.30994	3.82781	2.20802	1.7336	0.0829895	NA
XM_021758250.2	0.822515	1.86655	2.32723	0.802046	0.422527	NA
XM_021758260.2	1.47738	2.86621	1.93778	1.47912	0.139109	NA
XM_021758277.2	0.327124	1.82641	4.03786	0.45232	0.651038	NA
XM_021758303.2	0.327744	1.82878	4.03765	0.452933	0.650597	NA
XM_021758355.2	0.822725	1.86699	2.74478	0.680195	0.496381	NA
XM_021758419.2	0.327534	1.82798	4.03772	0.452725	0.650747	NA
XM_021758437.2	0.653827	2.82544	3.9729	0.711179	0.476974	NA
XM_021758458.2	0.327534	1.82798	4.03772	0.452725	0.650747	NA
XM_021758512.2	0.327534	1.82798	4.03772	0.452725	0.650747	NA
XM_021758522.2	0.654868	2.82762	2.82423	1.0012	0.316731	NA
XM_021758525.2	0.327124	1.82641	4.03786	0.45232	0.651038	NA
XM_021758532.2	0.327534	1.82798	4.03772	0.452725	0.650747	NA
XM_021758546.2	0.491201	2.4127	3.0907	0.780632	0.435019	NA
XM_021758559.2	0.327534	1.82798	4.03772	0.452725	0.650747	NA
XM_021758633.2	0.491201	2.4127	3.0907	0.780632	0.435019	NA
XM_021758658.2	0.818324	3.14915	2.60926	1.20691	0.227465	NA
XM_021758661.2	0.491201	2.4127	3.0907	0.780632	0.435019	NA
XM_021758724.2	1.30931	3.82722	2.23599	1.71164	0.0869626	NA
XM_021758731.2	0.327124	1.82641	4.03786	0.45232	0.651038	NA
XM_021758742.2	0.49058	2.41102	3.97043	0.607245	0.543688	NA
XM_021758750.2	0.821907	1.86585	2.32742	0.801682	0.422737	NA
XM_021758771.2	1.14944	2.45092	2.0697	1.18419	0.236337	NA
XM_021758811.2	0.327744	1.82878	4.03765	0.452933	0.650597	NA
XM_021758868.2	0.983432	3.41403	2.56887	1.329	0.183848	NA
XM_021758889.2	0.655488	2.82883	3.587	0.788635	0.430326	NA
XM_021758902.2	0.654668	2.82716	3.97282	0.711627	0.476696	NA
XM_021758949.2	0.986176	2.18827	2.19458	0.997125	0.318704	NA
XM_021758973.2	0.327334	1.82721	4.03779	0.452528	0.650889	NA
XM_021758979.1	0.986182	2.18827	2.19458	0.997126	0.318703	NA
XM_021759008.2	0.653827	2.82544	3.9729	0.711179	0.476974	NA
XM_021759033.2	0.327124	1.82641	4.03786	0.45232	0.651038	NA
XM_021759061.2	1.4736	3.99767	2.11256	1.89233	0.0584466	NA
XM_021759064.2	0.491411	2.41324	3.96868	0.608072	0.54314	NA
XM_021759072.2	1.30953	3.82742	2.20804	1.7334	0.0830244	NA
XM_021759082.2	0.817704	3.14809	3.35312	0.938855	0.347805	NA
XM_021759083.2	0.982401	3.41271	2.41879	1.41092	0.158269	NA
XM_021759084.2	1.14607	3.63503	2.30892	1.57434	0.115408	NA
XM_021759101.2	0.982811	3.41323	2.48366	1.37427	0.169357	NA
XM_021759133.2	0.327744	1.82878	4.03765	0.452933	0.650597	NA
XM_021759161.2	1.31688	1.55537	1.83563	0.847323	0.396815	NA
XM_021759185.2	0.821697	1.86549	2.32746	0.801516	0.422833	NA
XM_021759254.2	1.63706	4.14947	2.04954	2.02459	0.0429097	NA
XM_021759287.2	0.491821	2.41433	3.96781	0.608479	0.54287	NA
XM_021759330.2	1.31413	2.67409	2.07827	1.28669	0.198202	NA
XM_021759337.2	0.327124	1.82641	4.03786	0.45232	0.651038	NA
XM_021759345.2	1.4736	3.99767	2.11256	1.89233	0.0584466	NA
XM_021759357.2	0.491201	2.4127	3.0907	0.780632	0.435019	NA
XM_021759367.2	1.31036	3.82822	2.30056	1.66403	0.0961055	NA
XM_021759371.2	1.63706	4.14947	2.04954	2.02459	0.0429097	NA
XM_021759381.2	0.981571	3.41164	2.56941	1.32779	0.184247	NA
XM_021759396.2	0.491201	2.4127	3.0907	0.780632	0.435019	NA
XM_021759413.2	0.655278	2.82839	2.82395	1.00157	0.31655	NA
XM_021759463.2	1.64399	1.96951	1.69123	1.16454	0.244205	NA
XM_021759500.2	0.327744	1.82878	4.03765	0.452933	0.650597	NA
XM_021759520.2	0.327124	1.82641	4.03786	0.45232	0.651038	NA
XM_021759522.2	0.491201	2.4127	3.0907	0.780632	0.435019	NA
XM_021759530.2	0.327124	1.82641	4.03786	0.45232	0.651038	NA
XM_021759575.2	0.982612	3.41297	2.48371	1.37414	0.169398	NA
XM_021759578.2	0.654247	2.82634	3.58861	0.787585	0.430939	NA
XM_021759600.2	0.819355	3.15072	2.6705	1.17982	0.23807	NA
XM_021759601.2	1.4736	3.99767	2.11256	1.89233	0.0584466	NA
XM_021759612.2	0.327534	1.82798	4.03772	0.452725	0.650747	NA
XM_021759613.2	0.822099	1.86585	2.32731	0.801721	0.422715	NA
XM_021759632.2	0.491201	2.4127	3.0907	0.780632	0.435019	NA
XM_021759650.2	0.491201	2.4127	3.0907	0.780632	0.435019	NA
XM_021759653.2	0.327534	1.82798	4.03772	0.452725	0.650747	NA
XM_021759684.2	0.327124	1.82641	4.03786	0.45232	0.651038	NA
XM_021759745.2	1.4734	3.9975	2.18427	1.83014	0.0672296	NA
XM_021759749.2	0.654657	2.82722	2.82437	1.00101	0.316823	NA
XM_021759755.2	0.818734	3.14977	2.60909	1.20723	0.227344	NA
XM_021759764.2	0.822509	1.86655	2.32723	0.802045	0.422527	NA
XM_021759781.2	0.655278	2.82839	2.82395	1.00157	0.31655	NA
XM_021759827.2	0.654668	2.82716	3.97282	0.711627	0.476696	NA
XM_021759833.2	0.653827	2.82544	3.9729	0.711179	0.476974	NA
XM_021759844.2	0.491201	2.4127	3.0907	0.780632	0.435019	NA
XM_021759863.2	1.64187	3.03671	1.93413	1.57007	0.116399	NA
XM_021759880.2	1.30848	3.82638	2.44263	1.5665	0.117232	NA
XM_021759883.2	0.820385	3.15248	3.95957	0.796168	0.425934	NA
XM_021759884.2	0.490791	2.41159	3.96999	0.607454	0.543549	NA
XM_021759930.2	0.982191	3.41244	2.48382	1.37387	0.169483	NA
XM_021759936.2	1.48034	1.77746	1.74123	1.02081	0.307346	NA
XM_021759942.2	0.821894	1.86549	2.32734	0.801556	0.42281	NA
XM_021759950.2	1.14566	3.63458	2.39988	1.51448	0.129904	NA
XM_021759957.2	1.31586	1.55491	2.0552	0.756574	0.449305	NA
XM_021760004.2	0.981781	3.41192	2.48393	1.3736	0.169567	NA
XM_021760018.2	1.48075	1.77784	1.74127	1.021	0.307253	NA
XM_021760041.2	0.327744	1.82878	4.03765	0.452933	0.650597	NA
XM_021760044.2	0.327124	1.82641	4.03786	0.45232	0.651038	NA
XM_021760073.2	0.328154	1.83035	4.03751	0.453337	0.650306	NA
XM_021760076.2	0.327744	1.82878	4.03765	0.452933	0.650597	NA
XM_021760091.2	0.819355	3.15072	2.6705	1.17982	0.23807	NA
XM_021760092.2	0.49037	2.41046	3.9947	0.603415	0.546233	NA
XM_021760104.2	1.63685	4.1493	2.09413	1.9814	0.047547	NA
XM_021760114.2	1.30849	3.82632	2.91961	1.31056	0.190006	NA
XM_021760181.2	1.64504	1.97032	2.36455	0.833276	0.404689	NA
XM_021760189.2	0.327334	1.82721	4.03779	0.452528	0.650889	NA
XM_021760198.2	1.14944	2.45092	2.0697	1.18419	0.236337	NA
XM_021760210.2	0.818114	3.14883	2.67103	1.17888	0.238446	NA
XM_021760308.2	1.31524	1.55418	2.49078	0.623973	0.532645	NA
XM_021760324.2	0.982401	3.41271	2.41879	1.41092	0.158269	NA
XM_021760352.2	0.491201	2.4127	3.0907	0.780632	0.435019	NA
XM_021760504.2	1.31057	3.82844	2.93106	1.30616	0.191497	NA
XM_021760517.2	1.47235	3.99651	2.89837	1.37888	0.167931	NA
XM_021760525.2	1.48178	1.77889	1.88029	0.946068	0.344114	NA
XM_021760572.2	0.982401	3.41271	2.41879	1.41092	0.158269	NA
XM_021760578.2	0.327334	1.82721	4.03779	0.452528	0.650889	NA
XM_021760585.2	1.63686	4.14931	2.09413	1.9814	0.0475465	NA
XM_021760600.2	0.818324	3.14915	2.60926	1.20691	0.227465	NA
XM_021760628.2	1.14921	2.45038	2.55303	0.959791	0.33716	NA
XM_021760686.2	0.818324	3.14915	2.60926	1.20691	0.227465	NA
XM_021760689.2	0.491201	2.4127	3.0907	0.780632	0.435019	NA
XM_021760703.2	0.818734	3.14977	2.60909	1.20723	0.227344	NA
XM_021760712.2	0.818125	3.14877	3.43198	0.917478	0.358892	NA
XM_021760713.2	0.326913	1.8256	4.03794	0.452113	0.651188	NA
XM_021760739.2	0.491201	2.4127	3.0907	0.780632	0.435019	NA
XM_021760779.2	0.655067	2.82799	3.58755	0.788279	0.430534	NA
XM_021760811.2	0.655278	2.82839	2.82395	1.00157	0.31655	NA
XM_021760831.1	0.327124	1.82641	4.03786	0.45232	0.651038	NA
XM_021760832.2	0.982822	3.41326	3.1878	1.07073	0.284292	NA
XM_021760850.2	0.327334	1.82721	4.03779	0.452528	0.650889	NA
XM_021760914.2	0.327744	1.82878	4.03765	0.452933	0.650597	NA
XM_021760934.1	0.491201	2.4127	3.0907	0.780632	0.435019	NA
XM_021761018.2	0.654657	2.82722	2.82437	1.00101	0.316823	NA
XM_021761026.2	0.491201	2.4127	3.0907	0.780632	0.435019	NA
XM_021761036.2	0.491201	2.4127	3.0907	0.780632	0.435019	NA
XM_021761038.2	0.818734	3.14977	2.60909	1.20723	0.227344	NA
XM_021761104.2	0.327534	1.82798	4.03772	0.452725	0.650747	NA
XM_021761108.1	0.328154	1.83035	4.03751	0.453337	0.650306	NA
XM_021761119.2	1.6436	1.96969	1.78734	1.10203	0.27045	NA
XM_021761133.2	0.982401	3.41271	2.41879	1.41092	0.158269	NA
XM_021761167.2	0.818324	3.14915	2.60926	1.20691	0.227465	NA
XM_021761176.2	0.326913	1.8256	4.03794	0.452113	0.651188	NA
XM_021761180.2	1.47759	2.86657	1.9615	1.46142	0.1439	NA
XM_021761189.2	1.31687	1.55474	1.7908	0.868178	0.385297	NA
XM_021761209.2	0.819155	3.15044	3.35185	0.939911	0.347263	NA
XM_021761227.2	0.655898	2.82966	3.64306	0.776728	0.437319	NA
XM_021761244.2	0.491201	2.4127	3.0907	0.780632	0.435019	NA
XM_021761268.2	0.491611	2.41377	3.96825	0.60827	0.543008	NA
XM_021761276.2	0.327744	1.82878	4.03765	0.452933	0.650597	NA
XM_021761287.2	0.986176	2.18827	2.19458	0.997125	0.318704	NA
XM_021761313.2	0.328154	1.83035	4.03751	0.453337	0.650306	NA
XM_021761316.2	0.818945	3.15009	2.60901	1.20739	0.227282	NA
XM_021761331.2	0.822317	1.86655	2.32735	0.802006	0.42255	NA
XM_021761340.2	0.328154	1.83035	4.03751	0.453337	0.650306	NA
XM_021761353.2	0.327744	1.82878	4.03765	0.452933	0.650597	NA
XM_021761356.2	0.655278	2.82839	2.82395	1.00157	0.31655	NA
XM_021761399.2	0.491201	2.4127	3.0907	0.780632	0.435019	NA
XM_021761424.2	0.327534	1.82798	4.03772	0.452725	0.650747	NA
XM_021761425.2	0.654868	2.82762	2.82423	1.0012	0.316731	NA
XM_021761447.2	0.819144	3.15042	3.35186	0.939904	0.347267	NA
XM_021761463.2	1.64083	3.03589	1.87352	1.62042	0.105142	NA
XM_021761472.2	0.655278	2.82839	2.82395	1.00157	0.31655	NA
XM_021761480.2	0.327124	1.82641	4.03786	0.45232	0.651038	NA
XM_021761482.2	0.490791	2.41159	3.96999	0.607454	0.543549	NA
XM_021761490.2	0.822919	1.86737	2.80175	0.6665	0.505091	NA
XM_021761532.2	0.327124	1.82641	4.03786	0.45232	0.651038	NA
XM_021761568.2	0.818114	3.14883	2.67103	1.17888	0.238446	NA
XM_021761569.2	0.491201	2.4127	3.0907	0.780632	0.435019	NA
XM_021761593.2	1.64022	3.0354	1.8974	1.59976	0.109652	NA
XM_021761620.2	1.15068	2.45251	2.55284	0.960698	0.336704	NA
XM_021761622.2	0.491201	2.4127	3.0907	0.780632	0.435019	NA
XM_021761643.2	0.491201	2.4127	3.0907	0.780632	0.435019	NA
XM_021761705.2	1.31138	3.82927	2.9726	1.28819	0.197679	NA
XM_021761734.2	0.491201	2.4127	3.0907	0.780632	0.435019	NA
XM_021761744.2	1.31708	1.55495	1.83561	0.847106	0.396936	NA
XM_021761752.2	0.327534	1.82798	4.03772	0.452725	0.650747	NA
XM_021761761.2	0.491201	2.4127	3.0907	0.780632	0.435019	NA
XM_021761808.2	0.819565	3.1511	3.35149	0.94021	0.34711	NA
XM_021761856.2	0.654657	2.82722	2.82437	1.00101	0.316823	NA
XM_021761884.2	1.3135	2.67345	2.05568	1.30052	0.193424	NA
XM_021761935.2	0.655488	2.82883	3.587	0.788635	0.430326	NA
XM_021761968.2	0.491201	2.4127	3.0907	0.780632	0.435019	NA
XM_021761980.2	0.982401	3.41271	2.41879	1.41092	0.158269	NA
XM_021762039.2	0.821697	1.86549	2.32746	0.801516	0.422833	NA
XM_021762046.2	0.327744	1.82878	4.03765	0.452933	0.650597	NA
XM_021762048.2	0.491201	2.4127	3.0907	0.780632	0.435019	NA
XM_021762061.2	0.49037	2.41046	3.9947	0.603415	0.546233	NA
XM_021762149.2	1.14627	3.63525	2.37435	1.53105	0.125758	NA
XM_021762240.1	0.327744	1.82878	4.03765	0.452933	0.650597	NA
XM_021762295.2	0.655278	2.82839	2.82395	1.00157	0.31655	NA
XM_021762364.2	0.491201	2.4127	3.0907	0.780632	0.435019	NA
XM_021762434.2	0.327124	1.82641	4.03786	0.45232	0.651038	NA
XM_021762530.2	0.327744	1.82878	4.03765	0.452933	0.650597	NA
XM_021762532.2	0.982401	3.41271	2.41879	1.41092	0.158269	NA
XM_021762548.2	0.654868	2.82762	2.82423	1.0012	0.316731	NA
XM_021762605.2	1.14943	2.45068	2.19688	1.11553	0.264623	NA
XM_021762618.2	0.491411	2.41324	3.96868	0.608072	0.54314	NA
XM_021762624.2	0.818734	3.14977	2.60909	1.20723	0.227344	NA
XM_021762631.2	0.654868	2.82762	2.82423	1.0012	0.316731	NA
XM_021762697.2	0.981781	3.41192	2.48393	1.3736	0.169567	NA
XM_021762727.2	0.327534	1.82798	4.03772	0.452725	0.650747	NA
XM_021762733.2	1.14607	3.63503	2.30892	1.57434	0.115408	NA
XM_021762761.2	0.327334	1.82721	4.03779	0.452528	0.650889	NA
XM_021762788.2	0.490791	2.41159	3.96999	0.607454	0.543549	NA
XM_021762800.2	0.491201	2.4127	3.0907	0.780632	0.435019	NA
XM_021762835.2	0.491201	2.4127	3.0907	0.780632	0.435019	NA
XM_021762857.2	0.654458	2.82676	3.64493	0.775531	0.438026	NA
XM_021762907.2	0.328154	1.83035	4.03751	0.453337	0.650306	NA
XM_021762932.2	0.818524	3.14942	3.3524	0.939452	0.347499	NA
XM_021762954.2	0.654657	2.82722	2.82437	1.00101	0.316823	NA
XM_021762992.2	0.822509	1.86655	2.32723	0.802045	0.422527	NA
XM_021763026.2	0.327124	1.82641	4.03786	0.45232	0.651038	NA
XM_021763047.2	0.327534	1.82798	4.03772	0.452725	0.650747	NA
XM_021763070.2	1.64064	3.03589	1.87356	1.62038	0.10515	NA
XM_021763109.1	0.328154	1.83035	4.03751	0.453337	0.650306	NA
XM_021763157.2	0.818324	3.14915	2.60926	1.20691	0.227465	NA
XM_021763193.2	1.31434	2.67431	2.07827	1.28679	0.198167	NA
XM_021763228.2	0.491611	2.41377	3.96825	0.60827	0.543008	NA
XM_021763238.2	1.31056	3.8284	2.2359	1.71224	0.0868521	NA
XM_021763245.2	0.655488	2.82883	3.587	0.788635	0.430326	NA
[truncated: 1,529 more rows]

## Sheet: deg_KU50_67dpi
Additional files 3. Differentially expressed genes (adjusted log2(fold change) at 1.5 and p<0.01) in KU 50 at 67 dpi.
[truncated: 55,659 more rows]
